# Supplementary material for: Bone secreted factors induce cellular quiescence in prostate cancer cells
Source: Sci Rep. 2019 Dec 9;9:18635. doi: 10.1038/s41598-019-54566-4 (PMC6901558; doi:10.1038/s41598-019-54566-4)
Supplement: Supplementary file 2 — Supplemental Table S1 [file 41598_2019_54566_MOESM2_ESM.xlsx]

## Sheet: protein
Bone secreted factors induce cellular quiescence in prostate cancer cells
Li-Yuan Yu-Lee, Yu-Chen Lee, Jing Pan, Song-Chang Lin, Tianhong Pan, Guoyu Yu, David H. Hawke, Bih-Fang Pan, Sue-Hwa Lin
Supplemental Table S1. Proteins identified in bone conditioned media (Bone-CM1) by mass spectrometry.
GN	prot_acc	Accession	Description	Score	Coverage	# Proteins	# Unique Peptides	# Peptides	# PSMs	# AAs	MW [kDa]	calc. pI
Col12a1	[COCA1_MOUSE]	Q60847	Collagen alpha-1(XII) chain OS=Mus musculus GN=Col12a1 PE=2 SV=3 - [COCA1_MOUSE]	4822.72	37.88	1	82	82	137	3120	340.004	5.64307
Fn1	[FINC_MOUSE]	P11276	Fibronectin OS=Mus musculus GN=Fn1 PE=1 SV=4 - [FINC_MOUSE]	3888.07	40.09	1	66	66	171	2477	272.368	5.59229
Lmna	[LMNA_MOUSE]	P48678	Prelamin-A/C OS=Mus musculus GN=Lmna PE=1 SV=2 - [LMNA_MOUSE]	2595.23	63.76	1	42	44	76	665	74.1927	6.97607
Flna	[FLNA_MOUSE]	Q8BTM8	Filamin-A OS=Mus musculus GN=Flna PE=1 SV=5 - [FLNA_MOUSE]	2449.36	29.05	1	46	47	58	2647	281.046	6.03662
Tnc	[TENA_MOUSE]	Q80YX1	Tenascin OS=Mus musculus GN=Tnc PE=1 SV=1 - [TENA_MOUSE]	2310.24	27.2	1	39	39	56	2110	231.659	4.89404
Col1a2	[CO1A2_MOUSE]	Q01149	Collagen alpha-2(I) chain OS=Mus musculus GN=Col1a2 PE=2 SV=2 - [CO1A2_MOUSE]	2264.87	48.54	1	38	38	56	1372	129.478	9.18799
Hspg2	[PGBM_MOUSE]	Q05793	Basement membrane-specific heparan sulfate proteoglycan core protein OS=Mus musculus GN=Hspg2 PE=1 SV=1 - [PGBM_MOUSE]	2254.48	17.94	1	42	42	58	3707	398.039	6.31592
Tnn	[TENN_MOUSE]	Q80Z71	Tenascin-N OS=Mus musculus GN=Tnn PE=1 SV=2 - [TENN_MOUSE]	2200.77	38.4	1	37	37	61	1560	172.983	5.41455
Vim	[VIME_MOUSE]	P20152	Vimentin OS=Mus musculus GN=Vim PE=1 SV=3 - [VIME_MOUSE]	2064.41	72.1	21	32	37	90	466	53.6551	5.12256
Col1a1	[CO1A1_MOUSE]	P11087	Collagen alpha-1(I) chain OS=Mus musculus GN=Col1a1 PE=1 SV=4 - [CO1A1_MOUSE]	2013.2	43.15	1	38	39	51	1453	137.948	5.84619
Col2a1	[CO2A1_MOUSE]	P28481	Collagen alpha-1(II) chain OS=Mus musculus GN=Col2a1 PE=1 SV=2 - [CO2A1_MOUSE]	1997.23	34.5	1	36	38	53	1487	141.886	6.91748
Plec	[PLEC_MOUSE]	Q9QXS1	Plectin OS=Mus musculus GN=Plec PE=1 SV=3 - [PLEC_MOUSE]	1916.89	12.3	2	41	41	45	4691	533.861	5.96045
Rrbp1	[RRBP1_MOUSE]	Q99PL5	Ribosome-binding protein 1 OS=Mus musculus GN=Rrbp1 PE=1 SV=2 - [RRBP1_MOUSE]	1722.62	41	1	35	36	44	1605	172.776	9.33447
Hspa5	[GRP78_MOUSE]	P20029	78 kDa glucose-regulated protein OS=Mus musculus GN=Hspa5 PE=1 SV=3 - [GRP78_MOUSE]	1463.53	45.04	1	21	23	30	655	72.3775	5.16064
Lmnb1	[LMNB1_MOUSE]	P14733	Lamin-B1 OS=Mus musculus GN=Lmnb1 PE=1 SV=3 - [LMNB1_MOUSE]	1433.24	51.36	1	22	25	28	588	66.7448	5.16064
Pdia3	[PDIA3_MOUSE]	P27773	Protein disulfide-isomerase A3 OS=Mus musculus GN=Pdia3 PE=1 SV=2 - [PDIA3_MOUSE]	1165.45	45.35	1	23	23	32	505	56.6427	6.21436
P4hb	[PDIA1_MOUSE]	P09103	Protein disulfide-isomerase OS=Mus musculus GN=P4hb PE=1 SV=2 - [PDIA1_MOUSE]	1144.28	50.29	1	21	21	36	509	57.0228	4.88135
Tpm1	[TPM1_MOUSE]	P58771	Tropomyosin alpha-1 chain OS=Mus musculus GN=Tpm1 PE=1 SV=1 - [TPM1_MOUSE]	1109.94	50.35	1	8	22	31	284	32.6607	4.7417
Serpinh1	[SERPH_MOUSE]	P19324	Serpin H1 OS=Mus musculus GN=Serpinh1 PE=1 SV=3 - [SERPH_MOUSE]	1089.19	51.8	1	17	17	43	417	46.5042	8.82178
Mmp13	[MMP13_MOUSE]	P33435	Collagenase 3 OS=Mus musculus GN=Mmp13 PE=1 SV=1 - [MMP13_MOUSE]	1082.35	56.14	1	19	19	29	472	54.1475	5.33838
Vcp	[TERA_MOUSE]	Q01853	Transitional endoplasmic reticulum ATPase OS=Mus musculus GN=Vcp PE=1 SV=4 - [TERA_MOUSE]	1023.33	29.16	3	17	17	22	806	89.2657	5.26221
Sptan1	[SPTN1_MOUSE]	P16546	Spectrin alpha chain, non-erythrocytic 1 OS=Mus musculus GN=Sptan1 PE=1 SV=4 - [SPTN1_MOUSE]	1018.4	9.79	1	15	15	20	2472	284.422	5.32568
Serpinf1	[PEDF_MOUSE]	P97298	Pigment epithelium-derived factor OS=Mus musculus GN=Serpinf1 PE=1 SV=2 - [PEDF_MOUSE]	1009.46	49.88	1	17	17	36	417	46.2052	6.97607
Postn	[POSTN_MOUSE]	Q62009	Periostin OS=Mus musculus GN=Postn PE=1 SV=2 - [POSTN_MOUSE]	1000.5	30.43	1	19	19	33	838	93.0848	7.53271
Hspa8	[HSP7C_MOUSE]	P63017	Heat shock cognate 71 kDa protein OS=Mus musculus GN=Hspa8 PE=1 SV=1 - [HSP7C_MOUSE]	972.01	34.98	5	15	17	22	646	70.8272	5.51611
Actb	[ACTB_MOUSE]	P60710	Actin, cytoplasmic 1 OS=Mus musculus GN=Actb PE=1 SV=1 - [ACTB_MOUSE]	970.33	50.93	2	6	16	66	375	41.7097	5.47803
Tpm2	[TPM2_MOUSE]	P58774	Tropomyosin beta chain OS=Mus musculus GN=Tpm2 PE=1 SV=1 - [TPM2_MOUSE]	957.64	54.23	1	8	20	24	284	32.8166	4.70361
Col11a1	[COBA1_MOUSE]	Q61245	Collagen alpha-1(XI) chain OS=Mus musculus GN=Col11a1 PE=1 SV=2 - [COBA1_MOUSE]	914.89	13.91	1	14	15	33	1804	180.921	5.21143
Atp5b	[ATPB_MOUSE]	P56480	ATP synthase subunit beta, mitochondrial OS=Mus musculus GN=Atp5b PE=1 SV=2 - [ATPB_MOUSE]	879.99	53.5	1	15	15	17	529	56.2655	5.33838
Flnb	[FLNB_MOUSE]	Q80X90	Filamin-B OS=Mus musculus GN=Flnb PE=1 SV=3 - [FLNB_MOUSE]	847.14	11.07	1	17	18	19	2602	277.651	5.70654
Actn1	[ACTN1_MOUSE]	Q7TPR4	Alpha-actinin-1 OS=Mus musculus GN=Actn1 PE=1 SV=1 - [ACTN1_MOUSE]	824.37	19.51	1	8	14	16	892	103.004	5.37646
Actn4	[ACTN4_MOUSE]	P57780	Alpha-actinin-4 OS=Mus musculus GN=Actn4 PE=1 SV=1 - [ACTN4_MOUSE]	797.13	22.81	1	9	15	17	912	104.911	5.41455
Cspg4	[CSPG4_MOUSE]	Q8VHY0	Chondroitin sulfate proteoglycan 4 OS=Mus musculus GN=Cspg4 PE=1 SV=3 - [CSPG4_MOUSE]	788.32	10.27	1	14	14	23	2327	252.153	5.43994
Col6a1	[CO6A1_MOUSE]	Q04857	Collagen alpha-1(VI) chain OS=Mus musculus GN=Col6a1 PE=2 SV=1 - [CO6A1_MOUSE]	759.85	15.61	1	11	11	18	1025	108.422	5.36377
Sptbn1	[SPTB2_MOUSE]	Q62261	Spectrin beta chain, non-erythrocytic 1 OS=Mus musculus GN=Sptbn1 PE=1 SV=2 - [SPTB2_MOUSE]	715.99	7.28	1	12	12	12	2363	274.052	5.57959
Tpm4	[TPM4_MOUSE]	Q6IRU2	Tropomyosin alpha-4 chain OS=Mus musculus GN=Tpm4 PE=2 SV=3 - [TPM4_MOUSE]	707.3	41.94	1	10	13	14	248	28.4504	4.67822
Actn2	[ACTN2_MOUSE]	Q9JI91	Alpha-actinin-2 OS=Mus musculus GN=Actn2 PE=1 SV=2 - [ACTN2_MOUSE]	706.42	18.23	2	10	13	14	894	103.768	5.45264
Tgfbi	[BGH3_MOUSE]	P82198	Transforming growth factor-beta-induced protein ig-h3 OS=Mus musculus GN=Tgfbi PE=1 SV=1 - [BGH3_MOUSE]	703.94	23.87	1	12	12	25	683	74.5497	7.06396
Tpm3	[TPM3_MOUSE]	P21107	Tropomyosin alpha-3 chain OS=Mus musculus GN=Tpm3 PE=1 SV=3 - [TPM3_MOUSE]	690.92	33.33	1	3	13	18	285	32.9738	4.71631
Spp1	[OSTP_MOUSE]	P10923	Osteopontin OS=Mus musculus GN=Spp1 PE=1 SV=1 - [OSTP_MOUSE]	669.32	44.9	1	10	10	19	294	32.44	4.52588
Gsn	[GELS_MOUSE]	P13020	Gelsolin OS=Mus musculus GN=Gsn PE=1 SV=3 - [GELS_MOUSE]	662.41	22.69	1	11	11	14	780	85.8881	6.17627
Anxa2	[ANXA2_MOUSE]	P07356	Annexin A2 OS=Mus musculus GN=Anxa2 PE=1 SV=2 - [ANXA2_MOUSE]	659.62	43.07	1	11	11	16	339	38.6518	7.69385
Actc1	[ACTC_MOUSE]	P68033	Actin, alpha cardiac muscle 1 OS=Mus musculus GN=Actc1 PE=1 SV=1 - [ACTC_MOUSE]	638.71	42.97	4	3	13	48	377	41.9919	5.38916
Lum	[LUM_MOUSE]	P51885	Lumican OS=Mus musculus GN=Lum PE=1 SV=2 - [LUM_MOUSE]	623.55	31.36	1	11	11	24	338	38.2406	6.43018
Rcn3	[RCN3_MOUSE]	Q8BH97	Reticulocalbin-3 OS=Mus musculus GN=Rcn3 PE=1 SV=1 - [RCN3_MOUSE]	623.06	35.98	1	10	10	14	328	37.9782	4.88135
Myl1	[MYL1_MOUSE]	P05977	Myosin light chain 1/3, skeletal muscle isoform OS=Mus musculus GN=Myl1 PE=1 SV=2 - [MYL1_MOUSE]	609.43	53.19	2	10	10	12	188	20.5814	5.03369
Pdia6	[PDIA6_MOUSE]	Q922R8	Protein disulfide-isomerase A6 OS=Mus musculus GN=Pdia6 PE=1 SV=3 - [PDIA6_MOUSE]	586.89	30	1	8	8	12	440	48.0703	5.13525
Col11a2	[COBA2_MOUSE]	Q64739	Collagen alpha-2(XI) chain OS=Mus musculus GN=Col11a2 PE=2 SV=3 - [COBA2_MOUSE]	534.18	9.74	1	12	12	27	1736	171.431	6.48096
Hist1h4a	[H4_MOUSE]	P62806	Histone H4 OS=Mus musculus GN=Hist1h4a PE=1 SV=2 - [H4_MOUSE]	510.14	53.4	1	9	9	20	103	11.3604	11.356
Nucb1	[NUCB1_MOUSE]	Q02819	Nucleobindin-1 OS=Mus musculus GN=Nucb1 PE=1 SV=2 - [NUCB1_MOUSE]	506.84	24.84	1	9	9	12	459	53.3759	5.07178
Col9a1	[CO9A1_MOUSE]	Q05722	Collagen alpha-1(IX) chain OS=Mus musculus GN=Col9a1 PE=2 SV=2 - [CO9A1_MOUSE]	497.54	12.27	1	8	8	12	921	92.0347	8.95361
Bgn	[PGS1_MOUSE]	P28653	Biglycan OS=Mus musculus GN=Bgn PE=1 SV=1 - [PGS1_MOUSE]	493.16	24.93	1	8	8	21	369	41.6126	7.26904
Anxa5	[ANXA5_MOUSE]	P48036	Annexin A5 OS=Mus musculus GN=Anxa5 PE=1 SV=1 - [ANXA5_MOUSE]	488.72	28.53	1	9	9	12	319	35.7302	4.95752
Ppib	[PPIB_MOUSE]	P24369	Peptidyl-prolyl cis-trans isomerase B OS=Mus musculus GN=Ppib PE=1 SV=2 - [PPIB_MOUSE]	487.95	41.67	1	9	9	15	216	23.6986	9.5542
Acan	[PGCA_MOUSE]	Q61282	Aggrecan core protein OS=Mus musculus GN=Acan PE=1 SV=2 - [PGCA_MOUSE]	453.63	5.58	1	10	10	16	2132	221.805	4.29736
Hnrnpa2b1	[ROA2_MOUSE]	O88569	Heterogeneous nuclear ribonucleoproteins A2/B1 OS=Mus musculus GN=Hnrnpa2b1 PE=1 SV=2 - [ROA2_MOUSE]	452.91	26.91	1	6	8	11	353	37.3797	8.95361
Col14a1	[COEA1_MOUSE]	Q80X19	Collagen alpha-1(XIV) chain OS=Mus musculus GN=Col14a1 PE=2 SV=2 - [COEA1_MOUSE]	448.31	7.29	1	8	9	15	1797	192.892	5.09717
Iqgap1	[IQGA1_MOUSE]	Q9JKF1	Ras GTPase-activating-like protein IQGAP1 OS=Mus musculus GN=Iqgap1 PE=1 SV=2 - [IQGA1_MOUSE]	436.97	8.87	1	7	7	7	1657	188.624	6.48096
Aebp1	[AEBP1_MOUSE]	Q640N1	Adipocyte enhancer-binding protein 1 OS=Mus musculus GN=Aebp1 PE=1 SV=1 - [AEBP1_MOUSE]	435.94	9.4	2	7	7	7	1128	128.284	5.08447
Mmp2	[MMP2_MOUSE]	P33434	72 kDa type IV collagenase OS=Mus musculus GN=Mmp2 PE=2 SV=1 - [MMP2_MOUSE]	432.22	25.83	1	8	8	11	662	74.0549	5.52881
Col5a1	[CO5A1_MOUSE]	O88207	Collagen alpha-1(V) chain OS=Mus musculus GN=Col5a1 PE=2 SV=2 - [CO5A1_MOUSE]	424.06	8.6	1	7	8	12	1838	183.564	4.98291
Mdh2	[MDHM_MOUSE]	P08249	Malate dehydrogenase, mitochondrial OS=Mus musculus GN=Mdh2 PE=1 SV=3 - [MDHM_MOUSE]	416.91	25.15	1	6	6	12	338	35.5888	8.67529
Cd109	[CD109_MOUSE]	Q8R422	CD109 antigen OS=Mus musculus GN=Cd109 PE=2 SV=1 - [CD109_MOUSE]	416.76	7.98	1	7	7	7	1442	161.557	5.56689
Cltc	[CLH1_MOUSE]	Q68FD5	Clathrin heavy chain 1 OS=Mus musculus GN=Cltc PE=1 SV=3 - [CLH1_MOUSE]	407.84	8.66	1	8	8	10	1675	191.435	5.69385
Mylpf	[MLRS_MOUSE]	P97457	Myosin regulatory light chain 2, skeletal muscle isoform OS=Mus musculus GN=Mylpf PE=1 SV=3 - [MLRS_MOUSE]	402.43	52.66	1	7	7	8	169	18.9433	4.91943
Mmp3	[MMP3_MOUSE]	P28862	Stromelysin-1 OS=Mus musculus GN=Mmp3 PE=2 SV=2 - [MMP3_MOUSE]	401.98	25.16	2	10	10	11	477	53.8109	6.12549
Ogn	[MIME_MOUSE]	Q62000	Mimecan OS=Mus musculus GN=Ogn PE=1 SV=1 - [MIME_MOUSE]	401.06	19.8	1	6	6	14	298	33.9906	5.74463
Rplp2	[RLA2_MOUSE]	P99027	60S acidic ribosomal protein P2 OS=Mus musculus GN=Rplp2 PE=1 SV=3 - [RLA2_MOUSE]	400.55	87.83	1	6	6	8	115	11.6438	4.53857
Ptbp1	[PTBP1_MOUSE]	P17225	Polypyrimidine tract-binding protein 1 OS=Mus musculus GN=Ptbp1 PE=1 SV=2 - [PTBP1_MOUSE]	397.02	21.25	1	5	5	7	527	56.443	8.33838
Ckap4	[CKAP4_MOUSE]	Q8BMK4	Cytoskeleton-associated protein 4 OS=Mus musculus GN=Ckap4 PE=1 SV=2 - [CKAP4_MOUSE]	390.9	16.7	1	8	8	8	575	63.6536	5.64307
Thbs1	[TSP1_MOUSE]	P35441	Thrombospondin-1 OS=Mus musculus GN=Thbs1 PE=1 SV=1 - [TSP1_MOUSE]	390.4	9.66	1	8	8	12	1170	129.564	4.95752
Pcolce	[PCOC1_MOUSE]	Q61398	Procollagen C-endopeptidase enhancer 1 OS=Mus musculus GN=Pcolce PE=1 SV=2 - [PCOC1_MOUSE]	388.92	22.44	1	7	7	9	468	50.1361	8.41162
Calr	[CALR_MOUSE]	P14211	Calreticulin OS=Mus musculus GN=Calr PE=1 SV=1 - [CALR_MOUSE]	384.9	32.45	1	9	9	12	416	47.9649	4.48779
C4b	[CO4B_MOUSE]	P01029	Complement C4-B OS=Mus musculus GN=C4b PE=1 SV=3 - [CO4B_MOUSE]	376.67	6.44	1	5	5	7	1738	192.794	7.53271
Matn4	[MATN4_MOUSE]	O89029	Matrilin-4 OS=Mus musculus GN=Matn4 PE=2 SV=1 - [MATN4_MOUSE]	375.75	21.96	1	7	7	13	624	68.8739	5.75732
Ywhaz	[1433Z_MOUSE]	P63101	14-3-3 protein zeta/delta OS=Mus musculus GN=Ywhaz PE=1 SV=1 - [1433Z_MOUSE]	372.4	32.65	6	4	6	7	245	27.7537	4.79248
Matn1	[MATN1_MOUSE]	P51942	Cartilage matrix protein OS=Mus musculus GN=Matn1 PE=2 SV=2 - [MATN1_MOUSE]	372.12	19.4	1	6	6	6	500	54.3872	7.53271
Hist1h1c	[H12_MOUSE]	P15864	Histone H1.2 OS=Mus musculus GN=Hist1h1c PE=1 SV=2 - [H12_MOUSE]	365.89	24.53	4	4	7	7	212	21.2537	11.0044
Alb	[ALBU_MOUSE]	P07724	Serum albumin OS=Mus musculus GN=Alb PE=1 SV=3 - [ALBU_MOUSE]	361.88	14.31	1	7	7	9	608	68.6477	6.07471
Ppia	[PPIA_MOUSE]	P17742	Peptidyl-prolyl cis-trans isomerase A OS=Mus musculus GN=Ppia PE=1 SV=2 - [PPIA_MOUSE]	347.66	35.37	1	6	6	8	164	17.9599	7.89893
Hist1h2bf	[H2B1F_MOUSE]	P10853	Histone H2B type 1-F/J/L OS=Mus musculus GN=Hist1h2bf PE=1 SV=2 - [H2B1F_MOUSE]	342.76	47.62	12	7	7	13	126	13.9276	10.3159
Hbb-b1	[HBB1_MOUSE]	P02088	Hemoglobin subunit beta-1 OS=Mus musculus GN=Hbb-b1 PE=1 SV=2 - [HBB1_MOUSE]	340.93	47.62	2	3	5	6	147	15.8301	7.6499
Ldha	[LDHA_MOUSE]	P06151	L-lactate dehydrogenase A chain OS=Mus musculus GN=Ldha PE=1 SV=3 - [LDHA_MOUSE]	338.87	26.2	2	7	7	8	332	36.4752	7.73779
Calu	[CALU_MOUSE]	O35887	Calumenin OS=Mus musculus GN=Calu PE=1 SV=1 - [CALU_MOUSE]	337.55	31.75	1	6	6	7	315	37.0405	4.66553
Eef2	[EF2_MOUSE]	P58252	Elongation factor 2 OS=Mus musculus GN=Eef2 PE=1 SV=2 - [EF2_MOUSE]	335.93	11.54	1	6	6	7	858	95.2529	6.82959
Txndc5	[TXND5_MOUSE]	Q91W90	Thioredoxin domain-containing protein 5 OS=Mus musculus GN=Txndc5 PE=1 SV=2 - [TXND5_MOUSE]	331.53	18.71	1	4	4	7	417	46.3859	5.78271
Des	[DESM_MOUSE]	P31001	Desmin OS=Mus musculus GN=Des PE=1 SV=3 - [DESM_MOUSE]	314.23	9.59	5	1	6	8	469	53.465	5.2749
Eef1a1	[EF1A1_MOUSE]	P10126	Elongation factor 1-alpha 1 OS=Mus musculus GN=Eef1a1 PE=1 SV=3 - [EF1A1_MOUSE]	309.24	16.67	2	6	6	10	462	50.0821	9.01221
Col6a2	[CO6A2_MOUSE]	Q02788	Collagen alpha-2(VI) chain OS=Mus musculus GN=Col6a2 PE=2 SV=3 - [CO6A2_MOUSE]	306.96	8.22	1	7	7	7	1034	110.266	6.41748
Hnrnpa1	[ROA1_MOUSE]	P49312	Heterogeneous nuclear ribonucleoprotein A1 OS=Mus musculus GN=Hnrnpa1 PE=1 SV=2 - [ROA1_MOUSE]	302.91	18.75	1	3	5	7	320	34.1753	9.23193
Fkbp10	[FKB10_MOUSE]	Q61576	Peptidyl-prolyl cis-trans isomerase FKBP10 OS=Mus musculus GN=Fkbp10 PE=1 SV=2 - [FKB10_MOUSE]	299.46	13.08	1	6	6	7	581	64.6564	5.64307
Alpl	[PPBT_MOUSE]	P09242	Alkaline phosphatase, tissue-nonspecific isozyme OS=Mus musculus GN=Alpl PE=1 SV=2 - [PPBT_MOUSE]	299.32	15.27	1	5	5	6	524	57.4778	7.00537
Eef1g	[EF1G_MOUSE]	Q9D8N0	Elongation factor 1-gamma OS=Mus musculus GN=Eef1g PE=1 SV=3 - [EF1G_MOUSE]	296.82	24.94	1	7	7	7	437	50.0292	6.7417
Hapln1	[HPLN1_MOUSE]	Q9QUP5	Hyaluronan and proteoglycan link protein 1 OS=Mus musculus GN=Hapln1 PE=1 SV=1 - [HPLN1_MOUSE]	295.58	18.26	2	6	6	7	356	40.4522	7.79639
Emilin1	[EMIL1_MOUSE]	Q99K41	EMILIN-1 OS=Mus musculus GN=Emilin1 PE=1 SV=1 - [EMIL1_MOUSE]	294.76	7.87	1	4	4	5	1017	107.518	5.30029
Ppic	[PPIC_MOUSE]	P30412	Peptidyl-prolyl cis-trans isomerase C OS=Mus musculus GN=Ppic PE=1 SV=1 - [PPIC_MOUSE]	294.5	32.55	1	5	5	7	212	22.7797	7.50342
Hnrnpk	[HNRPK_MOUSE]	P61979	Heterogeneous nuclear ribonucleoprotein K OS=Mus musculus GN=Hnrnpk PE=1 SV=1 - [HNRPK_MOUSE]	293.28	16.2	1	4	4	5	463	50.9444	5.5415
Lamb1	[LAMB1_MOUSE]	P02469	Laminin subunit beta-1 OS=Mus musculus GN=Lamb1 PE=1 SV=3 - [LAMB1_MOUSE]	281.37	3.47	1	3	3	4	1786	196.961	4.94482
P4ha1	[P4HA1_MOUSE]	Q60715	Prolyl 4-hydroxylase subunit alpha-1 OS=Mus musculus GN=P4ha1 PE=1 SV=2 - [P4HA1_MOUSE]	281.34	11.42	1	4	4	4	534	60.8718	5.89697
Sparc	[SPRC_MOUSE]	P07214	SPARC OS=Mus musculus GN=Sparc PE=1 SV=1 - [SPRC_MOUSE]	280.06	16.23	1	5	5	11	302	34.4276	4.85596
Tuba1c	[TBA1C_MOUSE]	P68373	Tubulin alpha-1C chain OS=Mus musculus GN=Tuba1c PE=1 SV=1 - [TBA1C_MOUSE]	278.92	16.26	6	5	5	6	449	49.8775	5.09717
Anxa6	[ANXA6_MOUSE]	P14824	Annexin A6 OS=Mus musculus GN=Anxa6 PE=1 SV=3 - [ANXA6_MOUSE]	274.22	9.36	1	4	4	4	673	75.8374	5.50342
Lgals1	[LEG1_MOUSE]	P16045	Galectin-1 OS=Mus musculus GN=Lgals1 PE=1 SV=3 - [LEG1_MOUSE]	266.61	34.07	1	5	5	17	135	14.8562	5.49072
Cct5	[TCPE_MOUSE]	P80316	T-complex protein 1 subunit epsilon OS=Mus musculus GN=Cct5 PE=1 SV=1 - [TCPE_MOUSE]	266.5	17.19	1	4	4	4	541	59.5859	6.02393
Rpsa	[RSSA_MOUSE]	P14206	40S ribosomal protein SA OS=Mus musculus GN=Rpsa PE=1 SV=4 - [RSSA_MOUSE]	265.16	17.97	1	4	4	6	295	32.8174	4.86865
Col9a2	[CO9A2_MOUSE]	Q07643	Collagen alpha-2(IX) chain OS=Mus musculus GN=Col9a2 PE=2 SV=1 - [CO9A2_MOUSE]	263.9	8.14	1	4	4	5	688	65.2813	9.36377
Tln1	[TLN1_MOUSE]	P26039	Talin-1 OS=Mus musculus GN=Tln1 PE=1 SV=2 - [TLN1_MOUSE]	261.74	5.08	1	5	5	6	2541	269.653	6.17627
Eno1	[ENOA_MOUSE]	P17182	Alpha-enolase OS=Mus musculus GN=Eno1 PE=1 SV=3 - [ENOA_MOUSE]	260.67	19.12	3	5	5	6	434	47.1112	6.80029
Myl12b	[ML12B_MOUSE]	Q3THE2	Myosin regulatory light chain 12B OS=Mus musculus GN=Myl12b PE=1 SV=2 - [ML12B_MOUSE]	256.47	27.91	2	4	4	5	172	19.7665	4.84326
Hdlbp	[VIGLN_MOUSE]	Q8VDJ3	Vigilin OS=Mus musculus GN=Hdlbp PE=1 SV=1 - [VIGLN_MOUSE]	254.18	6.47	1	5	5	5	1268	141.655	6.87354
Ahsg	[FETUA_MOUSE]	P29699	Alpha-2-HS-glycoprotein OS=Mus musculus GN=Ahsg PE=1 SV=1 - [FETUA_MOUSE]	252.56	15.94	1	4	4	7	345	37.3017	6.50732
Serpina3n	[SPA3N_MOUSE]	Q91WP6	Serine protease inhibitor A3N OS=Mus musculus GN=Serpina3n PE=1 SV=1 - [SPA3N_MOUSE]	252.13	14.83	4	4	5	5	418	46.6883	5.8208
Hspe1	[CH10_MOUSE]	Q64433	10 kDa heat shock protein, mitochondrial OS=Mus musculus GN=Hspe1 PE=1 SV=2 - [CH10_MOUSE]	248.1	43.14	1	4	4	4	102	10.9559	8.35303
Sec23a	[SC23A_MOUSE]	Q01405	Protein transport protein Sec23A OS=Mus musculus GN=Sec23a PE=1 SV=2 - [SC23A_MOUSE]	244.99	7.58	2	4	4	4	765	86.1064	7.07861
Lmnb2	[LMNB2_MOUSE]	P21619	Lamin-B2 OS=Mus musculus GN=Lmnb2 PE=1 SV=2 - [LMNB2_MOUSE]	239.79	5.7	1	1	4	4	596	67.2773	5.50342
Rplp0	[RLA0_MOUSE]	P14869	60S acidic ribosomal protein P0 OS=Mus musculus GN=Rplp0 PE=1 SV=3 - [RLA0_MOUSE]	238.19	21.14	1	4	4	4	317	34.1948	6.25244
Nid2	[NID2_MOUSE]	O88322	Nidogen-2 OS=Mus musculus GN=Nid2 PE=1 SV=2 - [NID2_MOUSE]	233.27	5.2	1	4	4	5	1403	153.816	5.37646
Dcn	[PGS2_MOUSE]	P28654	Decorin OS=Mus musculus GN=Dcn PE=1 SV=1 - [PGS2_MOUSE]	232.66	14.97	1	5	5	6	354	39.7839	8.67529
Ywhae	[1433E_MOUSE]	P62259	14-3-3 protein epsilon OS=Mus musculus GN=Ywhae PE=1 SV=1 - [1433E_MOUSE]	232.51	18.82	6	3	5	7	255	29.1554	4.7417
Hbb-b2	[HBB2_MOUSE]	P02089	Hemoglobin subunit beta-2 OS=Mus musculus GN=Hbb-b2 PE=1 SV=2 - [HBB2_MOUSE]	226.66	36.73	2	2	4	5	147	15.8683	8.04541
Myl6	[MYL6_MOUSE]	Q60605	Myosin light polypeptide 6 OS=Mus musculus GN=Myl6 PE=1 SV=3 - [MYL6_MOUSE]	226.21	35.1	2	4	4	6	151	16.9191	4.65283
Hist1h2ah	[H2A1H_MOUSE]	Q8CGP6	Histone H2A type 1-H OS=Mus musculus GN=Hist1h2ah PE=1 SV=3 - [H2A1H_MOUSE]	225.54	35.94	6	1	4	12	128	13.9418	11.0337
Anxa1	[ANXA1_MOUSE]	P10107	Annexin A1 OS=Mus musculus GN=Anxa1 PE=1 SV=2 - [ANXA1_MOUSE]	222.8	15.32	1	4	4	5	346	38.71	7.37158
Hist2h2ac	[H2A2C_MOUSE]	Q64523	Histone H2A type 2-C OS=Mus musculus GN=Hist2h2ac PE=1 SV=3 - [H2A2C_MOUSE]	220.08	35.66	2	1	4	11	129	13.9798	10.9019
Cst3	[CYTC_MOUSE]	P21460	Cystatin-C OS=Mus musculus GN=Cst3 PE=2 SV=2 - [CYTC_MOUSE]	213.65	37.86	1	4	4	5	140	15.5208	8.99756
Calm1	[CALM_MOUSE]	P62204	Calmodulin OS=Mus musculus GN=Calm1 PE=1 SV=2 - [CALM_MOUSE]	212.6	36.24	2	4	4	5	149	16.8268	4.22119
Vcan	[CSPG2_MOUSE]	Q62059	Versican core protein OS=Mus musculus GN=Vcan PE=1 SV=2 - [CSPG2_MOUSE]	212.58	1.64	1	3	3	5	3357	366.56	4.64014
Col3a1	[CO3A1_MOUSE]	P08121	Collagen alpha-1(III) chain OS=Mus musculus GN=Col3a1 PE=1 SV=4 - [CO3A1_MOUSE]	211.05	5.46	1	5	5	5	1464	138.858	6.52197
Myh9	[MYH9_MOUSE]	Q8VDD5	Myosin-9 OS=Mus musculus GN=Myh9 PE=1 SV=4 - [MYH9_MOUSE]	210.95	3.72	1	4	4	4	1960	226.232	5.65576
Hsp90b1	[ENPL_MOUSE]	P08113	Endoplasmin OS=Mus musculus GN=Hsp90b1 PE=1 SV=2 - [ENPL_MOUSE]	210.93	6.73	1	4	4	4	802	92.4183	4.81787
Hist1h1e	[H14_MOUSE]	P43274	Histone H1.4 OS=Mus musculus GN=Hist1h1e PE=1 SV=2 - [H14_MOUSE]	206.69	14.16	3	1	4	4	219	21.964	11.1069
Tf	[TRFE_MOUSE]	Q921I1	Serotransferrin OS=Mus musculus GN=Tf PE=1 SV=1 - [TRFE_MOUSE]	204.87	6.89	1	4	4	4	697	76.6737	7.18115
Comp	[COMP_MOUSE]	Q9R0G6	Cartilage oligomeric matrix protein OS=Mus musculus GN=Comp PE=1 SV=2 - [COMP_MOUSE]	203.03	7.55	2	4	4	4	755	82.2895	4.64014
Cap1	[CAP1_MOUSE]	P40124	Adenylyl cyclase-associated protein 1 OS=Mus musculus GN=Cap1 PE=1 SV=4 - [CAP1_MOUSE]	201.23	10.76	1	3	3	7	474	51.5324	7.51807
Rps17	[RS17_MOUSE]	P63276	40S ribosomal protein S17 OS=Mus musculus GN=Rps17 PE=1 SV=2 - [RS17_MOUSE]	198.7	32.59	1	2	2	2	135	15.5144	9.84717
H2afx	[H2AX_MOUSE]	P27661	Histone H2AX OS=Mus musculus GN=H2afx PE=1 SV=2 - [H2AX_MOUSE]	197.79	32.17	2	2	4	9	143	15.1334	10.7407
Tubb5	[TBB5_MOUSE]	P99024	Tubulin beta-5 chain OS=Mus musculus GN=Tubb5 PE=1 SV=1 - [TBB5_MOUSE]	195.27	9.68	8	3	3	4	444	49.639	4.89404
Sfpq	[SFPQ_MOUSE]	Q8VIJ6	Splicing factor, proline- and glutamine-rich OS=Mus musculus GN=Sfpq PE=1 SV=1 - [SFPQ_MOUSE]	192.14	10.3	1	4	4	4	699	75.3943	9.43701
Atp5a1	[ATPA_MOUSE]	Q03265	ATP synthase subunit alpha, mitochondrial OS=Mus musculus GN=Atp5a1 PE=1 SV=1 - [ATPA_MOUSE]	191.81	11.93	1	4	4	4	553	59.7156	9.18799
Dync1h1	[DYHC1_MOUSE]	Q9JHU4	Cytoplasmic dynein 1 heavy chain 1 OS=Mus musculus GN=Dync1h1 PE=1 SV=2 - [DYHC1_MOUSE]	187.03	1.29	1	3	3	3	4644	531.71	6.41748
Psma2	[PSA2_MOUSE]	P49722	Proteasome subunit alpha type-2 OS=Mus musculus GN=Psma2 PE=1 SV=3 - [PSA2_MOUSE]	186.87	23.08	1	3	3	5	234	25.9103	7.43018
Pfn1	[PROF1_MOUSE]	P62962	Profilin-1 OS=Mus musculus GN=Pfn1 PE=1 SV=2 - [PROF1_MOUSE]	186.72	30	1	3	3	5	140	14.9475	8.27979
Hist1h1b	[H15_MOUSE]	P43276	Histone H1.5 OS=Mus musculus GN=Hist1h1b PE=1 SV=2 - [H15_MOUSE]	185.22	17.04	2	2	3	3	223	22.5624	10.9165
S100a9	[S10A9_MOUSE]	P31725	Protein S100-A9 OS=Mus musculus GN=S100a9 PE=1 SV=3 - [S10A9_MOUSE]	184.25	38.94	1	4	4	8	113	13.0403	7.1665
Fmod	[FMOD_MOUSE]	P50608	Fibromodulin OS=Mus musculus GN=Fmod PE=2 SV=1 - [FMOD_MOUSE]	183.28	17.29	1	4	4	4	376	43.0275	6.03662
Ubb	[UBB_MOUSE]	P0CG49	Polyubiquitin-B OS=Mus musculus GN=Ubb PE=2 SV=1 - [UBB_MOUSE]	182.44	61.64	4	4	4	8	305	34.3475	7.53271
Oxct1	[SCOT1_MOUSE]	Q9D0K2	Succinyl-CoA:3-ketoacid coenzyme A transferase 1, mitochondrial OS=Mus musculus GN=Oxct1 PE=1 SV=1 - [SCOT1_MOUSE]	181.9	10.19	1	3	3	3	520	55.953	8.52881
Cct2	[TCPB_MOUSE]	P80314	T-complex protein 1 subunit beta OS=Mus musculus GN=Cct2 PE=1 SV=4 - [TCPB_MOUSE]	174.81	6.92	1	2	2	5	535	57.4411	6.40479
Ctsb	[CATB_MOUSE]	P10605	Cathepsin B OS=Mus musculus GN=Ctsb PE=1 SV=2 - [CATB_MOUSE]	170.41	14.16	1	3	3	4	339	37.2557	5.90967
Dld	[DLDH_MOUSE]	O08749	Dihydrolipoyl dehydrogenase, mitochondrial OS=Mus musculus GN=Dld PE=1 SV=2 - [DLDH_MOUSE]	169.4	8.64	1	3	3	3	509	54.2382	7.89893
Rbmxl1	[RMXL1_MOUSE]	Q91VM5	RNA binding motif protein, X-linked-like-1 OS=Mus musculus GN=Rbmxl1 PE=1 SV=1 - [RMXL1_MOUSE]	168.72	10.31	2	3	3	3	388	42.1362	9.99365
Thbs2	[TSP2_MOUSE]	Q03350	Thrombospondin-2 OS=Mus musculus GN=Thbs2 PE=1 SV=2 - [TSP2_MOUSE]	168.15	3.67	1	3	3	3	1172	129.798	4.81787
Gnb2l1	[GBLP_MOUSE]	P68040	Guanine nucleotide-binding protein subunit beta-2-like 1 OS=Mus musculus GN=Gnb2l1 PE=1 SV=3 - [GBLP_MOUSE]	167.41	8.83	1	2	2	3	317	35.0546	7.69385
Rpl10a	[RL10A_MOUSE]	P53026	60S ribosomal protein L10a OS=Mus musculus GN=Rpl10a PE=1 SV=3 - [RL10A_MOUSE]	164.97	12.44	1	3	3	3	217	24.9006	9.979
Tmpo	[LAP2B_MOUSE]	Q61029	Lamina-associated polypeptide 2, isoforms beta/delta/epsilon/gamma OS=Mus musculus GN=Tmpo PE=1 SV=4 - [LAP2B_MOUSE]	164.81	11.28	2	3	3	3	452	50.3421	9.45166
Tcp1	[TCPA_MOUSE]	P11983	T-complex protein 1 subunit alpha OS=Mus musculus GN=Tcp1 PE=1 SV=3 - [TCPA_MOUSE]	163.96	7.91	1	2	2	2	556	60.4107	6.16357
S100a10	[S10AA_MOUSE]	P08207	Protein S100-A10 OS=Mus musculus GN=S100a10 PE=1 SV=2 - [S10AA_MOUSE]	163.77	49.48	1	3	3	6	97	11.1785	6.771
Rpl12	[RL12_MOUSE]	P35979	60S ribosomal protein L12 OS=Mus musculus GN=Rpl12 PE=1 SV=2 - [RL12_MOUSE]	163.75	23.64	1	3	3	3	165	17.7935	9.42236
Lama4	[LAMA4_MOUSE]	P97927	Laminin subunit alpha-4 OS=Mus musculus GN=Lama4 PE=1 SV=2 - [LAMA4_MOUSE]	160.3	2.92	1	3	3	3	1816	201.692	6.21436
Olfml3	[OLFL3_MOUSE]	Q8BK62	Olfactomedin-like protein 3 OS=Mus musculus GN=Olfml3 PE=2 SV=2 - [OLFL3_MOUSE]	158.37	7.88	1	3	3	3	406	45.7172	6.22705
Snd1	[SND1_MOUSE]	Q78PY7	Staphylococcal nuclease domain-containing protein 1 OS=Mus musculus GN=Snd1 PE=1 SV=1 - [SND1_MOUSE]	153.66	3.52	1	2	2	2	910	102.025	7.43018
Tagln2	[TAGL2_MOUSE]	Q9WVA4	Transgelin-2 OS=Mus musculus GN=Tagln2 PE=1 SV=4 - [TAGL2_MOUSE]	153.55	16.08	1	2	2	2	199	22.3812	8.23584
Islr	[ISLR_MOUSE]	Q6GU68	Immunoglobulin superfamily containing leucine-rich repeat protein OS=Mus musculus GN=Islr PE=1 SV=1 - [ISLR_MOUSE]	152.31	10.05	1	3	3	3	428	45.5861	5.37646
Tnnc2	[TNNC2_MOUSE]	P20801	Troponin C, skeletal muscle OS=Mus musculus GN=Tnnc2 PE=1 SV=2 - [TNNC2_MOUSE]	151.56	18.13	1	2	2	3	160	18.0984	4.1958
Nid1	[NID1_MOUSE]	P10493	Nidogen-1 OS=Mus musculus GN=Nid1 PE=1 SV=2 - [NID1_MOUSE]	151.1	5.46	1	3	3	3	1245	136.45	5.43994
Serbp1	[PAIRB_MOUSE]	Q9CY58	Plasminogen activator inhibitor 1 RNA-binding protein OS=Mus musculus GN=Serbp1 PE=1 SV=2 - [PAIRB_MOUSE]	149.89	7.13	1	2	2	2	407	44.6873	8.54346
Flnc	[FLNC_MOUSE]	Q8VHX6	Filamin-C OS=Mus musculus GN=Flnc PE=1 SV=3 - [FLNC_MOUSE]	148.9	1.76	1	2	3	3	2726	290.937	5.94775
Tkt	[TKT_MOUSE]	P40142	Transketolase OS=Mus musculus GN=Tkt PE=1 SV=1 - [TKT_MOUSE]	148.41	6.1	1	3	3	4	623	67.5876	7.50342
Ckb	[KCRB_MOUSE]	Q04447	Creatine kinase B-type OS=Mus musculus GN=Ckb PE=1 SV=1 - [KCRB_MOUSE]	145.96	12.6	1	2	2	2	381	42.6863	5.66846
Hnrnpab	[ROAA_MOUSE]	Q99020	Heterogeneous nuclear ribonucleoprotein A/B OS=Mus musculus GN=Hnrnpab PE=1 SV=1 - [ROAA_MOUSE]	141.87	11.58	1	2	2	3	285	30.8123	7.91357
Pkm	[KPYM_MOUSE]	P52480	Pyruvate kinase PKM OS=Mus musculus GN=Pkm PE=1 SV=4 - [KPYM_MOUSE]	141.67	8.47	1	2	2	3	531	57.808	7.47412
S100a8	[S10A8_MOUSE]	P27005	Protein S100-A8 OS=Mus musculus GN=S100a8 PE=1 SV=3 - [S10A8_MOUSE]	140.97	50.56	1	2	2	7	89	10.2881	5.68115
Syncrip	[HNRPQ_MOUSE]	Q7TMK9	Heterogeneous nuclear ribonucleoprotein Q OS=Mus musculus GN=Syncrip PE=1 SV=2 - [HNRPQ_MOUSE]	140.82	5.94	1	3	3	4	623	69.5896	8.5874
Gdi2	[GDIB_MOUSE]	Q61598	Rab GDP dissociation inhibitor beta OS=Mus musculus GN=Gdi2 PE=1 SV=1 - [GDIB_MOUSE]	139.93	8.54	2	2	2	3	445	50.5047	6.25244
Rab1A	[RAB1A_MOUSE]	P62821	Ras-related protein Rab-1A OS=Mus musculus GN=Rab1A PE=1 SV=3 - [RAB1A_MOUSE]	138.93	16.1	1	2	2	3	205	22.6634	6.21436
Hnrnpf	[HNRPF_MOUSE]	Q9Z2X1	Heterogeneous nuclear ribonucleoprotein F OS=Mus musculus GN=Hnrnpf PE=1 SV=3 - [HNRPF_MOUSE]	138.64	8.19	2	2	2	2	415	45.7009	5.49072
Basp1	[BASP1_MOUSE]	Q91XV3	Brain acid soluble protein 1 OS=Mus musculus GN=Basp1 PE=1 SV=3 - [BASP1_MOUSE]	137.63	23.45	1	2	2	2	226	22.0736	4.51318
Rbm3	[RBM3_MOUSE]	O89086	RNA-binding protein 3 OS=Mus musculus GN=Rbm3 PE=2 SV=1 - [RBM3_MOUSE]	136.08	32.68	1	2	2	2	153	16.5947	7.50342
Itih1	[ITIH1_MOUSE]	Q61702	Inter-alpha-trypsin inhibitor heavy chain H1 OS=Mus musculus GN=Itih1 PE=1 SV=2 - [ITIH1_MOUSE]	136.04	11.03	1	3	3	3	907	101.004	6.96143
Kpnb1	[IMB1_MOUSE]	P70168	Importin subunit beta-1 OS=Mus musculus GN=Kpnb1 PE=1 SV=2 - [IMB1_MOUSE]	135.06	3.42	1	2	2	2	876	97.1221	4.77979
Eif4a1	[IF4A1_MOUSE]	P60843	Eukaryotic initiation factor 4A-I OS=Mus musculus GN=Eif4a1 PE=1 SV=1 - [IF4A1_MOUSE]	133.29	9.11	3	2	2	2	406	46.1246	5.47803
P3h1	[P3H1_MOUSE]	Q3V1T4	Prolyl 3-hydroxylase 1 OS=Mus musculus GN=P3h1 PE=1 SV=2 - [P3H1_MOUSE]	131.73	4.6	1	2	2	2	739	83.5983	5.13525
Serpina3c	[SPA3C_MOUSE]	P29621	Serine protease inhibitor A3C OS=Mus musculus GN=Serpina3c PE=2 SV=1 - [SPA3C_MOUSE]	131.55	9.35	4	1	2	5	417	46.7366	7.88428
Cct3	[TCPG_MOUSE]	P80318	T-complex protein 1 subunit gamma OS=Mus musculus GN=Cct3 PE=1 SV=1 - [TCPG_MOUSE]	128.95	5.69	1	2	2	2	545	60.5914	6.69775
Isoc2a	[ISC2A_MOUSE]	P85094	Isochorismatase domain-containing protein 2A OS=Mus musculus GN=Isoc2a PE=1 SV=1 - [ISC2A_MOUSE]	128.88	24.76	1	2	2	2	206	22.403	8.01611
Hadh	[HCDH_MOUSE]	Q61425	Hydroxyacyl-coenzyme A dehydrogenase, mitochondrial OS=Mus musculus GN=Hadh PE=1 SV=2 - [HCDH_MOUSE]	128.59	19.75	1	3	3	4	314	34.4419	8.646
H2afz	[H2AZ_MOUSE]	P0C0S6	Histone H2A.Z OS=Mus musculus GN=H2afz PE=1 SV=2 - [H2AZ_MOUSE]	128.32	23.44	2	1	3	5	128	13.5446	10.5796
Fbln5	[FBLN5_MOUSE]	Q9WVH9	Fibulin-5 OS=Mus musculus GN=Fbln5 PE=1 SV=1 - [FBLN5_MOUSE]	127.36	9.15	1	3	3	3	448	50.1596	4.70361
Rcn1	[RCN1_MOUSE]	Q05186	Reticulocalbin-1 OS=Mus musculus GN=Rcn1 PE=1 SV=1 - [RCN1_MOUSE]	127.05	13.85	1	3	3	4	325	38.0896	4.84326
Hba	[HBA_MOUSE]	P01942	Hemoglobin subunit alpha OS=Mus musculus GN=Hba PE=1 SV=2 - [HBA_MOUSE]	126.45	28.17	1	3	3	4	142	15.0758	8.22119
Sec31a	[SC31A_MOUSE]	Q3UPL0	Protein transport protein Sec31A OS=Mus musculus GN=Sec31a PE=1 SV=2 - [SC31A_MOUSE]	125.87	4.63	1	2	2	3	1230	133.486	6.75635
Ctsd	[CATD_MOUSE]	P18242	Cathepsin D OS=Mus musculus GN=Ctsd PE=1 SV=1 - [CATD_MOUSE]	125.57	10.49	1	2	2	3	410	44.925	7.15186
Rab7a	[RAB7A_MOUSE]	P51150	Ras-related protein Rab-7a OS=Mus musculus GN=Rab7a PE=1 SV=2 - [RAB7A_MOUSE]	125.39	13.04	1	2	2	2	207	23.4748	6.69775
Cct6a	[TCPZ_MOUSE]	P80317	T-complex protein 1 subunit zeta OS=Mus musculus GN=Cct6a PE=1 SV=3 - [TCPZ_MOUSE]	124.2	7.91	1	2	2	3	531	57.9677	7.07861
Plod2	[PLOD2_MOUSE]	Q9R0B9	Procollagen-lysine,2-oxoglutarate 5-dioxygenase 2 OS=Mus musculus GN=Plod2 PE=1 SV=2 - [PLOD2_MOUSE]	123.94	4.48	1	2	2	2	737	84.4346	6.88818
Clec11a	[CLC11_MOUSE]	O88200	C-type lectin domain family 11 member A OS=Mus musculus GN=Clec11a PE=2 SV=1 - [CLC11_MOUSE]	123.68	9.45	1	2	2	2	328	36.4289	4.99561
Pabpc1	[PABP1_MOUSE]	P29341	Polyadenylate-binding protein 1 OS=Mus musculus GN=Pabpc1 PE=1 SV=2 - [PABP1_MOUSE]	123.36	4.56	1	2	2	2	636	70.6259	9.49561
Fh	[FUMH_MOUSE]	P97807	Fumarate hydratase, mitochondrial OS=Mus musculus GN=Fh PE=1 SV=3 - [FUMH_MOUSE]	122.08	6.71	1	2	2	2	507	54.3221	9.0415
Hp1bp3	[HP1B3_MOUSE]	Q3TEA8	Heterochromatin protein 1-binding protein 3 OS=Mus musculus GN=Hp1bp3 PE=1 SV=1 - [HP1B3_MOUSE]	120.6	3.43	1	2	2	2	554	60.8291	9.70068
Prdx4	[PRDX4_MOUSE]	O08807	Peroxiredoxin-4 OS=Mus musculus GN=Prdx4 PE=1 SV=1 - [PRDX4_MOUSE]	120.33	9.12	1	2	2	2	274	31.0331	7.15186
Prkcsh	[GLU2B_MOUSE]	O08795	Glucosidase 2 subunit beta OS=Mus musculus GN=Prkcsh PE=1 SV=1 - [GLU2B_MOUSE]	119.55	6.14	1	3	3	3	521	58.7558	4.4624
Npm1	[NPM_MOUSE]	Q61937	Nucleophosmin OS=Mus musculus GN=Npm1 PE=1 SV=1 - [NPM_MOUSE]	119.09	11.99	1	2	2	2	292	32.5398	4.76709
Mrc2	[MRC2_MOUSE]	Q64449	C-type mannose receptor 2 OS=Mus musculus GN=Mrc2 PE=1 SV=3 - [MRC2_MOUSE]	118.89	2.03	1	2	2	3	1479	166.968	5.98584
Psmb3	[PSB3_MOUSE]	Q9R1P1	Proteasome subunit beta type-3 OS=Mus musculus GN=Psmb3 PE=1 SV=1 - [PSB3_MOUSE]	118.8	16.59	1	2	2	2	205	22.9494	6.55127
Nme2	[NDKB_MOUSE]	Q01768	Nucleoside diphosphate kinase B OS=Mus musculus GN=Nme2 PE=1 SV=1 - [NDKB_MOUSE]	118.04	23.68	1	1	2	2	152	17.3519	7.50342
Cycs	[CYC_MOUSE]	P62897	Cytochrome c, somatic OS=Mus musculus GN=Cycs PE=1 SV=2 - [CYC_MOUSE]	117.91	27.62	1	2	2	2	105	11.598	9.5835
Fstl1	[FSTL1_MOUSE]	Q62356	Follistatin-related protein 1 OS=Mus musculus GN=Fstl1 PE=1 SV=2 - [FSTL1_MOUSE]	113.85	11.76	1	3	3	3	306	34.5316	5.84619
Igf2	[IGF2_MOUSE]	P09535	Insulin-like growth factor II OS=Mus musculus GN=Igf2 PE=1 SV=1 - [IGF2_MOUSE]	113.83	12.78	1	2	2	4	180	20.0172	9.15869
Prdx2	[PRDX2_MOUSE]	Q61171	Peroxiredoxin-2 OS=Mus musculus GN=Prdx2 PE=1 SV=3 - [PRDX2_MOUSE]	113.44	9.09	1	2	2	2	198	21.7651	5.41455
Acat1	[THIL_MOUSE]	Q8QZT1	Acetyl-CoA acetyltransferase, mitochondrial OS=Mus musculus GN=Acat1 PE=1 SV=1 - [THIL_MOUSE]	113.19	9.67	1	2	2	3	424	44.7873	8.51416
Hmgn2	[HMGN2_MOUSE]	P09602	Non-histone chromosomal protein HMG-17 OS=Mus musculus GN=Hmgn2 PE=1 SV=2 - [HMGN2_MOUSE]	112.93	32.22	1	2	2	3	90	9.41707	9.99365
Hnrnpc	[HNRPC_MOUSE]	Q9Z204	Heterogeneous nuclear ribonucleoproteins C1/C2 OS=Mus musculus GN=Hnrnpc PE=1 SV=1 - [HNRPC_MOUSE]	111.45	8.95	1	2	2	2	313	34.3639	5.04639
H3f3c	[H3C_MOUSE]	P02301	Histone H3.3C OS=Mus musculus GN=H3f3c PE=3 SV=3 - [H3C_MOUSE]	110.59	19.85	4	3	3	3	136	15.3055	11.1362
Cnpy2	[CNPY2_MOUSE]	Q9QXT0	Protein canopy homolog 2 OS=Mus musculus GN=Cnpy2 PE=1 SV=1 - [CNPY2_MOUSE]	110.52	15.38	1	2	2	2	182	20.7543	5.07178
Itih2	[ITIH2_MOUSE]	Q61703	Inter-alpha-trypsin inhibitor heavy chain H2 OS=Mus musculus GN=Itih2 PE=1 SV=1 - [ITIH2_MOUSE]	110.29	4.97	1	2	2	2	946	105.861	7.26904
Oat	[OAT_MOUSE]	P29758	Ornithine aminotransferase, mitochondrial OS=Mus musculus GN=Oat PE=1 SV=1 - [OAT_MOUSE]	110.22	12.07	1	2	2	2	439	48.3239	6.62451
Ganab	[GANAB_MOUSE]	Q8BHN3	Neutral alpha-glucosidase AB OS=Mus musculus GN=Ganab PE=1 SV=1 - [GANAB_MOUSE]	109.82	2.75	1	2	2	2	944	106.844	6.06201
Map4	[MAP4_MOUSE]	P27546	Microtubule-associated protein 4 OS=Mus musculus GN=Map4 PE=1 SV=3 - [MAP4_MOUSE]	107.63	4.62	1	3	3	3	1125	117.357	4.98291
Hnrnpa3	[ROA3_MOUSE]	Q8BG05	Heterogeneous nuclear ribonucleoprotein A3 OS=Mus musculus GN=Hnrnpa3 PE=1 SV=1 - [ROA3_MOUSE]	107.45	7.65	1	2	2	2	379	39.6276	9.01221
Tpt1	[TCTP_MOUSE]	P63028	Translationally-controlled tumor protein OS=Mus musculus GN=Tpt1 PE=1 SV=1 - [TCTP_MOUSE]	106.72	13.95	1	2	2	2	172	19.4496	4.85596
Hspa4	[HSP74_MOUSE]	Q61316	Heat shock 70 kDa protein 4 OS=Mus musculus GN=Hspa4 PE=1 SV=1 - [HSP74_MOUSE]	104.45	3.92	1	2	2	2	841	94.0733	5.23682
Fbln2	[FBLN2_MOUSE]	P37889	Fibulin-2 OS=Mus musculus GN=Fbln2 PE=1 SV=2 - [FBLN2_MOUSE]	103.63	2.29	1	2	2	2	1221	131.746	4.67822
Plod1	[PLOD1_MOUSE]	Q9R0E2	Procollagen-lysine,2-oxoglutarate 5-dioxygenase 1 OS=Mus musculus GN=Plod1 PE=1 SV=1 - [PLOD1_MOUSE]	103.08	3.71	1	2	2	2	728	83.5423	6.53662
Rplp1	[RLA1_MOUSE]	P47955	60S acidic ribosomal protein P1 OS=Mus musculus GN=Rplp1 PE=2 SV=1 - [RLA1_MOUSE]	100.92	28.95	1	2	2	3	114	11.4677	4.32275
Vcl	[VINC_MOUSE]	Q64727	Vinculin OS=Mus musculus GN=Vcl PE=1 SV=4 - [VINC_MOUSE]	100.09	3.19	1	2	2	5	1066	116.644	5.99854
Matr3	[MATR3_MOUSE]	Q8K310	Matrin-3 OS=Mus musculus GN=Matr3 PE=1 SV=1 - [MATR3_MOUSE]	99.16	4.61	1	2	2	2	846	94.5718	6.25244
Hnrnpd	[HNRPD_MOUSE]	Q60668	Heterogeneous nuclear ribonucleoprotein D0 OS=Mus musculus GN=Hnrnpd PE=1 SV=2 - [HNRPD_MOUSE]	99.02	7.32	1	2	2	2	355	38.3303	7.81104
Hspd1	[CH60_MOUSE]	P63038	60 kDa heat shock protein, mitochondrial OS=Mus musculus GN=Hspd1 PE=1 SV=1 - [CH60_MOUSE]	97.89	3.66	1	1	1	5	573	60.9174	6.17627
Got2	[AATM_MOUSE]	P05202	Aspartate aminotransferase, mitochondrial OS=Mus musculus GN=Got2 PE=1 SV=1 - [AATM_MOUSE]	97.7	5.35	1	2	2	2	430	47.3812	8.99756
Nme1	[NDKA_MOUSE]	P15532	Nucleoside diphosphate kinase A OS=Mus musculus GN=Nme1 PE=1 SV=1 - [NDKA_MOUSE]	97.38	21.05	1	1	2	2	152	17.1969	7.37158
Idh2	[IDHP_MOUSE]	P54071	Isocitrate dehydrogenase [NADP], mitochondrial OS=Mus musculus GN=Idh2 PE=1 SV=3 - [IDHP_MOUSE]	96.85	6.42	1	2	2	2	452	50.8739	8.68994
Ssbp1	[SSBP_MOUSE]	Q9CYR0	Single-stranded DNA-binding protein, mitochondrial OS=Mus musculus GN=Ssbp1 PE=1 SV=1 - [SSBP_MOUSE]	96.28	9.87	1	1	1	1	152	17.308	9.92041
S100a13	[S10AD_MOUSE]	P97352	Protein S100-A13 OS=Mus musculus GN=S100a13 PE=1 SV=1 - [S10AD_MOUSE]	96.16	23.47	1	2	2	2	98	11.1509	6.12549
Hsp90ab1	[HS90B_MOUSE]	P11499	Heat shock protein HSP 90-beta OS=Mus musculus GN=Hsp90ab1 PE=1 SV=3 - [HS90B_MOUSE]	95.57	3.73	3	2	2	2	724	83.2291	5.03369
Epyc	[EPYC_MOUSE]	P70186	Epiphycan OS=Mus musculus GN=Epyc PE=2 SV=1 - [EPYC_MOUSE]	95.3	5.28	1	1	1	1	322	36.7395	4.97021
Fbln1	[FBLN1_MOUSE]	Q08879	Fibulin-1 OS=Mus musculus GN=Fbln1 PE=1 SV=2 - [FBLN1_MOUSE]	95.22	4.96	1	2	2	3	705	77.9806	5.16064
Rpl23a	[RL23A_MOUSE]	P62751	60S ribosomal protein L23a OS=Mus musculus GN=Rpl23a PE=1 SV=1 - [RL23A_MOUSE]	94.4	7.69	1	2	2	2	156	17.6841	10.4478
Pgam1	[PGAM1_MOUSE]	Q9DBJ1	Phosphoglycerate mutase 1 OS=Mus musculus GN=Pgam1 PE=1 SV=3 - [PGAM1_MOUSE]	94.13	9.84	2	2	2	2	254	28.8139	7.18115
Aldoa	[ALDOA_MOUSE]	P05064	Fructose-bisphosphate aldolase A OS=Mus musculus GN=Aldoa PE=1 SV=2 - [ALDOA_MOUSE]	93.12	9.34	1	2	2	2	364	39.3313	8.08936
Igfbp5	[IBP5_MOUSE]	Q07079	Insulin-like growth factor-binding protein 5 OS=Mus musculus GN=Igfbp5 PE=1 SV=1 - [IBP5_MOUSE]	92.91	9.59	1	2	2	2	271	30.3518	8.11865
Tpr	[TPR_MOUSE]	F6ZDS4	Nucleoprotein TPR OS=Mus musculus GN=Tpr PE=1 SV=1 - [TPR_MOUSE]	91.35	0.74	1	1	1	1	2431	273.824	5.03369
Clta	[CLCA_MOUSE]	O08585	Clathrin light chain A OS=Mus musculus GN=Clta PE=1 SV=2 - [CLCA_MOUSE]	90.59	7.23	1	2	2	3	235	25.5885	4.57666
Cct4	[TCPD_MOUSE]	P80315	T-complex protein 1 subunit delta OS=Mus musculus GN=Cct4 PE=1 SV=3 - [TCPD_MOUSE]	90.02	8.35	1	2	2	2	539	58.0297	8.01611
Psmc3	[PRS6A_MOUSE]	O88685	26S protease regulatory subunit 6A OS=Mus musculus GN=Psmc3 PE=1 SV=2 - [PRS6A_MOUSE]	89.33	14.48	1	3	3	3	442	49.5176	5.18604
Aco2	[ACON_MOUSE]	Q99KI0	Aconitate hydratase, mitochondrial OS=Mus musculus GN=Aco2 PE=1 SV=1 - [ACON_MOUSE]	89.07	2.82	1	1	1	5	780	85.41	7.92822
Efemp2	[FBLN4_MOUSE]	Q9WVJ9	EGF-containing fibulin-like extracellular matrix protein 2 OS=Mus musculus GN=Efemp2 PE=1 SV=1 - [FBLN4_MOUSE]	88.66	7.67	1	2	2	3	443	49.3923	4.89404
Gorasp2	[GORS2_MOUSE]	Q99JX3	Golgi reassembly-stacking protein 2 OS=Mus musculus GN=Gorasp2 PE=1 SV=3 - [GORS2_MOUSE]	88.47	3.55	1	1	1	1	451	47.0088	4.79248
Eef1b	[EF1B_MOUSE]	O70251	Elongation factor 1-beta OS=Mus musculus GN=Eef1b PE=1 SV=5 - [EF1B_MOUSE]	87.93	10.67	1	2	2	2	225	24.6782	4.69092
Rps10	[RS10_MOUSE]	P63325	40S ribosomal protein S10 OS=Mus musculus GN=Rps10 PE=1 SV=1 - [RS10_MOUSE]	87.75	9.09	1	1	1	1	165	18.9038	10.1548
Ftl1	[FRIL1_MOUSE]	P29391	Ferritin light chain 1 OS=Mus musculus GN=Ftl1 PE=1 SV=2 - [FRIL1_MOUSE]	86.99	8.74	2	1	1	1	183	20.7895	5.99854
Ngp	[NGP_MOUSE]	O08692	Neutrophilic granule protein OS=Mus musculus GN=Ngp PE=1 SV=1 - [NGP_MOUSE]	83.71	12.57	1	1	1	1	167	19.3196	5.31299
Cbx3	[CBX3_MOUSE]	P23198	Chromobox protein homolog 3 OS=Mus musculus GN=Cbx3 PE=1 SV=2 - [CBX3_MOUSE]	83.27	8.74	2	1	1	1	183	20.8423	5.22412
Gpi	[G6PI_MOUSE]	P06745	Glucose-6-phosphate isomerase OS=Mus musculus GN=Gpi PE=1 SV=4 - [G6PI_MOUSE]	81.65	2.69	1	1	1	2	558	62.7272	8.1333
Alyref2	[ALRF2_MOUSE]	Q9JJW6	Aly/REF export factor 2 OS=Mus musculus GN=Alyref2 PE=1 SV=1 - [ALRF2_MOUSE]	81.39	17.43	2	2	2	2	218	23.7159	10.0376
Matn2	[MATN2_MOUSE]	O08746	Matrilin-2 OS=Mus musculus GN=Matn2 PE=2 SV=2 - [MATN2_MOUSE]	80.75	2.09	1	1	1	1	956	106.678	6.58057
A2mp	[A2MP_MOUSE]	Q6GQT1	Alpha-2-macroglobulin-P OS=Mus musculus GN=A2mp PE=2 SV=2 - [A2MP_MOUSE]	80.38	1.49	1	1	1	1	1474	164.248	6.60986
Atp6ap1	[VAS1_MOUSE]	Q9R1Q9	V-type proton ATPase subunit S1 OS=Mus musculus GN=Atp6ap1 PE=1 SV=1 - [VAS1_MOUSE]	80.18	3.89	1	1	1	1	463	50.9751	5.92236
Marcks	[MARCS_MOUSE]	P26645	Myristoylated alanine-rich C-kinase substrate OS=Mus musculus GN=Marcks PE=1 SV=2 - [MARCS_MOUSE]	78.52	11	1	2	2	2	309	29.6438	4.33545
Lamc1	[LAMC1_MOUSE]	P02468	Laminin subunit gamma-1 OS=Mus musculus GN=Lamc1 PE=1 SV=2 - [LAMC1_MOUSE]	77.95	1.06	1	1	1	1	1607	177.185	5.21143
Cfl1	[COF1_MOUSE]	P18760	Cofilin-1 OS=Mus musculus GN=Cfl1 PE=1 SV=3 - [COF1_MOUSE]	77.75	16.87	1	1	1	1	166	18.5477	8.08936
Omd	[OMD_MOUSE]	O35103	Osteomodulin OS=Mus musculus GN=Omd PE=2 SV=1 - [OMD_MOUSE]	77.73	7.8	1	2	2	2	423	49.7132	5.16064
Plrg1	[PLRG1_MOUSE]	Q922V4	Pleiotropic regulator 1 OS=Mus musculus GN=Plrg1 PE=2 SV=1 - [PLRG1_MOUSE]	77.64	3.9	1	1	1	1	513	56.902	9.17334
Psmb1	[PSB1_MOUSE]	O09061	Proteasome subunit beta type-1 OS=Mus musculus GN=Psmb1 PE=1 SV=1 - [PSB1_MOUSE]	77.27	7.5	1	1	1	1	240	26.3553	7.81104
Ctsl	[CATL1_MOUSE]	P06797	Cathepsin L1 OS=Mus musculus GN=Ctsl PE=1 SV=2 - [CATL1_MOUSE]	77.02	6.59	1	2	2	2	334	37.523	6.82959
Matn3	[MATN3_MOUSE]	O35701	Matrilin-3 OS=Mus musculus GN=Matn3 PE=1 SV=2 - [MATN3_MOUSE]	76.56	6.03	1	1	1	1	481	51.8116	7.47412
Ucma	[UCMA_MOUSE]	Q14BU0	Unique cartilage matrix-associated protein OS=Mus musculus GN=Ucma PE=1 SV=1 - [UCMA_MOUSE]	76.49	9.42	1	1	1	1	138	16.5692	5.71924
Msn	[MOES_MOUSE]	P26041	Moesin OS=Mus musculus GN=Msn PE=1 SV=3 - [MOES_MOUSE]	75.41	2.95	1	1	1	1	577	67.7249	6.59521
Snrpd1	[SMD1_MOUSE]	P62315	Small nuclear ribonucleoprotein Sm D1 OS=Mus musculus GN=Snrpd1 PE=2 SV=1 - [SMD1_MOUSE]	75.38	16.81	1	1	1	2	119	13.2734	11.561
Pygl	[PYGL_MOUSE]	Q9ET01	Glycogen phosphorylase, liver form OS=Mus musculus GN=Pygl PE=1 SV=4 - [PYGL_MOUSE]	75.38	2.59	1	1	1	1	850	97.401	7.09326
Copg1	[COPG1_MOUSE]	Q9QZE5	Coatomer subunit gamma-1 OS=Mus musculus GN=Copg1 PE=2 SV=1 - [COPG1_MOUSE]	75.27	4.23	1	2	2	3	874	97.4504	5.35107
Stfa1	[CYT1_MOUSE]	P35175	Stefin-1 OS=Mus musculus GN=Stfa1 PE=3 SV=1 - [CYT1_MOUSE]	74.75	20.62	1	2	2	2	97	10.9995	6.29053
S100a11	[S10AB_MOUSE]	P50543	Protein S100-A11 OS=Mus musculus GN=S100a11 PE=1 SV=1 - [S10AB_MOUSE]	74.64	16.33	1	1	1	3	98	11.0755	5.45264
Cdc73	[CDC73_MOUSE]	Q8JZM7	Parafibromin OS=Mus musculus GN=Cdc73 PE=1 SV=1 - [CDC73_MOUSE]	74.17	3.77	1	1	1	1	531	60.5391	9.61279
Cirbp	[CIRBP_MOUSE]	P60824	Cold-inducible RNA-binding protein OS=Mus musculus GN=Cirbp PE=1 SV=1 - [CIRBP_MOUSE]	73.68	12.21	1	1	1	1	172	18.5958	9.61279
Eef1d	[EF1D_MOUSE]	P57776	Elongation factor 1-delta OS=Mus musculus GN=Eef1d PE=1 SV=3 - [EF1D_MOUSE]	73.42	8.9	1	2	2	2	281	31.2739	5.021
Cpe	[CBPE_MOUSE]	Q00493	Carboxypeptidase E OS=Mus musculus GN=Cpe PE=1 SV=2 - [CBPE_MOUSE]	73.04	5.88	1	2	2	2	476	53.2223	5.18604
Dpysl2	[DPYL2_MOUSE]	O08553	Dihydropyrimidinase-related protein 2 OS=Mus musculus GN=Dpysl2 PE=1 SV=2 - [DPYL2_MOUSE]	72.88	9.97	1	2	2	2	572	62.2386	6.37939
Csf1	[CSF1_MOUSE]	P07141	Macrophage colony-stimulating factor 1 OS=Mus musculus GN=Csf1 PE=1 SV=2 - [CSF1_MOUSE]	72.58	2.54	1	1	1	1	552	60.611	5.23682
Lyz2	[LYZ2_MOUSE]	P08905	Lysozyme C-2 OS=Mus musculus GN=Lyz2 PE=1 SV=2 - [LYZ2_MOUSE]	71.72	10.14	1	1	1	1	148	16.6782	8.80713
Arpc3	[ARPC3_MOUSE]	Q9JM76	Actin-related protein 2/3 complex subunit 3 OS=Mus musculus GN=Arpc3 PE=1 SV=3 - [ARPC3_MOUSE]	71.58	6.18	1	1	1	1	178	20.5113	8.5874
Mif	[MIF_MOUSE]	P34884	Macrophage migration inhibitory factor OS=Mus musculus GN=Mif PE=1 SV=2 - [MIF_MOUSE]	71.44	9.57	1	1	1	1	115	12.4962	7.34229
Tnni2	[TNNI2_MOUSE]	P13412	Troponin I, fast skeletal muscle OS=Mus musculus GN=Tnni2 PE=2 SV=2 - [TNNI2_MOUSE]	71.39	9.34	1	1	1	1	182	21.3439	8.49951
Sod1	[SODC_MOUSE]	P08228	Superoxide dismutase [Cu-Zn] OS=Mus musculus GN=Sod1 PE=1 SV=2 - [SODC_MOUSE]	70.66	12.99	1	2	2	2	154	15.9328	6.50732
Eif6	[IF6_MOUSE]	O55135	Eukaryotic translation initiation factor 6 OS=Mus musculus GN=Eif6 PE=1 SV=2 - [IF6_MOUSE]	70.59	9.8	1	1	1	1	245	26.4942	4.7417
Psap	[SAP_MOUSE]	Q61207	Prosaposin OS=Mus musculus GN=Psap PE=1 SV=2 - [SAP_MOUSE]	69.91	3.59	1	1	1	3	557	61.3814	5.18604
Rps3a	[RS3A_MOUSE]	P97351	40S ribosomal protein S3a OS=Mus musculus GN=Rps3a PE=1 SV=3 - [RS3A_MOUSE]	68.25	4.92	1	1	1	1	264	29.8657	9.72998
Clec3b	[TETN_MOUSE]	P43025	Tetranectin OS=Mus musculus GN=Clec3b PE=1 SV=2 - [TETN_MOUSE]	67.39	5.94	1	1	1	2	202	22.2431	5.65576
Eci1	[ECI1_MOUSE]	P42125	Enoyl-CoA delta isomerase 1, mitochondrial OS=Mus musculus GN=Eci1 PE=1 SV=2 - [ECI1_MOUSE]	67.22	5.19	1	1	1	1	289	32.2298	8.98291
Hyou1	[HYOU1_MOUSE]	Q9JKR6	Hypoxia up-regulated protein 1 OS=Mus musculus GN=Hyou1 PE=1 SV=1 - [HYOU1_MOUSE]	66.83	1.9	1	1	1	2	999	111.112	5.18604
Chadl	[CHADL_MOUSE]	E9Q7T7	Chondroadherin-like protein OS=Mus musculus GN=Chadl PE=1 SV=1 - [CHADL_MOUSE]	66.49	2.27	1	1	1	1	748	81.3098	8.86572
Vasn	[VASN_MOUSE]	Q9CZT5	Vasorin OS=Mus musculus GN=Vasn PE=2 SV=2 - [VASN_MOUSE]	65.32	7.88	1	2	2	2	673	72.2158	7.07861
Trim28	[TIF1B_MOUSE]	Q62318	Transcription intermediary factor 1-beta OS=Mus musculus GN=Trim28 PE=1 SV=3 - [TIF1B_MOUSE]	64.31	1.8	1	1	1	1	834	88.7905	5.77002
Sept2	[SEPT2_MOUSE]	P42208	Septin-2 OS=Mus musculus GN=Sept2 PE=1 SV=2 - [SEPT2_MOUSE]	63.75	4.43	1	1	1	1	361	41.4993	6.55127
Psmb7	[PSB7_MOUSE]	P70195	Proteasome subunit beta type-7 OS=Mus musculus GN=Psmb7 PE=1 SV=1 - [PSB7_MOUSE]	63.44	6.86	1	1	1	1	277	29.8723	7.98682
Hmcn1	[HMCN1_MOUSE]	D3YXG0	Hemicentin-1 OS=Mus musculus GN=Hmcn1 PE=1 SV=1 - [HMCN1_MOUSE]	63.31	0.28	1	1	1	1	5634	611.174	6.63916
Cpsf6	[CPSF6_MOUSE]	Q6NVF9	Cleavage and polyadenylation specificity factor subunit 6 OS=Mus musculus GN=Cpsf6 PE=2 SV=1 - [CPSF6_MOUSE]	63.14	4.54	1	1	1	2	551	59.1164	7.15186
Psmd3	[PSMD3_MOUSE]	P14685	26S proteasome non-ATPase regulatory subunit 3 OS=Mus musculus GN=Psmd3 PE=1 SV=3 - [PSMD3_MOUSE]	62.01	2.45	1	1	1	1	530	60.6803	8.44092
Hmbs	[HEM3_MOUSE]	P22907	Porphobilinogen deaminase OS=Mus musculus GN=Hmbs PE=1 SV=2 - [HEM3_MOUSE]	61.65	5.54	1	1	1	1	361	39.3197	6.87354
Ddx3x	[DDX3X_MOUSE]	Q62167	ATP-dependent RNA helicase DDX3X OS=Mus musculus GN=Ddx3x PE=1 SV=3 - [DDX3X_MOUSE]	61.54	3.32	1	1	1	1	662	73.056	7.18115
Col4a1	[CO4A1_MOUSE]	P02463	Collagen alpha-1(IV) chain OS=Mus musculus GN=Col4a1 PE=1 SV=4 - [CO4A1_MOUSE]	61.42	1.86	1	1	1	4	1669	160.579	8.23584
Rab2a	[RAB2A_MOUSE]	P53994	Ras-related protein Rab-2A OS=Mus musculus GN=Rab2a PE=1 SV=1 - [RAB2A_MOUSE]	61.01	6.13	2	1	1	1	212	23.5328	6.53662
Ak2	[KAD2_MOUSE]	Q9WTP6	Adenylate kinase 2, mitochondrial OS=Mus musculus GN=Ak2 PE=1 SV=5 - [KAD2_MOUSE]	60.87	5.44	1	1	1	1	239	26.4517	7.38623
Ccdc80	[CCD80_MOUSE]	Q8R2G6	Coiled-coil domain-containing protein 80 OS=Mus musculus GN=Ccdc80 PE=1 SV=2 - [CCD80_MOUSE]	60.21	1.26	1	1	1	1	949	107.545	9.5835
Arhgdia	[GDIR1_MOUSE]	Q99PT1	Rho GDP-dissociation inhibitor 1 OS=Mus musculus GN=Arhgdia PE=1 SV=3 - [GDIR1_MOUSE]	59.81	7.84	1	1	1	1	204	23.3928	5.19873
H1f0	[H10_MOUSE]	P10922	Histone H1.0 OS=Mus musculus GN=H1f0 PE=2 SV=4 - [H10_MOUSE]	59.52	6.7	1	1	1	1	194	20.8482	10.9019
Hk1	[HXK1_MOUSE]	P17710	Hexokinase-1 OS=Mus musculus GN=Hk1 PE=1 SV=3 - [HXK1_MOUSE]	59.46	1.54	1	1	1	1	974	108.234	6.80029
Col5a2	[CO5A2_MOUSE]	Q3U962	Collagen alpha-2(V) chain OS=Mus musculus GN=Col5a2 PE=1 SV=1 - [CO5A2_MOUSE]	58.7	1.47	1	1	2	3	1497	144.929	6.69775
Prg4	[PRG4_MOUSE]	Q9JM99	Proteoglycan 4 OS=Mus musculus GN=Prg4 PE=1 SV=2 - [PRG4_MOUSE]	58.62	1.52	1	1	1	1	1054	115.924	8.41162
Pgls	[6PGL_MOUSE]	Q9CQ60	6-phosphogluconolactonase OS=Mus musculus GN=Pgls PE=2 SV=1 - [6PGL_MOUSE]	58.18	8.95	1	1	1	1	257	27.2374	5.84619
Coro1c	[COR1C_MOUSE]	Q9WUM4	Coronin-1C OS=Mus musculus GN=Coro1c PE=1 SV=2 - [COR1C_MOUSE]	57.89	6.12	1	1	1	1	474	53.087	7.07861
Sf3b3	[SF3B3_MOUSE]	Q921M3	Splicing factor 3B subunit 3 OS=Mus musculus GN=Sf3b3 PE=2 SV=1 - [SF3B3_MOUSE]	57.52	0.99	1	1	1	1	1217	135.465	5.26221
B2m	[B2MG_MOUSE]	P01887	Beta-2-microglobulin OS=Mus musculus GN=B2m PE=1 SV=2 - [B2MG_MOUSE]	57.29	7.56	1	1	1	1	119	13.7699	8.44092
Apoa1	[APOA1_MOUSE]	Q00623	Apolipoprotein A-I OS=Mus musculus GN=Apoa1 PE=1 SV=2 - [APOA1_MOUSE]	57.24	4.92	1	1	1	1	264	30.5966	5.73193
Copb1	[COPB_MOUSE]	Q9JIF7	Coatomer subunit beta OS=Mus musculus GN=Copb1 PE=1 SV=1 - [COPB_MOUSE]	56.9	1.15	1	1	1	1	953	106.998	5.99854
Timp1	[TIMP1_MOUSE]	P12032	Metalloproteinase inhibitor 1 OS=Mus musculus GN=Timp1 PE=1 SV=2 - [TIMP1_MOUSE]	56.58	4.39	1	1	1	1	205	22.6133	8.82178
Anpep	[AMPN_MOUSE]	P97449	Aminopeptidase N OS=Mus musculus GN=Anpep PE=1 SV=4 - [AMPN_MOUSE]	56.24	1.66	1	1	1	1	966	109.582	5.89697
Asah1	[ASAH1_MOUSE]	Q9WV54	Acid ceramidase OS=Mus musculus GN=Asah1 PE=1 SV=1 - [ASAH1_MOUSE]	56.07	4.31	1	1	1	1	394	44.6408	8.45557
Rps3	[RS3_MOUSE]	P62908	40S ribosomal protein S3 OS=Mus musculus GN=Rps3 PE=1 SV=1 - [RS3_MOUSE]	56.05	5.35	1	1	1	1	243	26.6574	9.65674
Prdx6	[PRDX6_MOUSE]	O08709	Peroxiredoxin-6 OS=Mus musculus GN=Prdx6 PE=1 SV=3 - [PRDX6_MOUSE]	55.98	6.25	1	1	1	2	224	24.855	6.01123
Stfa2	[CYT2_MOUSE]	P35174	Stefin-2 OS=Mus musculus GN=Stfa2 PE=3 SV=2 - [CYT2_MOUSE]	55.94	11.65	1	1	1	1	103	11.8351	7.1665
Vit	[VITRN_MOUSE]	Q8VHI5	Vitrin OS=Mus musculus GN=Vit PE=1 SV=2 - [VITRN_MOUSE]	55.83	5.38	1	1	1	2	650	70.6542	9.02686
Psma7	[PSA7_MOUSE]	Q9Z2U0	Proteasome subunit alpha type-7 OS=Mus musculus GN=Psma7 PE=1 SV=1 - [PSA7_MOUSE]	55.25	5.65	2	1	1	1	248	27.8376	8.45557
G3bp1	[G3BP1_MOUSE]	P97855	Ras GTPase-activating protein-binding protein 1 OS=Mus musculus GN=G3bp1 PE=1 SV=1 - [G3BP1_MOUSE]	54.97	3.66	1	1	1	1	465	51.7969	5.59229
Psmb5	[PSB5_MOUSE]	O55234	Proteasome subunit beta type-5 OS=Mus musculus GN=Psmb5 PE=1 SV=3 - [PSB5_MOUSE]	54.58	4.92	1	1	1	1	264	28.5142	7.02002
C3	[CO3_MOUSE]	P01027	Complement C3 OS=Mus musculus GN=C3 PE=1 SV=3 - [CO3_MOUSE]	54.49	1.32	1	1	1	1	1663	186.366	6.72705
Lman1	[LMAN1_MOUSE]	Q9D0F3	Protein ERGIC-53 OS=Mus musculus GN=Lman1 PE=1 SV=1 - [LMAN1_MOUSE]	53.91	5.42	1	1	1	1	517	57.7529	6.34131
Lrpap1	[AMRP_MOUSE]	P55302	Alpha-2-macroglobulin receptor-associated protein OS=Mus musculus GN=Lrpap1 PE=1 SV=1 - [AMRP_MOUSE]	53.52	3.61	1	1	1	1	360	42.1892	7.86963
Txndc12	[TXD12_MOUSE]	Q9CQU0	Thioredoxin domain-containing protein 12 OS=Mus musculus GN=Txndc12 PE=1 SV=1 - [TXD12_MOUSE]	53.4	8.82	1	1	1	1	170	19.0365	5.26221
Chst11	[CHSTB_MOUSE]	Q9JME2	Carbohydrate sulfotransferase 11 OS=Mus musculus GN=Chst11 PE=2 SV=1 - [CHSTB_MOUSE]	52.32	6.82	1	1	1	1	352	41.6049	8.86572
Crtap	[CRTAP_MOUSE]	Q9CYD3	Cartilage-associated protein OS=Mus musculus GN=Crtap PE=1 SV=3 - [CRTAP_MOUSE]	51.66	2.75	1	1	1	1	400	46.1396	5.70654
Gapdh	[G3P_MOUSE]	P16858	Glyceraldehyde-3-phosphate dehydrogenase OS=Mus musculus GN=Gapdh PE=1 SV=2 - [G3P_MOUSE]	51.17	3.6	1	1	1	1	333	35.7872	8.25049
Ctnna1	[CTNA1_MOUSE]	P26231	Catenin alpha-1 OS=Mus musculus GN=Ctnna1 PE=1 SV=1 - [CTNA1_MOUSE]	49.89	3.2	1	1	1	1	906	100.044	6.22705
Got1	[AATC_MOUSE]	P05201	Aspartate aminotransferase, cytoplasmic OS=Mus musculus GN=Got1 PE=1 SV=3 - [AATC_MOUSE]	49.76	4.6	1	1	1	1	413	46.2185	7.13721
Cdh2	[CADH2_MOUSE]	P15116	Cadherin-2 OS=Mus musculus GN=Cdh2 PE=1 SV=2 - [CADH2_MOUSE]	49.69	3.64	1	1	1	1	906	99.7344	4.77979
Ift20	[IFT20_MOUSE]	Q61025	Intraflagellar transport protein 20 homolog OS=Mus musculus GN=Ift20 PE=1 SV=1 - [IFT20_MOUSE]	49.62	10.61	1	1	1	1	132	15.227	5.12256
Ap2a2	[AP2A2_MOUSE]	P17427	AP-2 complex subunit alpha-2 OS=Mus musculus GN=Ap2a2 PE=1 SV=2 - [AP2A2_MOUSE]	48.78	2.45	1	1	1	1	938	103.951	6.93213
Atpif1	[ATIF1_MOUSE]	O35143	ATPase inhibitor, mitochondrial OS=Mus musculus GN=Atpif1 PE=1 SV=2 - [ATIF1_MOUSE]	48.59	8.49	1	1	1	1	106	12.1513	9.64209
Plod3	[PLOD3_MOUSE]	Q9R0E1	Procollagen-lysine,2-oxoglutarate 5-dioxygenase 3 OS=Mus musculus GN=Plod3 PE=1 SV=1 - [PLOD3_MOUSE]	48.48	2.16	1	1	1	1	741	84.8686	6.22705
Col18a1	[COIA1_MOUSE]	P39061	Collagen alpha-1(XVIII) chain OS=Mus musculus GN=Col18a1 PE=1 SV=4 - [COIA1_MOUSE]	48.25	1.86	1	1	1	1	1774	182.059	5.61768
Actr3b	[ARP3B_MOUSE]	Q641P0	Actin-related protein 3B OS=Mus musculus GN=Actr3b PE=2 SV=1 - [ARP3B_MOUSE]	48.23	2.63	2	1	1	1	418	47.5492	6.02393
Psmc6	[PRS10_MOUSE]	P62334	26S protease regulatory subunit 10B OS=Mus musculus GN=Psmc6 PE=1 SV=1 - [PRS10_MOUSE]	48.09	3.86	1	1	1	1	389	44.1451	7.48877
Akr1a1	[AK1A1_MOUSE]	Q9JII6	Alcohol dehydrogenase [NADP(+)] OS=Mus musculus GN=Akr1a1 PE=1 SV=3 - [AK1A1_MOUSE]	47.65	5.85	1	1	1	1	325	36.5639	7.38623
Atp5h	[ATP5H_MOUSE]	Q9DCX2	ATP synthase subunit d, mitochondrial OS=Mus musculus GN=Atp5h PE=1 SV=3 - [ATP5H_MOUSE]	47.23	13.04	1	1	1	1	161	18.7376	5.69385
Cfh	[CFAH_MOUSE]	P06909	Complement factor H OS=Mus musculus GN=Cfh PE=1 SV=2 - [CFAH_MOUSE]	47.11	1.46	1	1	1	1	1234	139.047	6.99072
Elavl1	[ELAV1_MOUSE]	P70372	ELAV-like protein 1 OS=Mus musculus GN=Elavl1 PE=1 SV=2 - [ELAV1_MOUSE]	47.08	5.52	1	1	1	1	326	36.1461	9.0415
Puf60	[PUF60_MOUSE]	Q3UEB3	Poly(U)-binding-splicing factor PUF60 OS=Mus musculus GN=Puf60 PE=2 SV=2 - [PUF60_MOUSE]	46.83	5.5	1	1	1	1	564	60.2108	5.2876
Chd4	[CHD4_MOUSE]	Q6PDQ2	Chromodomain-helicase-DNA-binding protein 4 OS=Mus musculus GN=Chd4 PE=1 SV=1 - [CHD4_MOUSE]	46.31	0.89	1	1	1	1	1915	217.614	5.80811
Nudt21	[CPSF5_MOUSE]	Q9CQF3	Cleavage and polyadenylation specificity factor subunit 5 OS=Mus musculus GN=Nudt21 PE=1 SV=1 - [CPSF5_MOUSE]	46.2	12.78	1	1	1	2	227	26.2237	8.82178
Txnrd1	[TRXR1_MOUSE]	Q9JMH6	Thioredoxin reductase 1, cytoplasmic OS=Mus musculus GN=Txnrd1 PE=1 SV=3 - [TRXR1_MOUSE]	45.43	2.45	1	1	1	1	613	67.042	7.44482
Ap2a1	[AP2A1_MOUSE]	P17426	AP-2 complex subunit alpha-1 OS=Mus musculus GN=Ap2a1 PE=1 SV=1 - [AP2A1_MOUSE]	45.42	2.87	1	1	1	1	977	107.596	7.03467
Kctd12	[KCD12_MOUSE]	Q6WVG3	BTB/POZ domain-containing protein KCTD12 OS=Mus musculus GN=Kctd12 PE=1 SV=1 - [KCD12_MOUSE]	44.95	3.67	1	1	1	1	327	35.8698	5.80811
Lcp1	[PLSL_MOUSE]	Q61233	Plastin-2 OS=Mus musculus GN=Lcp1 PE=1 SV=4 - [PLSL_MOUSE]	44.84	3.99	1	1	1	1	627	70.1048	5.32568
Rps5	[RS5_MOUSE]	P97461	40S ribosomal protein S5 OS=Mus musculus GN=Rps5 PE=1 SV=3 - [RS5_MOUSE]	44.33	9.8	1	1	1	1	204	22.875	9.71533
Rnase4	[RNAS4_MOUSE]	Q9JJH1	Ribonuclease 4 OS=Mus musculus GN=Rnase4 PE=1 SV=1 - [RNAS4_MOUSE]	43.81	8.78	1	1	1	1	148	17.0134	8.85107
C1qtnf3	[C1QT3_MOUSE]	Q9ES30	Complement C1q tumor necrosis factor-related protein 3 OS=Mus musculus GN=C1qtnf3 PE=2 SV=1 - [C1QT3_MOUSE]	43.75	5.28	1	1	1	1	246	26.8108	6.7417
Rpl6	[RL6_MOUSE]	P47911	60S ribosomal protein L6 OS=Mus musculus GN=Rpl6 PE=1 SV=3 - [RL6_MOUSE]	42.19	4.05	1	1	1	1	296	33.4889	10.6968
Clec3a	[CLC3A_MOUSE]	Q9EPW4	C-type lectin domain family 3 member A OS=Mus musculus GN=Clec3a PE=3 SV=1 - [CLC3A_MOUSE]	41.91	10.2	1	1	1	1	196	22.1773	8.95361
Cnn3	[CNN3_MOUSE]	Q9DAW9	Calponin-3 OS=Mus musculus GN=Cnn3 PE=1 SV=1 - [CNN3_MOUSE]	41.37	5.76	1	1	1	1	330	36.4058	5.71924
Eif3a	[EIF3A_MOUSE]	P23116	Eukaryotic translation initiation factor 3 subunit A OS=Mus musculus GN=Eif3a PE=1 SV=5 - [EIF3A_MOUSE]	41.33	1.04	1	1	1	1	1344	161.838	6.771
Timp2	[TIMP2_MOUSE]	P25785	Metalloproteinase inhibitor 2 OS=Mus musculus GN=Timp2 PE=1 SV=2 - [TIMP2_MOUSE]	41.3	6.82	1	1	1	2	220	24.3121	7.48877
Ilf2	[ILF2_MOUSE]	Q9CXY6	Interleukin enhancer-binding factor 2 OS=Mus musculus GN=Ilf2 PE=1 SV=1 - [ILF2_MOUSE]	41	3.59	1	1	1	1	390	43.0352	5.26221
N/A	[IGHG3_MOUSE]	P03987	Ig gamma-3 chain C region OS=Mus musculus PE=1 SV=2 - [IGHG3_MOUSE]	40.96	4.27	1	1	1	1	398	43.9013	7.13721
Rps12	[RS12_MOUSE]	P63323	40S ribosomal protein S12 OS=Mus musculus GN=Rps12 PE=1 SV=2 - [RS12_MOUSE]	40.63	7.58	1	1	1	1	132	14.5156	7.23975
Qsox1	[QSOX1_MOUSE]	Q8BND5	Sulfhydryl oxidase 1 OS=Mus musculus GN=Qsox1 PE=1 SV=1 - [QSOX1_MOUSE]	40.52	2.14	1	1	1	1	748	82.733	7.1665
Fdps	[FPPS_MOUSE]	Q920E5	Farnesyl pyrophosphate synthase OS=Mus musculus GN=Fdps PE=1 SV=1 - [FPPS_MOUSE]	40.33	4.25	1	1	1	1	353	40.5557	5.65576
Eif3g	[EIF3G_MOUSE]	Q9Z1D1	Eukaryotic translation initiation factor 3 subunit G OS=Mus musculus GN=Eif3g PE=1 SV=2 - [EIF3G_MOUSE]	40.28	5	1	1	1	1	320	35.6159	5.89697
Copa	[COPA_MOUSE]	Q8CIE6	Coatomer subunit alpha OS=Mus musculus GN=Copa PE=1 SV=2 - [COPA_MOUSE]	40.08	1.8	1	1	1	1	1224	138.344	7.6499
Psmc4	[PRS6B_MOUSE]	P54775	26S protease regulatory subunit 6B OS=Mus musculus GN=Psmc4 PE=1 SV=2 - [PRS6B_MOUSE]	39.39	4.31	1	1	1	1	418	47.3786	5.21143
Rpl29	[RL29_MOUSE]	P47915	60S ribosomal protein L29 OS=Mus musculus GN=Rpl29 PE=2 SV=2 - [RL29_MOUSE]	39.34	6.88	1	1	1	1	160	17.5759	11.8394
Snrpe	[RUXE_MOUSE]	P62305	Small nuclear ribonucleoprotein E OS=Mus musculus GN=Snrpe PE=2 SV=1 - [RUXE_MOUSE]	38.89	11.96	1	1	1	1	92	10.7966	9.43701
Cdh11	[CAD11_MOUSE]	P55288	Cadherin-11 OS=Mus musculus GN=Cdh11 PE=1 SV=1 - [CAD11_MOUSE]	38.88	1.51	1	1	1	1	796	88.0579	4.89404
Rps4x	[RS4X_MOUSE]	P62702	40S ribosomal protein S4, X isoform OS=Mus musculus GN=Rps4x PE=2 SV=2 - [RS4X_MOUSE]	38.83	6.46	1	1	1	1	263	29.5791	10.1548
Cpne1	[CPNE1_MOUSE]	Q8C166	Copine-1 OS=Mus musculus GN=Cpne1 PE=1 SV=1 - [CPNE1_MOUSE]	38.68	3.73	1	1	1	1	536	58.8494	5.65576
Cope	[COPE_MOUSE]	O89079	Coatomer subunit epsilon OS=Mus musculus GN=Cope PE=2 SV=3 - [COPE_MOUSE]	38.58	7.14	1	1	1	1	308	34.5454	5.05908
Fkbp9	[FKBP9_MOUSE]	Q9Z247	Peptidyl-prolyl cis-trans isomerase FKBP9 OS=Mus musculus GN=Fkbp9 PE=1 SV=1 - [FKBP9_MOUSE]	38.27	1.93	1	1	1	1	570	62.9555	5.21143
Psmd14	[PSDE_MOUSE]	O35593	26S proteasome non-ATPase regulatory subunit 14 OS=Mus musculus GN=Psmd14 PE=1 SV=2 - [PSDE_MOUSE]	37.27	10.97	1	1	1	1	310	34.5546	6.52197
Arhgdib	[GDIR2_MOUSE]	Q61599	Rho GDP-dissociation inhibitor 2 OS=Mus musculus GN=Arhgdib PE=1 SV=3 - [GDIR2_MOUSE]	36.93	10.5	1	1	1	1	200	22.8365	5.10986
Rad23b	[RD23B_MOUSE]	P54728	UV excision repair protein RAD23 homolog B OS=Mus musculus GN=Rad23b PE=1 SV=2 - [RD23B_MOUSE]	35.57	7.45	1	1	1	1	416	43.4858	4.83057
Erh	[ERH_MOUSE]	P84089	Enhancer of rudimentary homolog OS=Mus musculus GN=Erh PE=1 SV=1 - [ERH_MOUSE]	35.52	7.69	1	1	1	1	104	12.251	5.92236
Nono	[NONO_MOUSE]	Q99K48	Non-POU domain-containing octamer-binding protein OS=Mus musculus GN=Nono PE=1 SV=3 - [NONO_MOUSE]	35.2	4.86	1	1	1	1	473	54.5064	8.95361
Lgals3	[LEG3_MOUSE]	P16110	Galectin-3 OS=Mus musculus GN=Lgals3 PE=1 SV=3 - [LEG3_MOUSE]	35.01	4.92	1	1	1	1	264	27.4975	8.38232
Prdx3	[PRDX3_MOUSE]	P20108	Thioredoxin-dependent peroxide reductase, mitochondrial OS=Mus musculus GN=Prdx3 PE=1 SV=1 - [PRDX3_MOUSE]	34.97	4.28	1	1	1	1	257	28.1094	7.57666
Mia	[MIA_MOUSE]	Q61865	Melanoma-derived growth regulatory protein OS=Mus musculus GN=Mia PE=2 SV=2 - [MIA_MOUSE]	34.91	6.92	1	1	1	1	130	14.5834	8.14795
Dnpep	[DNPEP_MOUSE]	Q9Z2W0	Aspartyl aminopeptidase OS=Mus musculus GN=Dnpep PE=2 SV=2 - [DNPEP_MOUSE]	34.71	5.92	1	1	1	1	473	52.1738	7.25439
Caprin1	[CAPR1_MOUSE]	Q60865	Caprin-1 OS=Mus musculus GN=Caprin1 PE=1 SV=2 - [CAPR1_MOUSE]	34.54	3.11	1	1	1	1	707	78.1208	5.24951
Ptk7	[PTK7_MOUSE]	Q8BKG3	Inactive tyrosine-protein kinase 7 OS=Mus musculus GN=Ptk7 PE=1 SV=1 - [PTK7_MOUSE]	34.44	1.13	1	1	1	1	1062	117.457	6.84424
Rps19	[RS19_MOUSE]	Q9CZX8	40S ribosomal protein S19 OS=Mus musculus GN=Rps19 PE=1 SV=3 - [RS19_MOUSE]	34.35	6.9	1	1	1	1	145	16.0756	10.4038
Ctsa	[PPGB_MOUSE]	P16675	Lysosomal protective protein OS=Mus musculus GN=Ctsa PE=1 SV=1 - [PPGB_MOUSE]	33.71	2.53	1	1	1	1	474	53.8095	5.85889
Hmgn1	[HMGN1_MOUSE]	P18608	Non-histone chromosomal protein HMG-14 OS=Mus musculus GN=Hmgn1 PE=1 SV=2 - [HMGN1_MOUSE]	33.6	9.38	1	1	1	1	96	10.1464	9.75928
Vapa	[VAPA_MOUSE]	Q9WV55	Vesicle-associated membrane protein-associated protein A OS=Mus musculus GN=Vapa PE=1 SV=2 - [VAPA_MOUSE]	32.49	8.03	1	1	1	1	249	27.8373	8.39697
Acaa2	[THIM_MOUSE]	Q8BWT1	3-ketoacyl-CoA thiolase, mitochondrial OS=Mus musculus GN=Acaa2 PE=1 SV=3 - [THIM_MOUSE]	32.45	6.55	1	1	1	1	397	41.8034	8.08936
Hnrnpu	[HNRPU_MOUSE]	Q8VEK3	Heterogeneous nuclear ribonucleoprotein U OS=Mus musculus GN=Hnrnpu PE=1 SV=1 - [HNRPU_MOUSE]	32.43	1.25	1	1	1	1	800	87.8627	6.23975
Itih3	[ITIH3_MOUSE]	Q61704	Inter-alpha-trypsin inhibitor heavy chain H3 OS=Mus musculus GN=Itih3 PE=1 SV=3 - [ITIH3_MOUSE]	32.43	1.01	1	1	1	1	889	99.2957	6.04932
Taar3	[TAAR3_MOUSE]	Q5QD16	Trace amine-associated receptor 3 OS=Mus musculus GN=Taar3 PE=2 SV=1 - [TAAR3_MOUSE]	31.99	2.62	1	1	1	1	343	38.7186	8.68994
Col6a5	[CO6A5_MOUSE]	A6H584	Collagen alpha-5(VI) chain OS=Mus musculus GN=Col6a5 PE=1 SV=4 - [CO6A5_MOUSE]	31.88	0.45	1	1	1	1	2640	289.394	6.56592
Neo1	[NEO1_MOUSE]	P97798	Neogenin OS=Mus musculus GN=Neo1 PE=1 SV=1 - [NEO1_MOUSE]	31.17	1.21	1	1	1	1	1493	163.058	6.46826
Ddx5	[DDX5_MOUSE]	Q61656	Probable ATP-dependent RNA helicase DDX5 OS=Mus musculus GN=Ddx5 PE=1 SV=2 - [DDX5_MOUSE]	30.93	1.95	2	1	1	1	614	69.2468	8.92432
Lox	[LYOX_MOUSE]	P28301	Protein-lysine 6-oxidase OS=Mus musculus GN=Lox PE=1 SV=1 - [LYOX_MOUSE]	30.68	2.68	1	1	1	1	411	46.6715	8.42627
Erp29	[ERP29_MOUSE]	P57759	Endoplasmic reticulum resident protein 29 OS=Mus musculus GN=Erp29 PE=1 SV=2 - [ERP29_MOUSE]	30.43	4.58	1	1	1	1	262	28.8051	6.15088
Uba1	[UBA1_MOUSE]	Q02053	Ubiquitin-like modifier-activating enzyme 1 OS=Mus musculus GN=Uba1 PE=1 SV=1 - [UBA1_MOUSE]	29.88	1.7	1	1	1	1	1058	117.734	5.65576
Cs	[CISY_MOUSE]	Q9CZU6	Citrate synthase, mitochondrial OS=Mus musculus GN=Cs PE=1 SV=1 - [CISY_MOUSE]	29.85	2.37	1	1	1	1	464	51.7034	8.57275
Loxl3	[LOXL3_MOUSE]	Q9Z175	Lysyl oxidase homolog 3 OS=Mus musculus GN=Loxl3 PE=2 SV=2 - [LOXL3_MOUSE]	29.26	1.46	1	1	1	1	754	83.6864	7.00537
Tpi1	[TPIS_MOUSE]	P17751	Triosephosphate isomerase OS=Mus musculus GN=Tpi1 PE=1 SV=4 - [TPIS_MOUSE]	28.96	9.7	1	1	1	1	299	32.1713	5.74463
Prpf19	[PRP19_MOUSE]	Q99KP6	Pre-mRNA-processing factor 19 OS=Mus musculus GN=Prpf19 PE=1 SV=1 - [PRP19_MOUSE]	28.93	9.33	1	1	1	1	504	55.2044	6.60986
Nedd4	[NEDD4_MOUSE]	P46935	E3 ubiquitin-protein ligase NEDD4 OS=Mus musculus GN=Nedd4 PE=1 SV=3 - [NEDD4_MOUSE]	28.8	2.25	1	1	1	1	887	102.642	5.26221
Hmgn3	[HMGN3_MOUSE]	Q9DCB1	High mobility group nucleosome-binding domain-containing protein 3 OS=Mus musculus GN=Hmgn3 PE=2 SV=1 - [HMGN3_MOUSE]	28.63	13.13	1	1	1	1	99	10.7626	9.70068
Naca	[NACA_MOUSE]	Q60817	Nascent polypeptide-associated complex subunit alpha OS=Mus musculus GN=Naca PE=1 SV=1 - [NACA_MOUSE]	28.51	6.98	2	1	1	1	215	23.3697	4.56396
Cox5a	[COX5A_MOUSE]	P12787	Cytochrome c oxidase subunit 5A, mitochondrial OS=Mus musculus GN=Cox5a PE=1 SV=2 - [COX5A_MOUSE]	28.28	20.55	1	1	1	2	146	16.0913	6.53662
Inf2	[INF2_MOUSE]	Q0GNC1	Inverted formin-2 OS=Mus musculus GN=Inf2 PE=1 SV=1 - [INF2_MOUSE]	28.04	1.1	1	1	1	1	1273	138.474	5.21143
Htra1	[HTRA1_MOUSE]	Q9R118	Serine protease HTRA1 OS=Mus musculus GN=Htra1 PE=1 SV=2 - [HTRA1_MOUSE]	27.82	2.5	1	1	1	1	480	51.1816	7.6499
Pcbp2	[PCBP2_MOUSE]	Q61990	Poly(rC)-binding protein 2 OS=Mus musculus GN=Pcbp2 PE=1 SV=1 - [PCBP2_MOUSE]	27.77	3.59	1	1	1	1	362	38.1974	6.78564
Cstf2	[CSTF2_MOUSE]	Q8BIQ5	Cleavage stimulation factor subunit 2 OS=Mus musculus GN=Cstf2 PE=1 SV=2 - [CSTF2_MOUSE]	27.5	3.97	2	1	1	1	580	61.3015	6.82959
Hmgcl	[HMGCL_MOUSE]	P38060	Hydroxymethylglutaryl-CoA lyase, mitochondrial OS=Mus musculus GN=Hmgcl PE=1 SV=2 - [HMGCL_MOUSE]	27.36	6.77	1	1	1	1	325	34.2167	8.41162
Serpine1	[PAI1_MOUSE]	P22777	Plasminogen activator inhibitor 1 OS=Mus musculus GN=Serpine1 PE=1 SV=1 - [PAI1_MOUSE]	27.19	7.71	1	1	1	1	402	45.1412	6.63916
Fkbp7	[FKBP7_MOUSE]	O54998	Peptidyl-prolyl cis-trans isomerase FKBP7 OS=Mus musculus GN=Fkbp7 PE=1 SV=1 - [FKBP7_MOUSE]	26.3	4.59	1	1	1	1	218	24.8974	6.03662
Lect1	[LECT1_MOUSE]	Q9Z1F6	Leukocyte cell-derived chemotaxin 1 OS=Mus musculus GN=Lect1 PE=1 SV=2 - [LECT1_MOUSE]	26.23	2.1	1	1	1	1	334	37.2013	6.31592
Fam129a	[NIBAN_MOUSE]	Q3UW53	Protein Niban OS=Mus musculus GN=Fam129a PE=1 SV=2 - [NIBAN_MOUSE]	23.19	1.84	1	1	1	1	926	102.585	4.77979
Tpp1	[TPP1_MOUSE]	O89023	Tripeptidyl-peptidase 1 OS=Mus musculus GN=Tpp1 PE=1 SV=2 - [TPP1_MOUSE]	22.53	4.09	1	1	1	1	562	61.3038	6.56592
Dpp9	[DPP9_MOUSE]	Q8BVG4	Dipeptidyl peptidase 9 OS=Mus musculus GN=Dpp9 PE=2 SV=2 - [DPP9_MOUSE]	21.29	2.44	1	1	1	1	862	97.9389	6.65381
Ctnnb1	[CTNB1_MOUSE]	Q02248	Catenin beta-1 OS=Mus musculus GN=Ctnnb1 PE=1 SV=1 - [CTNB1_MOUSE]	21.07	2.69	1	1	1	1	781	85.4162	5.85889

## Sheet: protein & Peptide 
Accession	Description	Score	Coverage	# Proteins	# Unique Peptides	# Peptides	# PSMs	# AAs	MW [kDa]	calc. pI
Q60847	Collagen alpha-1(XII) chain OS=Mus musculus GN=Col12a1 PE=2 SV=3 - [COCA1_MOUSE]	4822.72	37.88	1	82	82	137	3120	340.004	5.64307
	A6	Sequence	# PSMs	# Proteins	# Protein Groups	Protein Group Accessions	Modifications	ΔCn	IonScore	Exp Value	Charge	MH+ [Da]	ΔM [ppm]	RT [min]	# Missed Cleavages
	High	EGTQYDLSVTALYASGAGEALSGK	1	1	1	Q60847		0	131.21	7.94675e-13	2	2388.16	1.60236	70.087	0
	High	NFASVQGVSLESGSFPSYSAYR	3	1	1	Q60847		0	121.29	6.94723e-12	2	2353.11	1.79585	65.2714	0
	High	ADIVFLTDASWSIGDDNFNK	2	1	1	Q60847		0	104.32	4.34548e-10	2	2228.05	1.14852	6.17451	0
	High	IIYSPTVGDPIDEYTTVPGR	3	1	1	Q60847		0	98.95	1.68739e-09	2	2193.11	1.55767	28.9394	0
	High	MIATDPDDTHAYNVADFESLSK	3	1	1	Q60847		0	96.28	1.3306e-09	2	2440.1	2.32517	60.7186	0
	High	qYLVTYTPAAGGETQEVTVR	1	1	1	Q60847	N-Term(Gln->pyro-Glu)	0	91.84	7.72471e-09	2	2166.08	1.76846	62.7399	0
	High	DLTADTEYQISVFAMK	3	1	1	Q60847		0	91.83	6.03654e-09	2	1831.88	1.87794	32.5014	0
	High	VPAPTNLQFTEVTPESFR	1	1	1	Q60847		0	87.1	2.43731e-08	2	2033.04	1.83172	66.2046	0
	High	AEADIVLLVDGSWSIGR	2	1	1	Q60847		0	85.29	2.73616e-08	2	1800.95	2.10286	6.33996	0
	High	ITYQPSTGEGNEQTITVGGR	1	1	1	Q60847		0	80.39	9.78101e-08	2	2108.03	1.57725	44.4508	0
	High	QYLVTYTPAAGGETQEVTVR	3	1	1	Q60847		0	78.38	1.65541e-07	2	2183.1	1.78321	54.6944	0
	High	FNQMLNQIPNDYHSSR	1	1	1	Q60847		0	77.9	1.24879e-07	2	1963.91	2.31267	49.0014	0
	High	YKTPDEEFKEVEVDR	2	1	1	Q60847		0	76.45	2.55905e-07	2	1883.91	1.70487	46.5139	2
	High	NSDVEIFAVGVK	2	1	1	Q60847		0	74.64	3.95092e-07	2	1277.67	0.932151	26.4988	0
	High	NNVILQPLQPDTPYK	2	1	1	Q60847		0	73.72	4.03389e-07	2	1739.94	1.86178	57.8513	0
	High	DITDTSIGAYWTSAPGMVR	2	1	1	Q60847		0	73.35	4.73941e-07	2	2040.97	1.27599	31.5559	0
	High	VQIALAQYSGDPR	2	1	1	Q60847		0	72.82	6.37323e-07	2	1417.74	0.943241	21.747	0
	High	GGNTMTGDAIDYLVK	2	1	1	Q60847		0	72.47	5.49252e-07	2	1554.75	1.07506	27.5063	0
	High	DLSSQTQYTVSVSAVYDEGTSPPATAYDTTR	2	1	1	Q60847		0	71.95	5.01037e-07	3	3310.53	1.86523	5.85171	0
	High	VGVVQYSSDTR	1	1	1	Q60847		0	71.63	7.11116e-07	2	1210.61	1.0823	34.5626	0
	High	ALALGALQNIR	2	1	1	Q60847		0	69.5	2.86115e-07	2	1139.69	-0.606242	27.0778	0
	High	NLQPDTPYTITVVPVYTEGDGGR	2	1	1	Q60847		0	69.46	1.31925e-06	2	2492.23	1.49551	67.039	0
	High	GEVQTVTFDTDEVK	3	1	1	Q60847		0	68.47	1.48633e-06	2	1567.75	1.26082	19.7061	0
	High	LLPETPSDPFAIWQITDR	3	1	1	Q60847		0	68.36	1.56093e-06	2	2099.08	1.8499	36.5659	0
	High	VPPTVTSTVLKR	1	1	1	Q60847		0	67.32	5.56059e-07	2	1297.78	0.650545	41.7326	1
	High	DYRPQVGVIADPSSK	1	1	1	Q60847		0	67.17	2.32159e-06	2	1631.84	1.47246	45.4651	0
	High	TSDPTMSSFR	1	1	1	Q60847		0	66.73	9.87309e-07	2	1128.5	0.666512	36.9602	0
	High	VFGETTNSLSVAWDHADGPVQQYR	2	1	1	Q60847		0	66.67	2.26042e-06	3	2677.27	1.88211	27.5359	0
	High	AEWSPPGDNVFSYHVTYK	1	1	1	Q60847		0	65.92	2.27714e-06	2	2096.98	2.07071	61.361	0
	High	SELEAIASPPAETHVFTVEDFDAFQR	1	1	1	Q60847		0	65.85	2.95118e-06	3	2906.39	2.37382	32.7296	0
	High	SLYDDIEAGETTLPGDAIHTMIENLQPETK	2	1	1	Q60847		0	65.24	2.75288e-06	3	3301.59	2.37504	87.296	0
	High	GPGDLEAPTNLVISER	1	1	1	Q60847		0	63.93	3.98507e-06	2	1667.86	0.982434	26.5885	0
	High	LKDEGVELFAIGIK	2	1	1	Q60847		0	63.48	1.90717e-06	2	1531.88	1.74213	67.4616	1
	High	LQPQTTYDITVLPMYK	2	1	1	Q60847		0	62.55	5.58684e-06	2	1911	1.18247	30.5126	0
	High	NIQVYNPTPNSLDVR	1	1	1	Q60847		0	62.43	6.94347e-06	2	1729.89	1.37376	24.1057	0
	High	VSDATTSTLK	1	1	1	Q60847		0	61.9	5.4235e-06	2	1022.54	0.431802	26.1161	0
	High	HHALSVGPQTTTLNVR	1	1	1	Q60847		0	61.85	5.68224e-06	2	1730.93	1.35946	42.6205	0
	High	LQPQTTYDITVLPmYK	1	1	1	Q60847	M14(Oxidation)	0	61.46	8.03808e-06	2	1926.99	1.27758	62.0581	0
	High	SLLQAVANLPYK	1	1	1	Q60847		0	61.35	4.50687e-06	2	1316.76	1.15842	68.6459	0
	High	LFYAPTSGGPEELVPIPGNTNYAILR	2	1	1	Q60847		0	59.56	8.41034e-06	3	2789.46	1.92212	35.7467	0
	High	GTWDHGASDVSLYR	2	1	1	Q60847		0	56.98	1.33297e-05	2	1563.72	1.70093	46.6653	0
	High	NIGVEVFSLGIK	2	1	1	Q60847		0	55.87	1.5141e-05	2	1275.73	1.13192	71.0962	0
	High	LIPDTPYSVNIVALYSDGEGNPSPSQGR	2	1	1	Q60847		0	55.74	3.04022e-05	3	2946.45	2.28607	32.8516	0
	High	GLTSSEPTSVMEK	1	1	1	Q60847		0	55.07	3.12727e-05	2	1365.66	0.784342	40.4998	0
	High	VDEETEHTMR	1	1	1	Q60847		0	54.67	1.21123e-05	2	1246.54	0.303035	23.1145	0
	High	GGNTLTGMALNFIR	1	1	1	Q60847		0	54.19	4.15362e-05	2	1464.76	1.34957	73.4256	0
	High	TVGLLPPQNIHIFDEWYTR	2	1	1	Q60847		0	53.71	4.00063e-05	2	2299.19	1.48573	79.7786	0
	High	VSWDPSPSPVLGYK	2	1	1	Q60847		0	52.11	6.85922e-05	2	1531.78	0.504985	26.6788	0
	High	LKPDTPYTITVYSQYPDGEGGR	3	1	1	Q60847		0	51.75	7.45203e-05	3	2457.2	1.8675	24.2265	0
	High	RVPAPTNLQFTEVTPESFR	3	1	1	Q60847		0	51.63	6.90504e-05	3	2189.14	1.72981	27.8098	1
	High	RQEFYVSR	1	1	1	Q60847		0	51.26	6.02276e-05	2	1084.55	-0.279484	32.2859	1
	High	IVEVFEIGPK	1	1	1	Q60847		0	51.1	7.64603e-05	2	1130.65	0.131121	60.6919	0
	High	KIGVLITDGK	1	1	1	Q60847		0	50.44	2.48504e-05	2	1043.65	-0.408078	42.3314	1
	High	VQISLVQYSR	1	1	1	Q60847		0	49.65	8.56302e-05	2	1192.67	1.24777	51.8452	0
	High	LSWDPSPSAVTGYK	2	1	1	Q60847		0	49.61	0.000130181	2	1507.75	2.14093	25.3088	0
	High	VLVVVTDGR	2	1	1	Q60847		0	49.2	9.61812e-05	2	957.572	-0.456405	42.9296	0
	High	VYDPSTSSLSVR	1	1	1	Q60847		0	47.81	0.000139085	2	1310.66	0.766231	42.1817	0
	High	DITDTSIGAYWTSAPGmVR	1	1	1	Q60847	M17(Oxidation)	0	47.2	0.000170539	2	2056.97	1.95781	64.8278	0
	High	HVFIVDDFESFEK	1	1	1	Q60847		0	46.89	0.000197482	2	1611.77	1.86066	68.1542	0
	High	LTWSQAPGR	1	1	1	Q60847		0	45.41	0.000222998	2	1015.53	-0.332329	39.1369	0
	High	VMILITDGK	1	1	1	Q60847		0	45.07	0.000290945	2	989.57	-0.171269	53.0172	0
	High	RLQPQTTYDITVLPMYK	1	1	1	Q60847		0	44.46	0.000268572	2	2067.1	1.60251	64.0829	1
	High	ILLTPMAAGSR	2	1	1	Q60847		0	44.16	0.000381789	2	1129.64	-0.146298	51.9988	0
	High	VGPTVNDVQLTGLLPNTEYEVTVQAVLYDLTSEPAK	2	1	1	Q60847		0	42.95	0.00024589	3	3874.01	1.19438	44.2616	0
	High	FTQVTANSFK	2	1	1	Q60847		0	42.57	0.000495248	2	1142.58	-0.0519229	2.24232	0
	High	GDTTTTMLR	1	1	1	Q60847		0	42.52	0.000453404	2	995.482	-0.877176	32.5287	0
	High	TEFNLNQYYR	1	1	1	Q60847		0	41.19	0.00055884	2	1347.63	1.0326	52.7768	0
	High	IVYSPVAGTRPSESIVVPGNTR	3	1	1	Q60847		0	40.96	0.000509066	3	2299.24	1.2487	54.1976	0
	High	WDPAPGPVQQYR	2	1	1	Q60847		0	40.81	0.000759313	2	1413.69	1.16238	46.2594	0
	High	ILRVDEETEHTMR	1	1	1	Q60847		0	40.74	0.000885501	2	1628.81	1.29778	38.2828	1
	High	SLLQAVANLPYKGGNTLTGMALNFIR	1	1	1	Q60847		0	39.59	0.000461582	3	2762.51	2.37934	90.5516	1
	High	TEWQLNAHR	1	1	1	Q60847		0	39.13	0.000959113	2	1154.57	-0.153661	36.542	0
	High	ITWAPVGNPDK	1	1	1	Q60847		0	39.12	0.000906216	2	1197.63	0.677585	48.134	0
	High	EVTLPLPRPQDVK	1	1	1	Q60847		0	38.61	0.000543998	2	1491.86	1.50209	55.8609	0
	High	LRDVTHSTMNVVWEPVLGK	1	1	1	Q60847		0	37.42	0.00155775	3	2181.15	2.79941	62.9112	1
	High	GLTSSEPTSVmEK	1	1	1	Q60847	M11(Oxidation)	0	36.52	0.00188303	2	1381.65	0.126441	32.7371	0
	High	NADEVELK	1	1	1	Q60847		0	36.46	0.0015929	2	917.458	0.470911	30.0669	0
	High	VLTWESGMR	2	1	1	Q60847		0	35.91	0.0024619	2	1078.53	-0.424467	20.1251	0
	High	QNSVLLQK	1	1	1	Q60847		0	33.07	0.00335358	2	929.541	-0.197878	32.9985	0
	High	VAIIITDGK	4	1	1	Q60847		0	32.52	0.00243495	2	929.566	-0.551469	45.7295	0
	High	DVTHSTMNVVWEPVLGK	1	1	1	Q60847		0	32.43	0.00617197	3	1911.97	1.09152	29.4065	0
	High	REDLLAAVK	1	1	1	Q60847		0	32.17	0.00549096	2	1014.59	-1.67989	2.61958	1
	High	IIDENTVHMSWERPVDPIVGYR	1	1	1	Q60847		0	28.53	0.0158518	4	2626.31	1.44811	27.7624	0
	High	YRPVSGGESK	1	1	1	Q60847		0	26.38	0.0202527	2	1079.55	-0.357816	19.7817	0
	High	WDHAEGNPR	1	1	1	Q60847		0	25.8	0.0106526	2	1081.48	-0.701901	22.3902	0
	High	VTFHPTGDDR	1	1	1	Q60847		0	25.64	0.0166468	2	1144.54	0.358675	29.8929	0
P11276	Fibronectin OS=Mus musculus GN=Fn1 PE=1 SV=4 - [FINC_MOUSE]	3888.07	40.09	1	66	66	171	2477	272.368	5.59229
	A6	Sequence	# PSMs	# Proteins	# Protein Groups	Protein Group Accessions	Modifications	ΔCn	IonScore	Exp Value	Charge	MH+ [Da]	ΔM [ppm]	RT [min]	# Missed Cleavages
	High	VEYELSEEGDEPQYLDLPSTATSVNIPDLLPGRK	3	1	1	P11276		0	129.08	1.24213e-12	3	3774.87	2.05187	34.3939	1
	High	EINLSPDSSSVIVSGLMVATK	7	1	1	P11276		0	108.98	1.46077e-10	2	2147.13	1.70146	34.0984	0
	High	EINLSPDSSSVIVSGLmVATK	1	1	1	P11276	M17(Oxidation)	0	105	3.3362e-10	2	2163.13	1.89521	70.6656	0
	High	NTFAEITGLSPGVTYLFK	3	1	1	P11276		0	97.61	1.88118e-09	2	1958.03	0.807318	35.8757	0
	High	TEIDKPSQMQVTDVQDNSISVR	5	1	1	P11276		0	94.76	3.89337e-09	2	2490.22	1.66171	49.8672	0
	High	ITYGETGGNSPVQEFTVPGSK	3	1	1	P11276		0	92.33	5.8479e-09	2	2168.05	1.30213	25.3965	0
	High	VTDATETTITISWR	7	1	1	P11276		0	91.44	8.61353e-09	2	1593.81	0.993128	5.81068	0
	High	VEVLPVSLPGEHGQR	4	1	1	P11276		0	88.58	1.48383e-08	2	1616.88	2.17371	24.9424	0
	High	GLTPGVIYEGQLISIQQYGHR	1	1	1	P11276		0	84.51	3.52227e-08	2	2329.23	1.4875	68.246	0
	High	EESPPLIGQQATVSDIPR	4	1	1	P11276		0	83.9	4.29786e-08	2	1937	1.48297	25.4671	0
	High	SSPVIIDASTAIDAPSNLR	5	1	1	P11276		0	82.43	5.20046e-08	2	1927.02	2.11114	62.5691	0
	High	qKTGLDSPTGFDSSDITANSFTVHWVAPR	1	1	1	P11276	N-Term(Gln->pyro-Glu)	0	81.9	6.35969e-08	3	3117.5	1.66892	71.7622	1
	High	STATINNIKPGADYTITLYAVTGR	3	1	1	P11276		0	81.44	5.09634e-08	2	2540.34	1.69664	66.5974	0
	High	NLQPGSEYTVTLVAVK	2	1	1	P11276		0	81.3	7.15364e-08	2	1718.93	1.50839	27.1254	0
	High	RPGAAEPSPDGTTGHTYNQYTQR	2	1	1	P11276		0	79.02	1.10276e-07	3	2504.16	1.51959	33.6237	0
	High	QKTGLDSPTGFDSSDITANSFTVHWVAPR	1	1	1	P11276		0	76.59	2.47787e-07	3	3134.53	2.38072	68.7226	1
	High	GVTYNIIVEALQNQR	4	1	1	P11276		0	73.21	4.70366e-07	2	1717.93	2.22841	32.5727	0
	High	LRPRPYLPNVDEEVQIGHVPR	3	1	1	P11276		0	72.51	2.55277e-07	3	2484.35	2.51791	55.7813	0
	High	VEYELSEEGDEPQYLDLPSTATSVNIPDLLPGR	3	1	1	P11276		0	72	6.02564e-07	3	3646.77	2.29111	36.3201	0
	High	SDNVPPPTDLQFVELTDVK	5	1	1	P11276		0	71.35	8.90382e-07	2	2114.07	1.70475	31.2888	0
	High	TGLDSPTGFDSSDITANSFTVHWVAPR	1	1	1	P11276		0	70	9.6e-07	3	2878.37	2.52396	72.5317	0
	High	QSLILSTSQTTAPDAPPDPTVDQVDDTSIVVR	1	1	1	P11276		0	69.88	9.56055e-07	3	3366.7	2.3223	29.8779	0
	High	HALQSASAGSGSFTDVR	2	1	1	P11276		0	68.21	1.54783e-06	3	1690.81	0.189328	38.0542	0
	High	TVLVTWTPPR	3	1	1	P11276		0	68.05	8.22544e-07	2	1169.67	0.313866	25.6863	0
	High	EVTSDSGSIVVSGLTPGVEYTYTIQVLR	5	1	1	P11276		0	67.59	1.35861e-06	3	2970.54	2.42572	5.33936	0
	High	DDKESAPISDTVVPEVPQLTDLSFVDITDSSIGLR	4	1	1	P11276		0	67.48	1.60784e-06	3	3758.89	1.57482	39.6888	1
	High	VVTPLSPPTNLHLEANPDTGVLTVSWER	4	1	1	P11276		0	64.98	2.30323e-06	3	3042.59	1.19094	33.287	0
	High	DLEVIASTPTSLLISWEPPAVSVR	11	1	1	P11276		0	64.96	1.75535e-06	2	2580.39	0.593315	5.60074	0
	High	YIVNVYQISEEGK	2	1	1	P11276		0	63	5.73859e-06	2	1541.79	1.86918	56.8127	0
	High	FSQVTPTSFTAQWIAPSVQLTGYR	2	1	1	P11276		0	61.09	7.70256e-06	3	2685.37	2.06845	35.1311	0
	High	TASPDQTEMTIEGLQPTVEYVVSVYAQNR	5	1	1	P11276		0	60.87	9.53511e-06	4	3226.56	2.16343	38.3795	0
	High	ESNPLTAQQTTK	1	1	1	P11276		0	60.37	1.03772e-05	2	1317.67	1.53317	31.343	0
	High	KYIVNVYQISEEGK	1	1	1	P11276		0	59.42	1.23431e-05	2	1669.88	1.28762	51.5396	1
	High	SYTITGLQPGTDYK	2	1	1	P11276		0	59.29	1.04218e-05	2	1543.77	1.54275	21.8699	0
	High	VTWAPPPSIELTNLLVR	5	1	1	P11276		0	59.17	4.35815e-06	2	1906.08	1.86154	37.2375	0
	High	VTImWTPPDSVVSGYR	1	1	1	P11276	M4(Oxidation)	0	57.78	1.86732e-05	2	1823.9	2.06353	64.2659	0
	High	FLTTTPNSLLVSWQAPR	2	1	1	P11276		0	54.12	3.02061e-05	3	1931.04	1.55242	32.9245	0
	High	GLAFTDVDVDSIK	1	1	1	P11276		0	52.83	5.81132e-05	2	1379.71	2.21809	61.9387	0
	High	WKEATIPGHLNSYTIK	1	1	1	P11276		0	52.39	6.1714e-05	2	1857.99	1.74381	50.4849	1
	High	ATGVFTTLQPLR	2	1	1	P11276		0	50.47	7.08969e-05	2	1303.74	0.51784	27.097	0
	High	TEIDKPSQmQVTDVQDNSISVR	1	1	1	P11276	M9(Oxidation)	0	49.9	0.000112051	3	2506.21	2.3109	44.6275	0
	High	APITGYIIR	2	1	1	P11276		0	48.94	6.57366e-05	2	1003.59	0.569428	52.0496	0
	High	GDSPASSKPVSINYK	1	1	1	P11276		0	47.77	0.000157083	2	1549.79	1.3202	35.9359	0
	High	VTIMWTPPDSVVSGYR	2	1	1	P11276		0	46.91	0.000240371	2	1807.91	1.76739	30.7042	0
	High	TDELPQLVTLPHPNLHGPEILDVPSTVQK	1	1	1	P11276		0	46.7	0.000109036	3	3187.71	2.07823	75.3957	0
	High	LGVRPSQGGEAPR	2	1	1	P11276		0	46.07	0.000212568	3	1323.71	-0.0367096	28.7697	0
	High	IGDQWDKQHDLGHMMR	1	1	1	P11276		0	44.89	0.000261093	3	1966.9	1.67359	45.4285	1
	High	STTPDITGYR	2	1	1	P11276		0	43.71	0.000374527	2	1110.54	0.914327	38.3335	0
	High	KKTDELPQLVTLPHPNLHGPEILDVPSTVQK	2	1	1	P11276		0	43.46	0.000110638	5	3443.9	1.61495	29.8074	2
	High	VFAVHQGR	1	1	1	P11276		0	42.41	0.000301411	2	913.501	0.390422	27.1625	0
	High	DTLTSRPAQGVITTLENVSPPR	2	1	1	P11276		0	41.82	0.000414324	2	2352.25	0.989132	66.2315	0
	High	EATIPGHLNSYTIK	2	1	1	P11276		0	41.5	0.000665469	2	1543.81	1.29087	3.52035	0
	High	TFYQIGDSWEK	2	1	1	P11276		0	40.71	0.000488279	2	1373.64	1.42429	24.9228	0
	High	IGEKWDR	1	1	1	P11276		0	40.52	0.000780697	2	903.468	-0.305626	28.6789	1
	High	WLPSTSPVTGYR	2	1	1	P11276		0	40.43	0.0011684	2	1363.7	0.870025	53.17	0
	High	HHAEHSVGRPR	2	1	1	P11276		0	39.29	0.00101863	2	1282.65	0.246019	15.5546	0
	High	QYNVGPLASK	2	1	1	P11276		0	37.75	0.00194741	2	1076.57	0.91883	40.0497	0
	High	IGDTWSK	1	1	1	P11276		0	37.64	0.00114504	2	806.404	-0.891921	30.6328	0
	High	VGDTYERPK	1	1	1	P11276		0	37.53	0.001872	2	1064.54	-1.47599	22.9018	0
	High	qSLILSTSQTTAPDAPPDPTVDQVDDTSIVVR	1	1	1	P11276	N-Term(Gln->pyro-Glu)	0	37.43	0.00174392	3	3349.67	1.65954	5.29815	0
	High	IHLYTLNDNAR	1	1	1	P11276		0	36.99	0.00212985	2	1329.69	1.25085	2.78249	0
	High	FTNIGPDTMR	2	1	1	P11276		0	35.9	0.00200491	2	1151.55	0.218871	2.74662	0
	High	HYQINQQWER	1	1	1	P11276		0	35.39	0.00229809	2	1401.67	0.934998	37.9886	0
	High	ESAPISDTVVPEVPQLTDLSFVDITDSSIGLR	1	1	1	P11276		0	34.79	0.00270494	3	3400.74	1.00637	40.6816	0
	High	DTLTSRPAQGVITTLENVSPPRR	1	1	1	P11276		0	34.78	0.00184626	3	2508.36	0.952629	63.0935	1
	High	WSRPQAPITGYR	4	1	1	P11276		0	34.43	0.004363	3	1431.75	0.14842	43.4356	0
	High	qHDLGHMMR	1	1	1	P11276	N-Term(Gln->pyro-Glu)	0	34.05	0.00159388	2	1107.48	0.150949	36.7434	0
	High	ITGYIIK	2	1	1	P11276		0	32.92	0.00125287	2	807.497	-0.235646	2.90245	0
	High	IAWESPQGQVSR	1	1	1	P11276		0	30.4	0.0085729	2	1357.69	1.08584	42.6716	0
	High	SIPPYNTEVTETTIVITWTPAPR	1	1	1	P11276		0	30.15	0.00985372	2	2586.35	1.29332	75.5609	0
	High	TASPDQTEmTIEGLQPTVEYVVSVYAQNR	1	1	1	P11276	M9(Oxidation)	0	29.81	0.010395	3	3242.56	0.958114	82.6153	0
	High	YEKPGSPPR	1	1	1	P11276		0	28.65	0.0133047	2	1030.53	-0.826741	22.8529	0
P48678	Prelamin-A/C OS=Mus musculus GN=Lmna PE=1 SV=2 - [LMNA_MOUSE]	2595.23	63.76	1	42	44	76	665	74.1927	6.97607
	A6	Sequence	# PSMs	# Proteins	# Protein Groups	Protein Group Accessions	Modifications	ΔCn	IonScore	Exp Value	Charge	MH+ [Da]	ΔM [ppm]	RT [min]	# Missed Cleavages
	High	AAGGAGAQVGGSISSGSSASSVTVTR	1	1	1	P48678		0	128.49	1.77682e-12	2	2222.1	1.43567	41.3365	0
	High	TALINSTGEEVAMR	3	1	1	P48678		0	92.54	6.07332e-09	2	1491.75	1.71085	47.4756	0
	High	SVGGSGGGSFGDNLVTR	1	1	1	P48678		0	87.45	1.52005e-08	2	1566.75	1.18064	45.4786	0
	High	SNEDQSMGNWQIR	5	1	1	P48678		0	86.98	9.52124e-09	2	1564.68	1.01709	17.0132	0
	High	ASSHSSQSQGGGSVTK	5	1	1	P48678		0	84.1	2.45098e-08	2	1504.7	1.03118	10.1958	0
	High	mQQQLDEYQELLDIK	1	1	1	P48678	M1(Oxidation)	0	81.98	7.22611e-08	2	1909.93	2.01585	66.123	0
	High	IDSLSAQLSQLQK	2	1	1	P48678		0	77.35	1.60147e-07	2	1430.79	1.59894	25.1293	0
	High	NSNLVGAAHEELQQSR	2	1	1	P48678		0	76.95	2.24039e-07	2	1752.86	1.42308	41.8333	0
	High	MQQQLDEYQELLDIK	3	1	1	P48678		0	76.48	2.5077e-07	2	1893.93	1.60385	30.6333	0
	High	SGAQASSTPLSPTR	1	1	1	P48678		0	76.24	2.41249e-07	2	1359.69	0.976966	31.8589	0
	High	IRIDSLSAQLSQLQK	2	1	1	P48678		0	71.84	2.58581e-07	2	1699.97	1.55568	62.0987	1
	High	AAYEAELGDAR	1	1	1	P48678		0	71.34	6.02301e-07	2	1165.55	-0.15952	36.6941	0
	High	AGQVVTIWASGAGATHSPPTDLVWK	3	1	1	P48678		0	68.2	1.55897e-06	2	2549.32	1.11922	69.3469	0
	High	KEGDLLAAQAR	1	1	1	P48678		0	66.17	3.0314e-06	2	1171.64	0.174776	33.8938	1
	High	KLLEGEEER	1	3	3	P21619;P48678;P14733		0	65.93	2.66757e-06	2	1102.57	-1.91947	27.3143	1
	High	SNEDQSmGNWQIR	1	1	1	P48678	M7(Oxidation)	0	64.72	1.51779e-06	2	1580.68	0.980252	37.9371	0
	High	LKDLEALLNSK	3	1	1	P48678		0	64.01	2.78034e-06	2	1243.73	0.640598	57.2159	1
	High	ITESEEVVSR	1	1	1	P48678		0	63.91	3.82057e-06	2	1148.58	-1.60986	30.9934	0
	High	VAVEEVDEEGKFVR	2	1	1	P48678		0	61.92	7.58372e-06	2	1605.82	2.03127	45.105	1
	High	TLEGELHDLR	2	1	1	P48678		0	60.88	7.7167e-06	2	1182.61	0.61461	45.452	0
	High	LALDMEIHAYR	1	1	1	P48678		0	58.88	1.33949e-05	2	1331.68	0.984754	55.729	0
	High	VAVEEVDEEGK	1	1	1	P48678		0	58.85	1.01647e-05	2	1203.57	-1.30944	32.324	0
	High	LQEKEDLQELNDR	1	1	1	P48678		0	58.6	1.41489e-05	2	1629.81	1.33445	37.975	1
	High	EAALSTALSEKR	1	1	1	P48678		0	57.86	1.60408e-05	2	1275.69	0.944287	38.0791	1
	High	SSFSQHAR	1	1	1	P48678		0	57.36	9.64183e-06	2	919.439	0.680814	17.7432	0
	High	SLTMVEDNEDDDEDGEELLHHHR	1	1	1	P48678		0	56.3	6.91548e-06	3	2735.15	1.95402	49.0383	0
	High	KQLQDEMLR	1	1	1	P48678		0	56.2	2.78265e-05	2	1160.61	0.226923	35.9116	1
	High	LRDLEDSLAR	2	1	1	P48678		0	54.41	4.45559e-05	2	1187.64	0.0385234	1.99287	1
	High	LQTLKEELDFQK	3	1	1	P48678		0	54.08	3.63482e-05	2	1491.81	0.944488	21.278	1
	High	SLETENAGLR	1	1	1	P48678		0	53.98	3.91946e-05	2	1089.55	-0.127552	33.5472	0
	High	EAALSTALSEK	2	1	1	P48678		0	49.08	0.000135954	2	1119.59	-0.300569	2.35785	0
	High	AAYEAELGDARK	1	1	1	P48678		0	48.77	0.000144686	2	1293.64	0.139904	33.4682	1
	High	AQHEDQVEQYKK	1	1	1	P48678		0	48.16	0.000143591	2	1502.73	1.865	22.1382	1
	High	LEAALGEAKK	1	1	1	P48678		0	47.45	0.000141211	2	1029.59	-0.860654	29.6482	1
	High	LADALQELR	1	1	1	P48678		0	46.67	0.000161459	2	1028.57	0.111511	49.4973	0
	High	LEAALGEAK	1	1	1	P48678		0	45.11	0.000254363	2	901.499	-0.035867	33.651	0
	High	LLEGEEER	1	3	3	P21619;P48678;P14733		0	44.77	0.000251737	2	974.478	-0.669298	28.6378	0
	High	EGDLLAAQAR	1	1	1	P48678		0	42.27	0.000483234	2	1043.55	0.0785799	37.3054	0
	High	QLQDEMLR	2	1	1	P48678		0	41.18	0.000720165	2	1032.51	0.0179419	40.5265	0
	High	ASSHSSQSQGGGSVTKK	1	1	1	P48678		0	37.31	0.00188567	2	1632.8	1.47404	3.811	1
	High	LALDmEIHAYR	1	1	1	P48678	M5(Oxidation)	0	35.7	0.00273191	2	1347.67	0.579623	48.6138	0
	High	AQHEDQVEQYK	1	1	1	P48678		0	35.56	0.00158444	2	1374.63	0.706249	24.3857	0
	High	KLESSESR	2	1	1	P48678		0	35.47	0.00266764	2	935.478	-0.974028	9.27472	1
	High	LAVYIDR	2	1	1	P48678		0	32.15	0.00359627	2	849.482	-1.59786	3.15373	0
	High	NIYSEELR	2	1	1	P48678		0	32.01	0.0052249	2	1023.51	-0.511901	2.00972	0
	High	KTLDSVAK	1	1	1	P48678		0	29.86	0.00929485	2	861.504	-0.183965	22.219	1
	High	LQLELSK	1	1	1	P48678		0.0357	26.61	0.0128781	2	830.498	-0.458721	44.6015	0
Q8BTM8	Filamin-A OS=Mus musculus GN=Flna PE=1 SV=5 - [FLNA_MOUSE]	2449.36	29.05	1	46	47	58	2647	281.046	6.03662
	A6	Sequence	# PSMs	# Proteins	# Protein Groups	Protein Group Accessions	Modifications	ΔCn	IonScore	Exp Value	Charge	MH+ [Da]	ΔM [ppm]	RT [min]	# Missed Cleavages
	High	EAGAGGLAIAVEGPSK	1	1	1	Q8BTM8		0	90.58	8.1811e-09	2	1426.76	1.09712	49.3955	0
	High	GAGTGGLGLAVEGPSEAK	1	1	1	Q8BTM8		0	79.69	1.09547e-07	2	1570.81	1.05308	48.5119	0
	High	ASGPGLNTTGVPASLPVEFTIDAK	1	1	1	Q8BTM8		0	77.97	1.32458e-07	2	2342.23	1.76483	72.9911	0
	High	DAGEGLLAVQITDPEGKPK	2	1	1	Q8BTM8		0	77.93	1.50595e-07	2	1938.02	1.71646	58.7736	0
	High	VTVLFAGQHIAK	1	1	1	Q8BTM8		0	77.27	1.03125e-07	2	1283.75	0.591263	49.2673	0
	High	HTAMVSWGGVSIPNSPFR	1	1	1	Q8BTM8		0	72.3	5.80011e-07	2	1942.96	1.92438	68.0477	0
	High	SAGQGEVLVYVEDPAGHQEEAK	2	1	1	Q8BTM8		0	70.23	8.44092e-07	2	2313.1	1.35548	52.3655	0
	High	YIPVQQGPVGVNVTYGGDHIPK	1	1	1	Q8BTM8		0	69.2	1.30446e-06	2	2338.22	1.12735	56.4816	0
	High	IANLQTDLSDGLR	1	1	1	Q8BTM8		0	65.54	3.11369e-06	2	1415.75	1.80903	55.0705	0
	High	ANLPQSFQVDTSK	4	1	1	Q8BTM8		0	64.85	4.15723e-06	2	1434.72	1.66425	46.6148	0
	High	EEGPYEVEVTYDGVPVPGSPFPLEAVAPTKPSK	1	1	1	Q8BTM8		0	64.18	3.80035e-06	3	3485.75	2.90722	76.2095	0
	High	FGGEHVPNSPFQVTALAGDQPTVQTPLR	1	1	1	Q8BTM8		0	62.66	5.55551e-06	3	2963.51	1.38041	68.5658	0
	High	DAGEGGLSLAIEGPSK	1	1	1	Q8BTM8		0	62.3	6.12397e-06	2	1500.76	1.67788	53.766	0
	High	VAQPSITDNKDGTVTVR	1	1	1	Q8BTM8		0	61.38	7.53252e-06	2	1800.95	2.04157	39.8235	1
	High	DVDIIDHHDNTYTVK	1	1	1	Q8BTM8		0	59.44	1.04662e-05	2	1784.85	1.84492	44.7019	0
	High	VATVPQHATSGPGPADVSK	1	1	1	Q8BTM8		0	59.15	1.42294e-05	2	1818.94	1.65278	34.5489	0
	High	LIALLEVLSQK	1	3	3	Q8BTM8;Q8VHX6;Q80X90		0	58.84	3.20557e-06	2	1226.77	0.884856	81.0175	0
	High	RLTVSSLQESGLK	1	1	1	Q8BTM8		0	58.02	1.14377e-05	2	1417.8	1.01175	45.0162	1
	High	VTAQGPGLEPSGNIANK	1	1	1	Q8BTM8		0	57	1.96533e-05	2	1652.86	1.7518	40.1965	0
	High	TGVAVNKPAEFTVDAK	1	1	1	Q8BTM8		0	56.93	1.96685e-05	2	1646.88	1.71952	44.8525	0
	High	YGGPYHIGGSPFK	1	1	1	Q8BTM8		0	53.33	5.08644e-05	2	1379.68	1.10718	47.6912	0
	High	AWGPGLEGGIVGK	1	1	1	Q8BTM8		0	52.45	4.09574e-05	2	1240.67	0.667238	55.4223	0
	High	LIALLEVLSQKK	1	1	1	Q8BTM8		0	51.87	1.59553e-05	2	1354.87	1.07201	75.0316	1
	High	EAMQQADDWLGIPQVITPEEIVDPNVDEHSVMTYLSQFPK	1	1	1	Q8BTM8		0	48.81	8.81201e-05	4	4570.17	-0.989861	42.2667	0
	High	YSPSEAGLHEMDIR	1	1	1	Q8BTM8		0	47.96	0.000101572	2	1604.74	1.49083	46.9181	0
	High	AFGPGLQGGNAGSPAR	1	1	1	Q8BTM8		0	47.88	0.000160486	2	1456.73	1.29427	40.1603	0
	High	VSGQGLHEGHTFEPAEFIIDTR	1	1	1	Q8BTM8		0	46.22	0.000287731	3	2440.19	1.93943	62.7261	0
	High	FVPAEMGMHTVSVK	1	1	1	Q8BTM8		0	46.14	0.00023714	2	1532.76	0.946597	50.9635	0
	High	KGEITGEVR	1	1	1	Q8BTM8		0	45.63	0.000314556	2	988.542	-0.636048	24.6601	1
	High	VTYTPMAPGSYLISIK	2	1	1	Q8BTM8		0	44.94	0.000309405	2	1740.93	1.67626	69.533	0
	High	KTHIQDNHDGTYTVAYVPDVPGR	1	1	1	Q8BTM8		0	43.56	0.000513246	3	2583.26	1.33895	47.8572	1
	High	SPFSVGVSPSLDLSK	1	1	1	Q8BTM8		0	42.78	0.00063004	2	1519.8	0.976516	62.7923	0
	High	TFSVWYVPEVTGTHK	2	1	1	Q8BTM8		0	42.77	0.00062885	3	1750.88	0.712443	28.9802	0
	High	AYGPGIEPTGNMVK	1	1	1	Q8BTM8		0	42.71	0.000567944	2	1433.71	2.04125	46.0837	0
	High	FNEEHIPDSPFVVPVASPSGDAR	2	1	1	Q8BTM8		0	41.31	0.000795076	2	2467.19	1.80597	65.5089	0
	High	VPVHDVTDASK	1	1	1	Q8BTM8		0	39.43	0.00107183	2	1167.6	0.0258358	27.4797	0
	High	VNVGAGSHPNK	1	1	1	Q8BTM8		0	38.39	0.00134736	2	1079.56	0.19873	20.6756	0
	High	VHGPGIQSGTTNKPNK	1	1	1	Q8BTM8		0	35.83	0.00278195	2	1634.86	1.5975	24.2407	0
	High	FADQHVPGSPFSVK	2	1	1	Q8BTM8		0	34.79	0.00366743	2	1515.76	1.34236	49.2538	0
	High	GTVEPQLEAR	1	1	1	Q8BTM8		0	34.58	0.0031002	2	1099.57	0.217529	35.138	0
	High	VGSAADIPINISETDLSLLTATVVPPSGR	3	1	1	Q8BTM8		0	34.35	0.00167113	3	2893.56	1.81808	39.539	0
	High	YNDQHIPGSPFTAR	1	1	1	Q8BTM8		0	33.62	0.00384542	2	1602.77	2.0161	45.5788	0
	High	AGNNMLLVGVHGPR	1	1	1	Q8BTM8		0	32.82	0.00509336	2	1434.77	1.16606	49.8322	0
	High	VLPTHDASK	1	1	1	Q8BTM8		0	32.59	0.00291928	2	967.521	-0.0866322	21.8453	0
	High	VKETADFK	1	1	1	Q8BTM8		0	31.27	0.00462798	2	937.498	-0.544657	24.4903	1
	High	ALTQTGGPHVK	1	1	1	Q8BTM8		0	30.82	0.00678913	2	1108.61	-0.745329	26.5147	0
	High	WGDEHIPGSPYR	1	1	1	Q8BTM8		0	26.96	0.0143981	2	1413.66	1.08529	45.2292	0
Q80YX1	Tenascin OS=Mus musculus GN=Tnc PE=1 SV=1 - [TENA_MOUSE]	2310.24	27.2	1	39	39	56	2110	231.659	4.89404
	A6	Sequence	# PSMs	# Proteins	# Protein Groups	Protein Group Accessions	Modifications	ΔCn	IonScore	Exp Value	Charge	MH+ [Da]	ΔM [ppm]	RT [min]	# Missed Cleavages
	High	LSWTADEGIFDSFVIR	3	1	1	Q80YX1		0	104.88	3.85228e-10	2	1855.93	3.5257	37.3871	0
	High	VSETTQDSLTFFWTTPLAK	2	1	1	Q80YX1		0	99.28	1.43999e-09	2	2172.09	2.12352	35.4283	0
	High	SQPVSAIATTAMGSPK	2	1	1	Q80YX1		0	88.53	1.47295e-08	2	1545.8	1.60251	20.7229	0
	High	ITYVPMTGGAPSMVTVDGTDTETR	2	1	1	Q80YX1		0	86.05	2.33415e-08	2	2499.18	1.98286	61.6395	0
	High	ASTEEVPSLENLTVTEAGWDGLR	1	1	1	Q80YX1		0	85.87	2.98939e-08	2	2474.21	1.3718	74.1072	0
	High	EIMFSDITENAATVSWR	2	1	1	Q80YX1		0	78.15	1.50047e-07	2	1969.94	2.62362	71.5564	0
	High	RSQPVSAIATTAMGSPK	1	1	1	Q80YX1		0	76.82	2.0381e-07	2	1701.9	1.85898	44.25	1
	High	VDLQDHGESAYAVYDR	2	1	1	Q80YX1		0	76.56	1.25856e-07	2	1837.84	1.76033	44.4137	0
	High	VSQTDNSITLEWR	2	1	1	Q80YX1		0	75.66	2.87943e-07	2	1548.77	1.40909	24.2962	0
	High	YAPISGGDHAEIDVPK	1	1	1	Q80YX1		0	72.51	6.03127e-07	2	1668.83	1.43311	46.1571	0
	High	LEELELLVSSLR	1	1	1	Q80YX1		0	69.91	8.57589e-07	2	1400.8	1.49346	35.8217	0
	High	ITAQGQYELR	2	1	1	Q80YX1		0	69.62	1.48436e-06	2	1178.62	0.147162	36.7945	0
	High	REEFWLGLDNLSK	1	1	1	Q80YX1		0	68.3	1.79712e-06	2	1606.83	1.88306	67.5143	1
	High	VSIYGVIQGYR	1	1	1	Q80YX1		0	67.51	1.43709e-06	2	1254.69	0.874293	61.1236	0
	High	TVSGNTVEYELHDLEPATEYILSIFAEK	2	1	1	Q80YX1		0	64.86	3.36385e-06	3	3168.57	1.05338	42.8973	0
	High	DATSHVLTDLEPGQEYTVLLIAEK	2	1	1	Q80YX1		0	64.18	3.87673e-06	3	2642.36	2.05235	33.9527	0
	High	TTIDLTHEDNQYSIGNLRPDTEYEVSLISR	2	1	1	Q80YX1		0	60.57	8.72616e-06	4	3479.7	1.51892	30.1414	0
	High	ASVTGYLLVYESVDGTVK	1	1	1	Q80YX1		0	60.51	8.53633e-06	2	1900.99	1.40254	6.06546	0
	High	KQSEPQEISLPSPER	1	1	1	Q80YX1		0	57.16	2.29809e-05	2	1724.88	1.81913	44.4002	1
	High	GHEYSIQFAEMK	2	1	1	Q80YX1		0	56.2	1.8591e-05	2	1439.66	1.33569	49.2405	0
	High	VPGDQTSTTIR	1	1	1	Q80YX1		0	55.59	2.58114e-05	2	1174.61	-0.659754	29.7237	0
	High	TPMLSTDVSTAR	1	1	1	Q80YX1		0	53.38	4.1787e-05	2	1278.64	1.25717	42.195	0
	High	NMNKEDEGEITK	1	1	1	Q80YX1		0	52.92	3.21618e-05	2	1407.64	0.799049	24.7118	1
	High	EEFWLGLDNLSK	2	1	1	Q80YX1		0	52.22	6.05789e-05	2	1450.72	1.2758	32.5216	0
	High	EATEYEIELYGISR	1	1	1	Q80YX1		0	51.53	6.8198e-05	2	1672.81	2.07604	61.0447	0
	High	ELEPGVEYFIR	2	1	1	Q80YX1		0	50.26	0.000116323	2	1351.69	0.870011	29.0323	0
	High	APTAQVESFR	1	1	1	Q80YX1		0	50.15	0.000118341	2	1105.56	-0.712298	37.1531	0
	High	FTTDLDSPR	1	1	1	Q80YX1		0	49.24	7.80264e-05	2	1051.51	0.492383	38.4403	0
	High	LDAPSHIEVK	1	1	1	Q80YX1		0	49.23	0.000106862	2	1108.6	0.795811	37.8483	0
	High	TTLTGLRPGTEYGIGVSAVK	1	1	1	Q80YX1		0	46.86	0.000122607	2	2020.11	1.17197	56.3003	0
	High	ETFITGLDAPR	2	1	1	Q80YX1		0	46.42	0.000274781	2	1219.63	0.676153	24.4367	0
	High	EVIVGPDTTSYSLADLSPSTHYSAR	1	1	1	Q80YX1		0	42.26	0.000701265	3	2666.3	1.63559	28.2489	0
	High	TAHISGLPPSTDFIVYLSGIAPSIR	1	1	1	Q80YX1		0	38.03	0.000794861	3	2612.41	1.88787	38.339	0
	High	VFAILENKR	1	1	1	Q80YX1		0	34.77	0.00163379	2	1089.64	0.0806332	47.0187	1
	High	VSIYGVAR	2	1	1	Q80YX1		0	34.27	0.00215114	2	864.493	-0.481824	2.58993	0
	High	RPETSYR	1	1	1	Q80YX1		0	34.13	0.00363185	2	908.459	0.471792	18.1671	0
	High	RVDMASNPAK	1	1	1	Q80YX1		0	31.6	0.00660699	2	1088.55	0.0313364	24.4252	1
	High	AVDIPGLK	1	1	1	Q80YX1		0	27.81	0.00406355	2	812.487	-0.855675	20.7953	0
	High	DVTDTTALITWFKPLAEIDSIELSYGIK	1	1	1	Q80YX1		0	26.44	0.0166835	3	3139.65	0.677979	44.8791	0
Q01149	Collagen alpha-2(I) chain OS=Mus musculus GN=Col1a2 PE=2 SV=2 - [CO1A2_MOUSE]	2264.87	48.54	1	38	38	56	1372	129.478	9.18799
	A6	Sequence	# PSMs	# Proteins	# Protein Groups	Protein Group Accessions	Modifications	ΔCn	IonScore	Exp Value	Charge	MH+ [Da]	ΔM [ppm]	RT [min]	# Missed Cleavages
	High	GYPGSIGPTGAAGAPGPHGSVGPAGK	1	1	1	Q01149		0	105.94	2.77604e-10	2	2217.11	1.30003	43.7415	0
	High	GPSGAPGPDGNKGEAGAVGAPGSAGASGPGGLPGER	1	1	1	Q01149		0	97.5	2.10726e-09	3	3013.44	2.25752	43.449	1
	High	GDGGPPGMTGFPGAAGR	2	1	1	Q01149		0	93.43	2.74635e-09	2	1501.69	1.29998	19.633	0
	High	AVLLQGSNDVELVAEGNSR	3	1	1	Q01149		0	92.99	4.84761e-09	2	1971.02	0.963757	26.2212	0
	High	NSIAYLDEETGSLNK	2	1	1	Q01149		0	90.6	9.4935e-09	2	1653.8	1.3269	50.7758	0
	High	GEPGPAGSVGPVGAVGPR	1	1	1	Q01149		0	90.45	1.10893e-08	2	1560.81	1.27991	45.2024	0
	High	GLPGIAGALGEPGPLGISGPPGAR	3	1	1	Q01149		0	85.71	1.50379e-08	2	2111.17	1.97775	32.8924	0
	High	GSDGSVGPVGPAGPIGSAGPPGFPGAPGPK	2	1	1	Q01149		0	79.88	1.09998e-07	2	2541.28	1.76224	61.9519	0
	High	GTPGESGAAGPSGPIGSR	1	1	1	Q01149		0	79.84	1.07384e-07	2	1554.75	1.10481	33.7255	0
	High	LPFLDIAPLDIGGADQEFR	5	1	1	Q01149		0	77.5	2.00946e-07	2	2087.08	1.38305	38.8087	0
	High	SLNNQIETLLTPEGSR	2	1	1	Q01149		0	76.53	3.01258e-07	2	1771.92	1.21935	29.4559	0
	High	GELGPVGNPGPAGPAGPR	2	1	1	Q01149		0	71.22	7.17338e-07	2	1599.83	1.45527	44.2636	0
	High	GLPGEFGLPGPAGPR	2	1	1	Q01149		0	71.07	7.73812e-07	2	1421.76	1.40076	60.4825	0
	High	HGNRGEPGPAGSVGPVGAVGPR	1	1	1	Q01149		0	70.03	1.01794e-06	3	2025.04	0.676617	39.2148	1
	High	GSQGSQGPAGPPGPPGPPGPPGVSGGGYDFGFEGDFYR	1	1	1	Q01149		0	66.35	1.41361e-06	3	3603.63	2.1738	70.3691	0
	High	GESGNKGEPGSVGAQGPPGPSGEEGKR	1	1	1	Q01149		0	64.99	3.05863e-06	3	2522.19	1.76234	29.3833	2
	High	GVSSGPGPMGLMGPR	1	1	1	Q01149		0	58.64	1.19676e-05	2	1399.68	2.00961	52.6736	0
	High	GEQGPAGPPGFQGLPGPSGTTGEVGKPGER	1	1	1	Q01149		0	58.51	1.67705e-05	3	2818.38	1.88877	53.2336	0
	High	TGPPGPSGIAGPPGPPGAAGK	1	1	1	Q01149		0	58.13	1.49201e-05	2	1739.91	1.68903	44.5025	0
	High	GSPGEAGSAGPAGPPGLR	1	1	1	Q01149		0	56.98	2.25503e-05	2	1534.76	1.72411	38.4533	0
	High	DGNPGSDGPPGR	1	1	1	Q01149		0	55.03	1.38182e-05	2	1125.49	0.632683	21.8713	0
	High	GPSGEPGTAGAPGTAGPQGLLGAPGILGLPGSR	2	1	1	Q01149		0	54.23	2.64301e-05	3	2867.51	1.92002	74.7871	0
	High	GEAGAAGPSGPAGPR	1	1	1	Q01149		0	53.56	4.31744e-05	2	1251.61	0.278462	26.2046	0
	High	GYSGLQGLPGLAGLHGDQGAPGPVGPAGPR	2	1	1	Q01149		0	52.8	4.67079e-05	3	2753.42	2.48965	66.3521	0
	High	EMATQLAFMR	1	1	1	Q01149		0	51.09	6.84672e-05	2	1197.58	-0.15558	56.9267	0
	High	GPAGPSGPVGK	1	1	1	Q01149		0	46.23	0.000177483	2	923.493	-1.20791	25.1552	0
	High	EMATQLAFmR	1	1	1	Q01149	M9(Oxidation)	0	41.88	0.000434585	2	1213.57	1.22013	48.0464	0
	High	GPSGDPGKPGER	1	1	1	Q01149		0	40.67	0.000707056	2	1153.56	-1.13049	18.4349	0
	High	SGQPGPVGPAGVR	1	1	1	Q01149		0	40.39	0.00115178	2	1178.63	0.21719	33.4157	0
	High	GEAGNIGFPGPK	1	1	1	Q01149		0	39.44	0.00085322	2	1143.58	0.873191	43.8061	0
	High	TGETGASGPPGFVGEK	1	1	1	Q01149		0	38.81	0.00096669	2	1490.71	0.624576	39.6435	0
	High	GETGLRGDTGNTGR	1	1	1	Q01149		0	35.89	0.00193224	2	1390.67	0.101071	22.5902	1
	High	GPSGPQGIR	1	1	1	Q01149		0	33.22	0.00302534	2	868.464	0.44276	25.541	0
	High	GVVGPQGAR	1	1	1	Q01149		0	31.11	0.0040272	2	840.469	0.283614	24.5289	0
	High	GSTGPAGIR	1	1	1	Q01149		0	30.85	0.00456345	2	815.437	-0.277303	25.0623	0
	High	VGAPGPAGAR	1	1	1	Q01149		0	30.62	0.00476829	2	852.468	-0.519688	24.8682	0
	High	DYEVDATLK	2	1	1	Q01149		0	30.38	0.00577219	2	1053.51	0.129153	2.44647	0
	High	GHPGLAGAR	1	1	1	Q01149		0	27.55	0.0091412	2	835.454	0.650809	21.3667	0
	High	GHSGMDGLK	1	1	1	Q01149		0	25.9	0.00706859	2	901.42	0.590529	23.3887	0
Q05793	Basement membrane-specific heparan sulfate proteoglycan core protein OS=Mus musculus GN=Hspg2 PE=1 SV=1 - [PGBM_MOUSE]	2254.48	17.94	1	42	42	58	3707	398.039	6.31592
	A6	Sequence	# PSMs	# Proteins	# Protein Groups	Protein Group Accessions	Modifications	ΔCn	IonScore	Exp Value	Charge	MH+ [Da]	ΔM [ppm]	RT [min]	# Missed Cleavages
	High	NSQLTGGFTVEPVHDGAR	1	1	1	Q05793		0	85.79	2.96587e-08	2	1884.92	1.36963	48.4489	0
	High	ALSSAGQHVAR	1	1	1	Q05793		0	84.87	2.93253e-08	2	1096.59	-0.638978	23.2196	0
	High	EHLLMALADLDELLVR	1	1	1	Q05793		0	82.04	4.18866e-08	2	1851.01	1.72162	92.0329	0
	High	AEMLQALASLEAVLLQTVYNTK	2	1	1	Q05793		0	80.93	5.52956e-08	2	2406.3	1.61843	109.727	0
	High	YELGSGLAVLR	2	1	1	Q05793		0	76.71	1.68511e-07	2	1177.66	0.966074	61.0721	0
	High	QPLVVLQGNNIVLEHHASR	2	1	1	Q05793		0	76.22	1.01482e-07	2	2124.17	1.58678	56.1704	0
	High	FDAGSGMATIR	2	1	1	Q05793		0	72.99	3.46616e-07	2	1125.54	0.779533	43.6396	0
	High	qLISTHFAPGDFQGFALVNPQR	2	1	1	Q05793	N-Term(Gln->pyro-Glu)	0	72.56	6.87736e-07	2	2426.23	0.656138	81.6508	0
	High	GMLEPVQKPDVILVGAGYR	1	1	1	Q05793		0	68.73	9.04282e-07	2	2042.11	2.14111	64.1753	0
	High	TSTADGLLLWQGVVR	1	1	1	Q05793		0	66.22	1.82668e-06	2	1615.88	1.57734	72.6405	0
	High	HPTPLALGQFHTVTLLR	2	1	1	Q05793		0	65.12	1.03049e-06	3	1901.08	1.25496	65.3242	0
	High	SIEYSPQLEDASAK	1	1	1	Q05793		0	63.45	3.97633e-06	2	1537.74	1.49749	43.8192	0
	High	GGSLPTHHQTHGSR	1	1	1	Q05793		0	63.27	4.07395e-06	2	1471.72	1.45905	17.1837	0
	High	FQGLDLNEELYLGGYPDYGAIPK	2	1	1	Q05793		0	62.86	5.64191e-06	2	2572.27	1.74672	77.907	0
	High	IEGNTLVIPR	2	1	1	Q05793		0	62.74	1.86238e-06	2	1111.65	-0.787604	20.5273	0
	High	SPAYTLVWTR	1	1	1	Q05793		0	61.63	5.70267e-06	2	1193.63	0.735945	57.3704	0
	High	GSIQVDGEDLVTGR	2	1	1	Q05793		0	58.77	1.34731e-05	2	1445.73	1.38612	22.4348	0
	High	DPSPGQPSNFIVPFQEQAWQRPDGQPATR	2	1	1	Q05793		0	58.47	1.50767e-05	3	3250.57	1.47142	30.0184	0
	High	SLPEVPETIEFEVR	2	1	1	Q05793		0	56.42	2.43997e-05	2	1644.85	2.26213	67.7689	0
	High	GHTPTHPGTLNQR	1	1	1	Q05793		0	55.6	2.47881e-05	2	1415.72	1.31703	23.1277	0
	High	SPGPNVAVNTK	1	1	1	Q05793		0	51.72	4.37435e-05	2	1083.58	-0.0738926	31.4186	0
	High	AFAYLQVPER	1	1	1	Q05793		0	51.11	6.07953e-05	2	1193.63	1.75024	55.4355	0
	High	IAHVELADAGQYR	1	1	1	Q05793		0	49.39	0.000111052	2	1442.74	1.17328	43.0312	0
	High	GMVFGIPDGVLELVPQR	2	1	1	Q05793		0	46.8	0.000183858	2	1826.99	2.01252	38.136	0
	High	SGPVEDFVSLAMVGGHLEFR	1	1	1	Q05793		0	44.8	0.000364244	3	2147.06	0.964145	36.9181	0
	High	LSFSNFAHLGQESFYWQLPEIYQGDK	2	1	1	Q05793		0	44.69	0.000339625	3	3104.49	1.9711	37.0126	0
	High	LSFDQPNDFK	1	1	1	Q05793		0	43.21	0.000255478	2	1210.58	1.58764	49.1899	0
	High	VTSYGGELR	1	1	1	Q05793		0	43.11	0.000373819	2	981.5	-0.0975767	32.0945	0
	High	APLPWQHR	1	1	1	Q05793		0	42.92	0.000541135	2	1004.54	0.391201	40.804	0
	High	AMLQVHGGSGPR	1	1	1	Q05793		0	41.78	0.000587413	2	1209.62	0.200969	31.9771	0
	High	MASVGLSDIVMDTTVTHTTIHGR	1	1	1	Q05793		0	41.53	0.000847202	3	2442.22	1.71286	65.0594	0
	High	EVSEAVVEKLEPEYR	1	1	1	Q05793		0	41.12	0.000938807	2	1776.9	1.53137	53.5255	1
	High	DIIYIGGAPDVATLTR	1	1	1	Q05793		0	39.69	0.000945111	2	1674.91	1.73975	68.1928	0
	High	YTLSYTAGPQGSPLLDPDIQITGNNIMLVASQPALQGPER	1	1	1	Q05793		0	37.92	0.00104933	4	4226.15	1.78145	85.1427	0
	High	QVQLSEEHWVHESGRPVQR	1	1	1	Q05793		0	36.94	0.00239728	3	2301.15	1.22849	41.528	0
	High	RPDGQPATR	1	1	1	Q05793		0	35.98	0.00199355	2	997.518	0.204932	15.8219	0
	High	NLVLHTARPGAPPPQPLDLQHR	1	1	1	Q05793		0	35.74	0.00106674	3	2427.34	1.73742	49.8183	0
	High	QLISTHFAPGDFQGFALVNPQR	2	1	1	Q05793		0	35.48	0.003157	3	2443.26	1.89564	73.6177	0
	High	SVVPQGGPHSLR	1	1	1	Q05793		0	34.41	0.00383978	2	1233.67	0.550005	34.4955	0
	High	VIPYFTQTPYSFLPLPTIK	2	1	1	Q05793		0	30.06	0.00478346	2	2225.23	0.728564	89.5979	0
	High	FLVHDAFWALPK	1	1	1	Q05793		0	29.7	0.00985798	2	1443.78	3.78157	70.1262	0
	High	NLIHTSNSR	1	1	1	Q05793		0	29.02	0.00877199	2	1041.54	0.483591	24.1879	0
	High	LEPTVPEDSGR	1	1	1	Q05793		0	27.45	0.0141211	2	1199.59	0.557425	35.0474	0
Q80Z71	Tenascin-N OS=Mus musculus GN=Tnn PE=1 SV=2 - [TENN_MOUSE]	2200.77	38.4	1	37	37	61	1560	172.983	5.41455
	A6	Sequence	# PSMs	# Proteins	# Protein Groups	Protein Group Accessions	Modifications	ΔCn	IonScore	Exp Value	Charge	MH+ [Da]	ΔM [ppm]	RT [min]	# Missed Cleavages
	High	FELQDLEQGVTYPVSLVAFK	4	1	1	Q80Z71		0	108.88	1.03536e-10	2	2283.19	1.34634	38.1903	0
	High	NLVTEQVTESTATVSWDPVEADIDRYVVR	1	1	1	Q80Z71		0	91.2	7.24442e-09	3	3292.64	1.7621	78.0856	1
	High	ALTEIDSPENLVTDR	2	1	1	Q80Z71		0	86.51	2.65795e-08	2	1672.84	1.54047	25.8038	0
	High	SALVQVETDPQSLSDDGTSLLAPGEDGEEQNIIFR	4	1	1	Q80Z71		0	78.91	1.26601e-07	3	3730.8	2.78243	34.026	0
	High	YMVSYTSADGETR	1	1	1	Q80Z71		0	75.83	1.04486e-07	2	1479.64	1.44044	39.4906	0
	High	YGPLTGQEVTEVTVPK	2	1	1	Q80Z71		0	75.83	3.35663e-07	2	1717.9	0.94886	25.239	0
	High	VTENSLSVSWDPVEADIDRYVVSYTSVDGETK	1	1	1	Q80Z71		0	72.49	5.86183e-07	3	3560.7	1.43769	82.2721	1
	High	NLVTDQVTENTLSVSWDPVQANIDR	2	1	1	Q80Z71		0	71.68	6.85996e-07	3	2814.4	2.72393	32.6101	0
	High	NLVTNQVTENTATISWDPVQADIDR	1	1	1	Q80Z71		0	70.35	1.05634e-06	3	2800.38	2.09263	69.0614	0
	High	DQSSTVLTGLKPGEAYK	2	1	1	Q80Z71		0	70.22	1.26906e-06	2	1793.93	1.42051	48.9145	0
	High	TEIDGPTNVVTNQVTEDTASVSWDPVR	2	1	1	Q80Z71		0	69.41	1.24861e-06	3	2930.41	2.01764	68.2986	0
	High	VTENTATISWDPVR	1	1	1	Q80Z71		0	69.21	1.36743e-06	2	1588.8	1.79681	54.9135	0
	High	ANTEGHTDIDSPK	1	1	1	Q80Z71		0	69.15	6.5066e-07	2	1384.64	0.872529	23.8701	0
	High	NLVTEQVTESTATVSWDPVEADIDR	2	1	1	Q80Z71		0	68.16	1.49701e-06	3	2775.34	2.66611	70.3418	0
	High	KANTEGHTDIDSPK	1	1	1	Q80Z71		0	67.7	1.61333e-06	2	1512.73	1.68676	21.7909	1
	High	DQTSTVLTGMRPGVEYQVDVWAQK	2	1	1	Q80Z71		0	67.02	2.16484e-06	3	2708.34	1.47732	29.7161	0
	High	VTENSLSVSWDPVEADIDR	2	1	1	Q80Z71		0	64.28	4.38569e-06	2	2132.02	1.89344	65.6536	0
	High	YDITGLQPGTEYK	2	1	1	Q80Z71		0	62.04	6.09543e-06	2	1484.73	1.85117	50.2245	0
	High	NLVTDQVTETTLSVSWDPVEADIDR	3	1	1	Q80Z71		0	61.88	7.52416e-06	3	2803.37	2.49098	34.3199	0
	High	YVVSYTSVDGETK	2	1	1	Q80Z71		0	60.19	8.18401e-06	2	1447.7	1.66199	2.42672	0
	High	TVSTTLSTVDAR	1	1	1	Q80Z71		0	59.71	1.0744e-05	2	1250.66	0.990204	39.4386	0
	High	STVLTGLSPGVEYK	2	1	1	Q80Z71		0	58.64	1.18992e-05	2	1450.78	1.18824	24.5043	0
	High	EQHTYDITGLLPGTK	1	1	1	Q80Z71		0	58.51	1.34587e-05	2	1672.86	1.84955	59.989	0
	High	SRYDITGLQPGTEYK	1	1	1	Q80Z71		0	57.12	2.03793e-05	2	1727.86	1.7486	46.968	1
	High	SYVEGFGDPMKEFWLGLDK	1	1	1	Q80Z71		0	49.9	0.000112051	2	2218.06	1.38877	82.314	1
	High	GHEFSIPYVELK	2	1	1	Q80Z71		0	49.46	0.000144947	2	1418.73	1.89405	62.518	0
	High	SSTVLTGLRPGVEYK	2	1	1	Q80Z71		0	49.25	8.91377e-05	2	1606.88	0.74045	49.5998	0
	High	YTSVDGETR	1	1	1	Q80Z71		0	48.63	5.55207e-05	2	1027.47	-3.51311	23.4772	0
	High	APTDIDSPK	2	1	1	Q80Z71		0	45.65	0.000174253	2	943.473	-0.538952	27.123	0
	High	HSEGVNWEPWK	2	1	1	Q80Z71		0	40.5	0.000704088	2	1368.64	1.37076	51.334	0
	High	DQSSTILTGLKPGMEYTIHVWAQK	1	1	1	Q80Z71		0	38.89	0.00127185	3	2703.39	1.43251	73.3291	0
	High	EQQVTVSHTYK	1	1	1	Q80Z71		0	34.46	0.00336611	2	1319.66	-0.313994	27.1754	0
	High	VDVWAQK	2	1	1	Q80Z71		0	33.74	0.00538902	2	845.451	-0.186511	36.4172	0
	High	VFVWAER	1	1	1	Q80Z71		0	30.45	0.00788875	2	906.484	0.338458	50.8896	0
	High	YIAPDGETK	1	1	1	Q80Z71		0	29.35	0.00888508	2	993.489	-0.158306	27.6871	0
	High	TKAPTEIDSPK	1	1	1	Q80Z71		0	29.17	0.0125902	2	1186.63	-0.355844	28.0826	1
	High	YTSPDGETK	1	1	1	Q80Z71		0	26.39	0.0118252	2	997.448	0.858607	20.7554	0
P20152	Vimentin OS=Mus musculus GN=Vim PE=1 SV=3 - [VIME_MOUSE]	2064.41	72.1	21	32	37	90	466	53.6551	5.12256
	A6	Sequence	# PSMs	# Proteins	# Protein Groups	Protein Group Accessions	Modifications	ΔCn	IonScore	Exp Value	Charge	MH+ [Da]	ΔM [ppm]	RT [min]	# Missed Cleavages
	High	EMEENFALEAANYQDTIGR	4	1	1	P20152		0	117.97	1.02136e-11	2	2200.98	1.48551	62.4134	0
	High	EmEENFALEAANYQDTIGR	1	1	1	P20152	M2(Oxidation)	0	111.15	4.10538e-11	2	2216.98	1.56599	58.9827	0
	High	LLQDSVDFSLADAINTEFK	15	1	1	P20152		0	102.83	6.12404e-10	2	2126.07	1.46546	35.5776	0
	High	KVESLQEEIAFLK	3	1	1	P20152		0	102.24	4.11954e-10	2	1533.85	1.2611	27.7806	1
	High	LQDEIQNMKEEMAR	3	1	1	P20152		0	86.75	1.8176e-08	2	1734.81	-0.30584	3.31632	1
	High	LHDEEIQELQAQIQEQHVQIDVDVSKPDLTAALR	1	1	1	P20152		0	80.73	6.33959e-08	4	3909.01	2.34794	31.7227	0
	High	KVESLQEEIAFLKK	3	1	1	P20152		0	79.23	3.88046e-08	2	1661.95	1.60502	57.7598	2
	High	TNEKVELQELNDR	1	2	2	P20152;P31001		0	71.14	7.99896e-07	2	1587.8	1.56883	40.1468	1
	High	FADLSEAANR	2	1	1	P20152		0	70.18	9.73792e-07	2	1093.53	1.51524	38.4768	0
	High	ILLAELEQLKGQGK	5	1	1	P20152		0	68.91	3.15432e-07	2	1539.91	2.78666	60.7439	1
	High	ISLPLPTFSSLNLR	3	1	1	P20152		0	68.87	4.34555e-07	2	1557.9	2.18025	81.004	0
	High	LQEEMLQREEAESTLQSFR	3	1	1	P20152		0	64.75	3.95259e-06	3	2324.12	2.23106	25.2701	1
	High	mALDIEIATYR	2	2	1	P20152	M1(Oxidation)	0	60.66	8.89079e-06	2	1311.66	1.06051	57.6422	0
	High	QDVDNASLAR	1	1	1	P20152		0	59.4	8.32411e-06	2	1088.53	0.446137	28.2555	0
	High	LQEEMLQR	1	1	1	P20152		0	56.62	2.34104e-05	2	1046.53	-0.12283	1.61925	0
	High	ILLAELEQLK	2	1	1	P20152		0	53.64	1.31917e-05	2	1169.71	0.709616	67.7154	0
	High	FANYIDKVR	1	1	1	P20152		0	53.12	4.85091e-05	2	1125.61	0.532326	41.8203	1
	High	MALDIEIATYR	2	2	1	P20152		0	52.3	5.47625e-05	2	1295.67	1.10598	63.9637	0
	High	DGQVINETSQHHDDLE	1	1	1	P20152		0	51.85	2.64518e-05	2	1836.8	1.43201	35.3569	0
	High	VELQELNDR	2	2	2	P20152;P31001		0	49.52	8.43232e-05	2	1115.57	-1.13181	2.10279	0
	High	LGDLYEEEMR	4	1	1	P20152		0	49.26	7.47034e-05	2	1254.57	0.61965	16.486	0
	High	EKLQEEMLQREEAESTLQSFR	1	1	1	P20152		0	47.51	0.000209354	3	2581.26	1.44257	56.6086	2
	High	LQDEIQNMKEEmAR	2	1	1	P20152	M12(Oxidation)	0	46.67	0.000162535	2	1750.81	1.62521	37.4877	1
	High	ETNLESLPLVDTHSK	3	1	1	P20152		0	46.49	0.000226632	2	1682.86	2.5658	54.6487	0
	High	VEVERDNLAEDIMR	3	1	1	P20152		0	46.2	0.000232687	3	1688.83	0.321333	23.042	1
	High	EEAESTLQSFR	3	1	1	P20152		0	44.42	0.000278286	2	1296.61	0.41187	2.56328	0
	High	LLEGEESR	1	5	2	P20152;P31001		0	43.19	0.000542099	2	932.465	-3.17506	27.2763	0
	High	KLLEGEESR	2	5	2	P20152;P31001		0	42.57	0.00067232	2	1060.56	-0.0860669	1.11055	1
	High	FANYIDK	2	1	1	P20152		0	42.07	0.000322852	2	870.437	1.16122	1.73673	0
	High	SRLGDLYEEEMR	1	1	1	P20152		0	40.43	0.000769873	2	1497.7	1.6793	48.7368	1
	High	LQDEIQNMK	1	1	1	P20152		0	40.4	0.00080257	2	1118.55	0.0927626	36.1014	0
	High	FLEQQNK	1	16	1	P20152		0	39.27	0.00137233	2	906.468	0.216166	25.9998	0
	High	RQVDQLTNDK	1	1	1	P20152		0	38.96	0.00158822	2	1216.63	0.508297	24.8938	1
	High	LQEEmLQR	1	1	1	P20152	M5(Oxidation)	0	37.7	0.00126519	2	1062.52	-0.0455781	28.9954	0
	High	NLQEAEEWYK	1	2	1	P20152		0	37.32	0.0012048	2	1309.61	0.972836	19.6867	0
	High	ETNLESLPLVDTHSKR	1	1	1	P20152		0	35.64	0.00261982	2	1838.96	1.85845	51.2831	1
	High	GTNESLER	1	2	1	P20152		0	35.23	0.00220438	2	905.432	0.155043	20.9946	0
	High	EYQDLLNVK	1	6	2	P20152;P31001		0	32.88	0.00626003	2	1121.58	0.250248	21.7084	0
	High	QVDQLTNDK	1	1	1	P20152		0	32.79	0.00420814	2	1060.53	0.280972	25.7502	0
	High	QQYESVAAK	1	1	1	P20152		0	28.6	0.0114572	2	1023.51	-0.392634	24.9202	0
	High	SLYSSSPGGAYVTR	1	1	1	P20152		0	28.29	0.0131944	2	1444.71	1.09244	42.2181	0
	High	LGDLYEEEmR	1	1	1	P20152	M9(Oxidation)	0	26.7	0.00994152	2	1270.56	0.386678	39.6193	0
P11087	Collagen alpha-1(I) chain OS=Mus musculus GN=Col1a1 PE=1 SV=4 - [CO1A1_MOUSE]	2013.2	43.15	1	38	39	51	1453	137.948	5.84619
	A6	Sequence	# PSMs	# Proteins	# Protein Groups	Protein Group Accessions	Modifications	ΔCn	IonScore	Exp Value	Charge	MH+ [Da]	ΔM [ppm]	RT [min]	# Missed Cleavages
	High	GDTGAPGAPGSQGAPGLQGMPGER	1	1	1	P11087		0	92.6	4.80848e-09	2	2165.01	1.48753	46.6412	0
	High	GAAGPPGATGFPGAAGR	1	1	1	P11087		0	82.03	6.17215e-08	2	1411.71	0.878845	41.9202	0
	High	GETGPAGRPGEVGPPGPPGPAGEK	2	1	1	P11087		0	75.93	2.71863e-07	2	2168.08	1.27027	39.0483	0
	High	GEPGATGVQGPPGPAGEEGKR	1	1	1	P11087		0	75.38	3.12913e-07	2	1947.96	1.53102	33.3753	1
	High	GPPGPMGPPGLAGPPGESGR	1	1	1	P11087		0	73.3	4.84106e-07	2	1784.88	1.48457	50.0201	0
	High	GEPGDTGVKGDAGPPGPAGPAGPPGPIGNVGAPGPK	1	1	1	P11087		0	72.82	4.80604e-07	3	3099.56	2.01965	51.0909	1
	High	GPSGPQGPSGPPGPK	1	1	1	P11087		0	72.47	6.08707e-07	2	1316.66	1.0579	29.5305	0
	High	GSPGADGPAGSPGTPGPQGIAGQR	1	1	1	P11087		0	72.09	5.87116e-07	2	2089.01	1.42908	39.8626	0
	High	VGPPGPSGNAGPPGPPGPVGK	1	1	1	P11087		0	69.31	1.307e-06	2	1792.94	1.67328	43.0952	0
	High	NSVAYMDQQTGNLKK	1	1	1	P11087		0	66.34	2.45049e-06	2	1696.84	1.99174	36.267	1
	High	GETGPAGPAGPIGPAGAR	1	1	1	P11087		0	61.59	7.83571e-06	2	1532.78	1.57486	39.976	0
	High	GDRGETGPAGPPGAPGAPGAPGPVGPAGK	1	1	1	P11087		0	61.4	8.25857e-06	3	2449.22	0.738508	42.5331	1
	High	NSVAYMDQQTGNLK	1	1	1	P11087		0	59.41	9.04955e-06	2	1568.74	2.07611	40.1232	0
	High	ALLLQGSNEIELR	5	1	1	P11087		0	59.3	7.81307e-06	2	1455.82	1.04514	27.4665	0
	High	EGSPGAEGSPGR	1	1	1	P11087		0	57.18	8.42273e-06	2	1100.5	-0.341492	19.6623	0
	High	DGEAGAQGAPGPAGPAGER	1	1	1	P11087		0	53.52	3.11242e-05	2	1664.77	2.02633	29.84	0
	High	GSPGEAGRPGEAGLPGAK	1	1	1	P11087		0	53.18	5.64986e-05	2	1607.82	1.31993	33.389	0
	High	DRDLEVDTTLK	2	1	1	P11087		0	52.12	7.24239e-05	2	1304.67	0.605704	1.88902	1
	High	GLTGPIGPPGPAGAPGDKGEAGPSGPPGPTGAR	2	1	1	P11087		0	51.71	7.31863e-05	3	2847.44	0.936278	21.6557	1
	High	GQAGVMGFPGPK	1	1	1	P11087		0	50	9.45e-05	2	1145.58	0.680205	47.6408	0
	High	SAGVSVPGPMGPSGPR	1	1	1	P11087		0	49.92	0.000101859	2	1452.73	0.935827	3.41244	0
	High	GSEGPQGVR	1	1	1	P11087		0	49.03	7.50155e-05	2	886.438	0.436184	20.2491	0
	High	SLSQQIENIR	2	1	1	P11087		0	48.13	0.000189193	2	1187.64	0.0553636	3.62083	0
	High	GVQGPPGPAGPR	1	1	1	P11087		0	46.13	0.00033398	2	1089.58	-0.706758	30.3345	0
	High	QGPSGSSGER	1	1	1	P11087		0	44.33	0.000130987	2	961.433	-0.141624	6.335	0
	High	GLTGSPGSPGPDGK	1	1	1	P11087		0	42.85	0.000456544	2	1226.6	0.408339	29.4911	0
	High	GNSGEPGAPGNKGDTGAK	1	1	1	P11087		0	42.17	0.000521793	2	1613.75	1.51978	20.0614	1
	High	GEAGPQGAR	1	1	1	P11087		0	39.51	0.000330234	2	842.412	0.489746	15.6614	0
	High	TGPPGPAGQDGRPGPAGPPGAR	1	1	1	P11087		0	38.55	0.00166168	2	1966.99	1.10143	34.2106	0
	High	GRPGPPGTAGAR	1	1	1	P11087		0	35.3	0.00289219	2	1093.59	-0.523427	22.6955	0
	High	SAGVSVPGPmGPSGPR	2	1	1	P11087	M10(Oxidation)	0	35.16	0.00298694	2	1468.72	1.47886	39.5406	0
	High	NSVAYmDQQTGNLKK	1	1	1	P11087	M6(Oxidation)	0	35.03	0.00342315	2	1712.83	1.30724	29.3298	1
	High	GFPGLPGPSGEPGK	2	2	2	P11087;P28481		0	34.04	0.00384596	2	1296.66	1.32685	23.0621	0
	High	GEPGPSGLPGPPGER	1	1	1	P11087		0	31.63	0.0065615	2	1403.69	0.951292	42.068	0
	High	GAPGDRGEAGPPGPAGFAGPPGADGQPGAK	1	1	1	P11087		0	30.96	0.00793661	3	2613.25	1.88974	45.0804	1
	High	GPAGPQGPR	1	1	1	P11087		0	30.5	0.00530294	2	836.438	0.271788	20.8352	0
	High	GPPGPQGAR	1	1	1	P11087		0	29.65	0.00644937	2	836.438	0.490699	20.3021	0
	High	GFSGLDGAK	1	1	1	P11087		0	28.66	0.00898553	2	851.426	0.37904	35.2927	0
	High	NWYISPNPK	1	1	1	P11087		0	28.3	0.014939	2	1118.56	0.51214	17.9378	0
	High	GDRGDAGPK	1	1	1	P11087		0	26.5	0.0111936	2	872.423	0.530346	2.52176	1
	High	GVVGLPGQR	1	1	1	P11087		0	25.36	0.0104786	2	882.515	-0.437327	40.0727	0
P28481	Collagen alpha-1(II) chain OS=Mus musculus GN=Col2a1 PE=1 SV=2 - [CO2A1_MOUSE]	1997.23	34.5	1	36	38	53	1487	141.886	6.91748
	A6	Sequence	# PSMs	# Proteins	# Protein Groups	Protein Group Accessions	Modifications	ΔCn	IonScore	Exp Value	Charge	MH+ [Da]	ΔM [ppm]	RT [min]	# Missed Cleavages
	High	GLPGKDGETGAAGPPGPSGPAGER	1	1	1	P28481		0	95.8	3.68238e-09	2	2132.04	1.06884	36.5682	1
	High	NSIAYLDEAAGNLK	2	1	1	P28481		0	82.03	7.17473e-08	2	1478.75	1.05384	25.7055	0
	High	GDRGDVGEKGPEGAPGK	2	1	1	P28481		0	81.76	7.40156e-08	2	1625.79	0.293013	23.3229	2
	High	NSIAYLDEAAGNLKK	2	1	1	P28481		0	77.52	2.04448e-07	2	1606.85	1.19818	52.4417	1
	High	GETGPAGPQGAPGPAGEEGKR	1	1	1	P28481		0	74.58	3.69238e-07	2	1919.92	1.45225	29.9865	1
	High	GETGPPGPAGFAGPPGADGQPGAK	1	1	1	P28481		0	70.93	7.83018e-07	2	2090	1.65586	46.2086	0
	High	GFTGLQGLPGPPGPSGDQGASGPAGPSGPR	2	1	1	P28481		0	69.16	1.29226e-06	3	2673.31	1.57522	27.0275	0
	High	QGAPGASGDRGPPGPVGPPGLTGPAGEPGR	1	1	1	P28481		0	67.58	2.02515e-06	3	2663.33	1.33523	48.5999	1
	High	GPPGPAGKPGDDGEAGKPGK	1	1	1	P28481		0	66.27	2.60833e-06	2	1788.89	1.63187	24.2935	0
	High	qGDRGEAGAQGPMGPSGPAGAR	1	1	1	P28481	N-Term(Gln->pyro-Glu)	0	65.79	1.81907e-06	2	2006.91	1.75662	35.5449	1
	High	TGPAGAAGAR	1	1	1	P28481		0	65.14	1.42381e-06	2	828.433	0.438764	18.7022	0
	High	AGGAQMGVMQGPMGPMGPR	1	1	1	P28481		0	65.08	2.23528e-06	2	1829.83	1.87729	55.018	0
	High	GPPGPQGPAGEQGPR	1	1	1	P28481		0	64.69	3.49814e-06	2	1401.69	0.970823	29.1967	0
	High	QGDQGIPGEAGAPGLVGPR	1	1	1	P28481		0	64.16	4.75797e-06	2	1775.9	0.693424	21.5833	0
	High	QGDRGEAGAQGPMGPSGPAGAR	2	1	1	P28481		0	63.89	3.4503e-06	3	2023.94	0.951763	31.5757	1
	High	ALLIQGSNDVEmR	2	1	1	P28481	M12(Oxidation)	0	62.3	6.06509e-06	2	1461.74	1.29072	3.55002	0
	High	GAQGPPGATGFPGAAGR	1	1	1	P28481		0	60.06	9.22171e-06	2	1468.73	0.861321	40.9841	0
	High	ALLIQGSNDVEMR	4	1	1	P28481		0	58.03	1.66842e-05	2	1445.74	0.827409	22.9766	0
	High	GSPGAQGLQGPR	1	1	1	P28481		0	56.27	2.01821e-05	2	1124.58	-0.130978	29.0893	0
	High	qHDVEVDATLK	2	1	1	P28481	N-Term(Gln->pyro-Glu)	0	52.77	4.8617e-05	2	1237.61	1.21781	40.855	0
	High	VGPSGAPGEDGRPGPPGPQGAR	1	1	1	P28481		0	50.8	8.69193e-05	2	2012.99	1.26472	34.7333	0
	High	GLTGRPGDAGPQGK	1	1	1	P28481		0	50.33	9.03659e-05	2	1310.68	0.821919	25.6853	0
	High	SLNNQIESIR	1	1	1	P28481		0	49.2	0.000140064	2	1173.62	2.05354	41.7972	0
	High	KALLIQGSNDVEMR	1	1	1	P28481		0	45.87	0.000276939	2	1573.84	1.53613	45.8299	1
	High	GEAGAQGPMGPSGPAGAR	1	1	1	P28481		0	45.45	0.000252315	2	1567.73	1.73712	32.8557	0
	High	GPPGPQGATGPLGPK	1	1	1	P28481		0	44.56	0.000376191	2	1330.71	0.834675	38.6273	0
	High	GPPGPVGPPGLTGPAGEPGR	1	1	1	P28481		0	40.71	0.000883148	2	1766.92	1.91933	50.0845	0
	High	ADEADSTLR	1	1	1	P28481		0	39.95	0.000526021	2	977.451	-2.68866	23.5559	0
	High	DGAAGVKGDR	1	1	1	P28481		0	38.99	0.000820188	2	945.475	-0.322972	15.0855	1
	High	GIVGLPGQR	1	1	1	P28481		0	36.72	0.000681004	2	896.531	-0.662613	44.7156	0
	High	GDVGEKGPEGAPGK	1	1	1	P28481		0	35.82	0.00227782	2	1297.64	0.652304	23.1797	1
	High	GSAGAPGIAGAPGFPGPR	1	1	1	P28481		0	34.78	0.00365926	2	1536.79	0.751597	51.808	0
	High	GFPGLPGPSGEPGK	2	2	2	P11087;P28481		0	34.04	0.00384596	2	1296.66	1.32685	23.0621	0
	High	GIAGPQGPR	1	1	1	P28481		0	33.31	0.00256663	2	852.469	0.136426	27.11	0
	High	GPPGPVGPSGK	2	2	2	P28481;Q3U962		0	32.26	0.00609149	2	949.509	-1.45827	26.7277	0
	High	KNWWSSK	2	1	1	P28481		0	32.06	0.00472948	2	935.472	-1.21297	36.341	1
	High	GEPGGAGPIGPPGER	1	1	1	P28481		0	31.98	0.00646547	2	1347.67	1.05536	37.4086	0
	High	FTYTALK	1	1	1	P28481		0	27.42	0.0162115	2	843.461	-0.137767	2.68791	0
	High	GLPGTPGTDGPK	1	1	1	P28481		0	25.94	0.0177005	2	1096.56	-0.648965	34.9153	0
	High	GDKGESGEQGER	1	1	1	P28481		0	25.15	0.0106922	2	1248.55	1.3049	2.62617	1
Q9QXS1	Plectin OS=Mus musculus GN=Plec PE=1 SV=3 - [PLEC_MOUSE]	1916.89	12.3	2	41	41	45	4691	533.861	5.96045
	A6	Sequence	# PSMs	# Proteins	# Protein Groups	Protein Group Accessions	Modifications	ΔCn	IonScore	Exp Value	Charge	MH+ [Da]	ΔM [ppm]	RT [min]	# Missed Cleavages
	High	DLLQPEVAVALLEAQAGTGHIIDPATSAR	3	1	1	Q9QXS1		0	94.11	1.96016e-09	3	2956.58	0.855687	38.564	0
	High	DPYSGQSVSLFQALK	1	1	1	Q9QXS1		0	75.87	3.1835e-07	2	1639.84	2.54189	67.3693	0
	High	GFFDPNTEENLTYLQLMER	1	1	1	Q9QXS1		0	75.36	2.88161e-07	2	2317.08	1.6827	79.1205	0
	High	LLDAQLSTGGIVDPSK	1	1	1	Q9QXS1		0	74.22	3.23568e-07	2	1613.88	1.88972	57.28	0
	High	AQAELEAQELQR	1	1	1	Q9QXS1		0	68.48	1.44744e-06	2	1385.7	0.669089	38.9448	0
	High	LLDAQLATGGIVDPR	1	1	1	Q9QXS1		0	67.44	1.18999e-06	2	1538.86	2.16522	60.2433	0
	High	AGTLSITEFADMLSGNAGGFR	1	1	1	Q9QXS1		0	65.48	2.91633e-06	2	2115.02	2.5274	86.3445	0
	High	YLYGTGAVAGVYLPGSR	1	1	1	Q9QXS1		0	64.16	3.64522e-06	2	1743.91	2.47312	63.8014	0
	High	LLEAQIATGGIIDPVHSHR	1	2	1	Q9QXS1		0	58.03	1.29067e-05	3	2027.11	0.976021	58.9436	0
	High	AQVEQELTTLR	2	1	1	Q9QXS1		0	52.63	6.27622e-05	2	1287.69	0.65886	19.0672	0
	High	GFFDPNTHENLTYLQLLER	1	2	1	Q9QXS1		0	51.62	7.78177e-05	2	2307.14	1.76736	77.1003	0
	High	SDQLTGLSLLPLSEK	1	1	1	Q9QXS1		0	50.13	8.05523e-05	2	1600.88	1.84176	71.941	0
	High	FLEVQYLTGGLIEPDTPGR	1	1	1	Q9QXS1		0	49.22	0.000128051	2	2105.09	1.11933	76.8946	0
	High	LAQGHTTVAELTQR	1	1	1	Q9QXS1		0	48.87	0.000113503	2	1524.81	1.34292	38.4037	0
	High	AREEAERELER	1	1	1	Q9QXS1		0	48.19	0.000150188	2	1387.69	-0.0582901	25.0752	2
	High	SIQEELQHLR	1	1	1	Q9QXS1		0	48.14	0.000154996	2	1252.67	0.58869	49.9055	0
	High	LQHEATAATQK	1	1	1	Q9QXS1		0	47.43	0.000131924	2	1197.62	1.09505	19.1828	0
	High	GTNVIAGVWLEEAGQK	1	1	1	Q9QXS1		0	47.08	0.000208617	2	1671.87	1.10328	65.9087	0
	High	SKEQAELEAAR	1	1	1	Q9QXS1		0	46.44	0.000268979	2	1231.63	0.0681342	26.5949	1
	High	QLLSPGTALILLEAQAASGFLLDPVR	2	1	1	Q9QXS1		0	46.13	5.98281e-05	3	2693.53	1.95081	109.151	0
	High	APVPASELLDAK	1	1	1	Q9QXS1		0	45.79	0.00017268	2	1210.67	0.438815	51.9349	0
	High	LPVDVAYQR	1	1	1	Q9QXS1		0	44.54	0.00033574	2	1060.58	-0.989134	44.1745	0
	High	AKLEQLFQDEVAK	1	1	1	Q9QXS1		0	43.86	0.000427596	2	1518.82	1.37981	55.5752	1
	High	ESADPLSAWLQDAK	1	1	1	Q9QXS1		0	43.19	0.000424564	2	1530.75	2.01753	70.9877	0
	High	GYLDKETNR	1	1	1	Q9QXS1		0	41.01	0.000689476	2	1095.54	-1.27772	27.3515	1
	High	KASESELER	1	1	1	Q9QXS1		0	40.96	0.000709485	2	1048.53	0.0418089	20.568	1
	High	SSIAGLLLKPTNEK	1	1	1	Q9QXS1		0	40.56	0.000413141	2	1470.85	1.42273	56.3276	0
	High	LRAETEQGEQQR	1	1	1	Q9QXS1		0	39.38	0.00110732	2	1444.72	1.15073	20.8877	1
	High	TLQEEHVTVAQLR	1	1	1	Q9QXS1		0	38.14	0.00152694	2	1523.82	0.870199	43.5509	0
	High	ARAEEAEAQKR	1	1	1	Q9QXS1		0	37.09	0.00196411	2	1258.65	0.612612	15.581	2
	High	MQAVQEATR	1	1	1	Q9QXS1		0	34.98	0.00235089	2	1033.51	-0.464919	26.3721	0
	High	GYFDEEMNR	1	1	1	Q9QXS1		0	33.2	0.00119658	2	1160.47	-0.676242	42.7745	0
	High	VSITEAMHR	1	1	1	Q9QXS1		0	33.04	0.00434518	2	1043.53	-2.07712	38.3098	0
	High	LQAEEVAQQK	1	1	1	Q9QXS1		0	31.32	0.00793247	2	1143.6	-0.0803641	29.1155	0
	High	REEAAVDAQQQK	1	1	1	Q9QXS1		0	29.62	0.00933181	2	1372.68	0.419037	20.3681	1
	High	RQELEAELAK	1	1	1	Q9QXS1		0	29.33	0.0122515	2	1186.64	0.56196	35.2545	1
	High	QLAEEDLAQQR	1	1	1	Q9QXS1		0	27.94	0.013418	2	1300.65	0.458672	36.367	0
	High	QLAEGTAQQR	1	1	1	Q9QXS1		0	27.93	0.00958334	2	1101.56	0.0958951	22.1655	0
	High	AHAFVVQQR	1	1	1	Q9QXS1		0	26.35	0.0155265	2	1055.57	-0.019715	29.9328	0
	High	AQQVEAAER	1	1	1	Q9QXS1		0	25.88	0.0173011	2	1001.5	-0.381742	20.3815	0
	High	LSIYEALKK	1	1	1	Q9QXS1		0	23.75	0.0103492	2	1064.64	0.340281	50.3862	1
Q99PL5	Ribosome-binding protein 1 OS=Mus musculus GN=Rrbp1 PE=1 SV=2 - [RRBP1_MOUSE]	1722.62	41	1	35	36	44	1605	172.776	9.33447
	A6	Sequence	# PSMs	# Proteins	# Protein Groups	Protein Group Accessions	Modifications	ΔCn	IonScore	Exp Value	Charge	MH+ [Da]	ΔM [ppm]	RT [min]	# Missed Cleavages
	High	TLVSTVGSMVFSEGEAQR	1	1	1	Q99PL5		0	122.04	6.65809e-12	2	1897.94	2.46588	69.6525	0
	High	QLLLESQSQLDEAKSEAQK	3	1	1	Q99PL5		0	98.91	1.4588e-09	2	2145.11	1.86852	48.9007	1
	High	qLLLESQSQLDEAKSEAQK	1	1	1	Q99PL5	N-Term(Gln->pyro-Glu)	0	94.58	3.72721e-09	2	2128.08	1.9689	58.7874	1
	High	LLATEQEDAAVAK	1	1	1	Q99PL5		0	83.17	5.5665e-08	2	1358.72	0.698736	38.1422	0
	High	AAGPLESSGKEEITQLK	1	1	1	Q99PL5		0	80.01	1.0426e-07	2	1757.93	1.78542	45.3294	1
	High	VEPAVSSIVNSIQVLASK	1	1	1	Q99PL5		0	79.97	4.07807e-08	2	1841.04	2.29248	81.8165	0
	High	TILAETEGMLKDLQK	1	1	1	Q99PL5		0	75.81	2.38804e-07	2	1689.91	1.50864	70.3556	1
	High	QLLLESQSQLDEAK	2	1	1	Q99PL5		0	73.99	4.07005e-07	2	1601.84	1.53728	22.3133	0
	High	DALNQATSQVESK	1	1	1	Q99PL5		0	63.64	4.00075e-06	2	1390.68	0.375919	37.7844	0
	High	TILAETEGMLK	2	1	1	Q99PL5		0	59.28	1.41048e-05	2	1205.65	1.03706	58.2793	0
	High	EHTSHLEAELEK	1	1	1	Q99PL5		0	57.83	1.78002e-05	2	1422.69	1.25849	32.477	0
	High	AMEALALAER	2	1	1	Q99PL5		0	56.39	3.06536e-05	2	1074.56	0.383232	21.9398	0
	High	EQEIAAVQAR	1	1	1	Q99PL5		0	50.66	6.3567e-05	2	1114.58	-0.584115	32.5417	0
	High	TEATLEAEQTR	1	1	1	Q99PL5		0	49.17	9.86637e-05	2	1248.61	0.916529	29.0621	0
	High	KSEMAPAQGQK	1	1	1	Q99PL5		0	47.74	0.000155647	2	1174.59	-0.52195	18.3812	1
	High	qLLLESQSQLDEAK	1	1	1	Q99PL5	N-Term(Gln->pyro-Glu)	0	46.35	0.000242168	2	1584.81	1.66851	62.1123	0
	High	VGAAEEELHK	1	1	1	Q99PL5		0	46.17	0.000178744	2	1082.55	-0.399512	26.463	0
	High	QSDELALVR	1	1	1	Q99PL5		0	43.14	0.000414922	2	1030.55	0.573503	44.3002	0
	High	KGEGGQNQAK	1	1	1	Q99PL5		0	42.53	0.000547301	2	1016.51	-0.47131	1.64458	1
	High	HLEDIVEK	1	1	1	Q99PL5		0	39.32	0.000789412	2	982.52	0.0641982	35.2033	0
	High	KVDAAANQGK	1	1	1	Q99PL5		0	38.63	0.00122694	2	1001.54	0.0927772	8.8428	1
	High	KGVEGAQNQGK	1	1	1	Q99PL5		0	37	0.00146652	2	1115.58	-0.0461066	9.28771	1
	High	KGEGAQNQGK	1	1	1	Q99PL5		0.1628	35.98	0.00247301	2	1016.51	-0.47131	1.64458	1
	High	LQQENSILR	2	1	1	Q99PL5		0	35.12	0.00229169	2	1100.61	-0.118853	37.1156	0
	High	ASSPATSSQGK	1	1	1	Q99PL5		0	34.52	0.00307269	2	1020.49	-0.795388	12.4716	0
	High	AQTSHANLR	1	1	1	Q99PL5		0	31.71	0.00532877	2	997.518	0.102608	17.4893	0
	High	KVDAAANQGKK	1	1	1	Q99PL5		0	30.3	0.011619	2	1129.63	-0.0792138	4.13608	2
	High	KGEGAQNQAK	1	1	1	Q99PL5		0	30.14	0.00919864	2	1030.53	-0.726068	1.75897	1
	High	KPPTLEPSMDIVLK	1	1	1	Q99PL5		0	30.08	0.00564505	2	1567.88	1.18772	59.8731	0
	High	TTQEQLTK	1	1	1	Q99PL5		0	29.51	0.0123698	2	948.5	-0.0642566	21.1804	0
	High	SLTQAKEESEK	1	1	1	Q99PL5		0	29.27	0.0111797	2	1249.63	-0.463224	20.5409	1
	High	KTDTVANQGTK	1	1	1	Q99PL5		0	28.17	0.0183648	2	1162.61	0.173413	14.7644	1
	High	SEMAPAQGQK	1	1	1	Q99PL5		0	28.06	0.0100823	2	1046.49	0.346665	20.7953	0
	High	qVLQLQASHK	1	1	1	Q99PL5	N-Term(Gln->pyro-Glu)	0	27.58	0.017982	2	1134.63	0.333523	45.0296	0
	High	QLHLAEAQTK	1	1	1	Q99PL5		0	27.5	0.0106697	2	1138.62	-0.780095	30.6196	0
	High	QEGVSNQVK	1	1	1	Q99PL5		0	27.2	0.0165775	2	988.506	0.189927	20.9542	0
	High	KGEGAQNQSK	1	1	1	Q99PL5		0	26.23	0.0210835	2	1046.52	-0.516993	1.6576	1
	High	KGEGPQNQAK	1	1	1	Q99PL5		0	25.85	0.0176811	2	1056.54	0.53906	4.78515	1
P20029	78 kDa glucose-regulated protein OS=Mus musculus GN=Hspa5 PE=1 SV=3 - [GRP78_MOUSE]	1463.53	45.04	1	21	23	30	655	72.3775	5.16064
	A6	Sequence	# PSMs	# Proteins	# Protein Groups	Protein Group Accessions	Modifications	ΔCn	IonScore	Exp Value	Charge	MH+ [Da]	ΔM [ppm]	RT [min]	# Missed Cleavages
	High	KSDIDEIVLVGGSTR	1	1	1	P20029		0	109.19	1.30144e-10	2	1588.86	0.852846	54.3519	1
	High	IEIESFFEGEDFSETLTR	2	1	1	P20029		0	107	1.79574e-10	2	2149	1.51912	79.189	0
	High	IEWLESHQDADIEDFK	1	1	1	P20029		0	92.96	3.41432e-09	2	1974.91	2.20254	60.3762	0
	High	IINEPTAAAIAYGLDKR	1	1	1	P20029		0	86.95	1.28166e-08	2	1816	1.39739	58.8395	1
	High	KKELEEIVQPIISK	2	1	1	P20029		0	80.54	2.16723e-08	2	1653.98	1.95155	53.5761	2
	High	LYGSGGPPPTGEEDTSEKDEL	1	1	1	P20029		0	79.37	7.34131e-08	2	2177.97	1.13669	45.1262	1
	High	SQIFSTASDNQPTVTIK	1	1	1	P20029		0	78.81	1.51251e-07	2	1836.94	1.61349	51.705	0
	High	IINEPTAAAIAYGLDK	1	4	2	P20029;P63017		0	77.19	1.70932e-07	2	1659.9	1.62993	61.626	0
	High	TFAPEEISAMVLTK	2	1	1	P20029		0	74.47	3.94786e-07	2	1536.8	0.878862	31.9163	0
	High	NQLTSNPENTVFDAK	2	1	1	P20029		0	65.93	3.02495e-06	2	1677.81	1.08396	19.4119	0
	High	DAGTIAGLNVMR	1	1	1	P20029		0	65.45	3.16463e-06	2	1217.63	0.72115	54.7968	0
	High	AKFEELNMDLFR	2	1	1	P20029		0	61.99	6.00791e-06	2	1512.75	1.54853	65.3915	1
	High	DNHLLGTFDLTGIPPAPR	2	1	1	P20029		0	58.21	1.70639e-05	2	1934.02	2.19764	71.5427	0
	High	NELESYAYSLK	2	1	1	P20029		0	52.81	3.76992e-05	2	1316.64	0.82464	23.4104	0
	High	TWNDPSVQQDIK	1	1	1	P20029		0	50.07	8.36409e-05	2	1430.69	1.19196	2.53388	0
	High	ALSSQHQAR	1	1	1	P20029		0	48.24	0.000118475	2	997.518	0.163795	14.2115	0
	High	ELEEIVQPIISK	1	1	1	P20029		0	45.92	0.000157353	2	1397.79	1.69691	61.1618	0
	High	VTHAVVTVPAYFNDAQR	1	1	1	P20029		0	45.61	0.000311886	2	1887.97	1.74452	54.3903	0
	High	ITPSYVAFTPEGER	1	1	1	P20029		0	44.14	0.000389333	2	1566.78	0.962718	24.155	0
	High	TKPYIQVDIGGGQTK	1	1	1	P20029		0	40.35	0.000788799	2	1604.87	1.06121	46.1202	0
	High	VYEGERPLTK	1	1	1	P20029		0	35.61	0.00322878	2	1191.64	0.0227578	29.1427	0
	High	VMEHFIK	1	1	1	P20029		0	32.25	0.00667142	2	903.476	-0.0406526	37.6176	0
	High	VEIIANDQGNR	1	6	2	P20029;P63017		0	30.47	0.00821147	2	1228.63	-0.100937	34.2864	0
P14733	Lamin-B1 OS=Mus musculus GN=Lmnb1 PE=1 SV=3 - [LMNB1_MOUSE]	1433.24	51.36	1	22	25	28	588	66.7448	5.16064
	A6	Sequence	# PSMs	# Proteins	# Protein Groups	Protein Group Accessions	Modifications	ΔCn	IonScore	Exp Value	Charge	MH+ [Da]	ΔM [ppm]	RT [min]	# Missed Cleavages
	High	LSSEMNTSTVNSAR	1	1	1	P14733		0	91.65	5.67647e-09	2	1496.7	0.710005	33.4815	0
	High	FKAEHDQLLLNYAK	1	1	1	P14733		0	79.31	9.72922e-08	2	1689.9	1.93871	48.713	1
	High	DQMQQQLSDYEQLLDVK	1	1	1	P14733		0	77.85	1.61598e-07	2	2080.99	1.64344	72.8008	0
	High	SLEGDLEDLKDQIAQLEASLSAAK	3	1	1	P14733		0	77.1	2.18383e-07	2	2544.31	0.844491	96.2173	1
	High	ALYETELADAR	2	1	1	P14733		0	74.75	3.38315e-07	2	1251.62	0.307234	3.80158	0
	High	AGQTVTVWAANAGVTASPPTDLIWK	1	1	1	P14733		0	74.34	3.01866e-07	2	2554.33	1.23643	75.7957	0
	High	IESLSSQLSNLQK	1	1	1	P14733		0	73.45	4.60893e-07	2	1446.78	0.290117	52.5966	0
	High	NTSEQDQPMGGWEMIR	1	1	1	P14733		0	66.85	7.95171e-07	2	1878.81	1.7273	57.6034	0
	High	LAQALHEMR	1	1	1	P14733		0	66.09	1.63614e-06	2	1068.56	-0.22291	32.6323	0
	High	KLLEGEEER	1	3	3	P21619;P48678;P14733		0	65.93	2.66757e-06	2	1102.57	-1.91947	27.3143	1
	High	LYKEELEQTYHAK	1	1	1	P14733		0	61.42	8.79751e-06	2	1651.84	1.57484	37.2675	1
	High	LQEKEELR	1	2	2	P21619;P14733		0	61.07	7.23006e-06	2	1044.57	-0.393021	24.9457	1
	High	NSQGEEVAQR	1	1	1	P14733		0	53.94	1.85677e-05	2	1117.52	-0.372747	19.3946	0
	High	EMAEIRDQMQQQLSDYEQLLDVK	1	1	1	P14733		0	52.8	5.03815e-05	3	2810.34	2.34591	78.5122	1
	High	NQNSWGTGEDVK	1	1	1	P14733		0	52.69	2.55678e-05	2	1334.6	1.29871	31.9902	0
	High	IQELEDMLAK	1	1	1	P14733		0	52.43	6.42913e-05	2	1189.61	0.887835	55.3451	0
	High	DAALATALGDKK	1	1	1	P14733		0	50.9	0.000101604	2	1173.65	0.360796	39.3888	1
	High	KIGDTSVSYK	1	1	1	P14733		0	48.7	9.64508e-05	2	1097.58	0.033285	30.0539	1
	High	LLEGEEER	1	3	3	P21619;P48678;P14733		0	44.77	0.000251737	2	974.478	-0.669298	28.6378	0
	High	ASAPATPLSPTR	1	1	1	P14733		0	41.41	0.000625196	2	1168.63	0.109912	36.9471	0
	High	LREYEAALNSK	1	1	1	P14733		0	39.55	0.00130328	2	1293.68	-0.0434429	34.9816	1
	High	KQLADETLLK	1	1	1	P14733		0	38.04	0.00131125	2	1158.67	0.0862466	40.8308	1
	High	SLETENSALQLQVTEREEVR	1	1	1	P14733		0	30.01	0.0101765	3	2331.18	2.32325	23.2699	1
	High	FHQQGAPR	1	1	1	P14733		0	29.97	0.0065954	2	940.474	-1.20247	19.4609	0
	High	EQHDAQVR	1	1	1	P14733		0	28.22	0.0100189	2	982.47	0.143661	12.0483	0
P27773	Protein disulfide-isomerase A3 OS=Mus musculus GN=Pdia3 PE=1 SV=2 - [PDIA3_MOUSE]	1165.45	45.35	1	23	23	32	505	56.6427	6.21436
	A6	Sequence	# PSMs	# Proteins	# Protein Groups	Protein Group Accessions	Modifications	ΔCn	IonScore	Exp Value	Charge	MH+ [Da]	ΔM [ppm]	RT [min]	# Missed Cleavages
	High	TFSHELSDFGLESTTGEVPVVAIR	3	1	1	P27773		0	82.84	6.18795e-08	2	2591.3	1.313	72.4241	0
	High	ELNDFISYLQR	2	1	1	P27773		0	77.36	1.78144e-07	2	1397.71	1.90631	69.4798	0
	High	DLLTAYYDVDYEK	2	1	1	P27773		0	66.08	1.70157e-06	2	1607.75	1.76178	64.1366	0
	High	ALEQFLQEYFDGNLKR	2	1	1	P27773		0	64.2	3.93496e-06	2	1971	3.15179	76.9911	1
	High	FISDKDASVVGFFR	2	1	1	P27773		0	62.68	7.12154e-06	2	1587.82	1.56699	63.8961	1
	High	ALEQFLQEYFDGNLK	2	1	1	P27773		0	62.58	5.99004e-06	2	1814.9	2.37195	81.4993	0
	High	MDATANDVPSPYEVK	1	1	1	P27773		0	60.54	6.66725e-06	2	1636.75	1.47673	46.2864	0
	High	IFRDGEEAGAYDGPR	1	1	1	P27773		0	58.73	1.07844e-05	2	1652.77	1.10407	37.7977	1
	High	KTFSHELSDFGLESTTGEVPVVAIR	1	1	1	P27773		0	55.65	2.24623e-05	3	2719.4	1.98713	68.3124	1
	High	DLFSDGHSEFLK	1	1	1	P27773		0	54.62	2.89921e-05	2	1394.66	1.49348	57.5769	0
	High	GFPTIYFSPANK	2	1	1	P27773		0	53.39	4.62723e-05	2	1341.69	1.05611	28.3688	0
	High	TADGIVSHLKK	1	1	1	P27773		0	48.54	7.62775e-05	2	1168.67	-0.101603	34.2996	1
	High	RLAPEYEAAATR	1	1	1	P27773		0	46.51	0.000244576	2	1347.7	0.441296	34.4561	1
	High	EATNPPIIQEEKPK	1	1	1	P27773		0	45.87	0.000209645	2	1593.85	1.36159	37.2541	0
	High	YGVSGYPTLK	1	1	1	P27773		0	44.6	0.00029646	2	1084.57	-0.273934	45.3658	0
	High	TADGIVSHLK	1	1	1	P27773		0	42.6	0.000332472	2	1040.57	-0.232097	37.7714	0
	High	LAPEYEAAATR	1	1	1	P27773		0	41.12	0.000819041	2	1191.6	1.04974	35.5318	0
	High	QAGPASVPLR	1	1	1	P27773		0	40.78	0.000325885	2	995.563	-0.0314188	37.1794	0
	High	FAHTNIESLVK	1	1	1	P27773		0	39.66	0.00127068	2	1258.68	1.50515	48.0332	0
	High	GFPTIYFSPANKK	1	1	1	P27773		0	34.28	0.00315396	2	1469.78	0.964543	57.6554	1
	High	FVMQEEFSR	2	1	1	P27773		0	29.8	0.00617806	2	1172.54	1.1824	48.5358	0
	High	YKELGEK	1	1	1	P27773		0	28.49	0.00927345	2	866.463	0.91377	21.2073	1
	High	LSKDPNIVIAK	1	1	1	P27773		0	24.53	0.012333	2	1197.72	0.348456	38.6767	1
P09103	Protein disulfide-isomerase OS=Mus musculus GN=P4hb PE=1 SV=2 - [PDIA1_MOUSE]	1144.28	50.29	1	21	21	36	509	57.0228	4.88135
	A6	Sequence	# PSMs	# Proteins	# Protein Groups	Protein Group Accessions	Modifications	ΔCn	IonScore	Exp Value	Charge	MH+ [Da]	ΔM [ppm]	RT [min]	# Missed Cleavages
	High	VDATEESDLAQQYGVR	3	1	1	P09103		0	83.68	3.9855e-08	2	1780.84	1.51654	20.2172	0
	High	TGPAATTLSDTAAAESLVDSSEVTVIGFFK	2	1	1	P09103		0	83.6	4.40881e-08	3	2985.5	2.2493	40.5325	0
	High	VLVGANFEEVAFDEK	2	1	1	P09103		0	79.05	1.45608e-07	2	1666.84	1.72865	29.5443	0
	High	VLVGANFEEVAFDEKK	1	1	1	P09103		0	78.43	1.65799e-07	2	1794.93	1.46966	60.903	1
	High	MDSTANEVEAVK	1	1	1	P09103		0	77.62	1.15898e-07	2	1293.6	0.745172	34.3383	0
	High	QFLLAAEAIDDIPFGITSNSGVFSK	2	1	1	P09103		0	74.63	3.27132e-07	3	2640.36	2.37897	40.0297	0
	High	LGETYKDHENIIIAK	1	1	1	P09103		0	68.93	1.22181e-06	2	1743.93	1.48061	43.3623	1
	High	qFLLAAEAIDDIPFGITSNSGVFSK	2	1	1	P09103	N-Term(Gln->pyro-Glu)	0	67.16	1.82694e-06	3	2623.33	1.18407	46.4963	0
	High	EADDIVNWLK	2	1	1	P09103		0	59.99	1.04741e-05	2	1202.61	0.837739	29.476	0
	High	HNQLPLVIEFTEQTAPK	3	1	1	P09103		0	58.83	1.03425e-05	3	1965.05	1.31483	30.2313	0
	High	YQLDKDGVVLFK	3	1	1	P09103		0	50.56	7.69145e-05	3	1424.78	0.681706	25.0308	1
	High	TGPAATTLSDTAAAESLVDSSEVTVIGFFKDVESDSAK	3	1	1	P09103		0	50.19	8.47117e-05	4	3816.86	1.85546	43.5903	1
	High	ILEFFGLK	1	1	1	P09103		0	46.93	9.93565e-05	2	966.566	0.540624	32.0087	0
	High	LITLEEEMTK	2	1	1	P09103		0	46.55	0.000264465	2	1206.63	0.832874	52.698	0
	High	KSNFEEALAAHK	1	1	1	P09103		0	43.81	0.000459581	2	1344.69	1.1951	36.4037	1
	High	SNFEEALAAHK	1	1	1	P09103		0	42.74	0.000364494	2	1216.6	0.919003	41.0084	0
	High	THILLFLPK	1	1	1	P09103		0	41.02	0.000194046	2	1081.68	-0.0609135	63.3745	0
	High	YKPESDELTAEK	1	1	1	P09103		0	33.44	0.00430253	2	1409.68	1.45058	31.3917	0
	High	IKPHLMSQEVPEDWDKQPVK	1	1	1	P09103		0	33.28	0.00507486	3	2404.24	1.80455	49.0887	1
	High	NNFEGEITK	1	1	1	P09103		0	32.57	0.00384578	2	1051.51	-0.436344	34.9948	0
	High	TLDGFKK	1	1	1	P09103		0	32.16	0.00212847	2	808.456	-0.33275	27.6612	1
	High	QLAPIWDK	1	1	1	P09103		0	26.27	0.0136908	2	970.536	0.0637433	22.3836	0
P58771	Tropomyosin alpha-1 chain OS=Mus musculus GN=Tpm1 PE=1 SV=1 - [TPM1_MOUSE]	1109.94	50.35	1	8	22	31	284	32.6607	4.7417
	A6	Sequence	# PSMs	# Proteins	# Protein Groups	Protein Group Accessions	Modifications	ΔCn	IonScore	Exp Value	Charge	MH+ [Da]	ΔM [ppm]	RT [min]	# Missed Cleavages
	High	KATDAEADVASLNR	1	2	2	P58771;P58774		0	86.98	1.69378e-08	2	1460.74	1.26384	36.3904	1
	High	ATDAEADVASLNR	1	2	2	P58771;P58774		0	86.72	1.64931e-08	2	1332.64	0.743597	38.3536	0
	High	SIDDLEDELYAQK	2	1	1	P58771		0	78.13	1.07671e-07	2	1538.72	1.64791	58.1492	0
	High	DEEKMEIQEIQLK	1	2	2	P58771;P21107		0	68.43	1.58622e-06	2	1632.82	2.011	52.3016	1
	High	LEEAEKAADESER	1	3	3	P58771;P21107;P58774		0	64.53	2.30803e-06	2	1476.68	1.64024	25.8947	1
	High	YSQKEDKYEEEIK	1	2	2	P58771;P21107		0	59	1.24004e-05	2	1688.8	1.45624	30.0937	2
	High	QLEDELVSLQK	2	1	1	P58771		0	58.71	1.37951e-05	2	1301.7	0.819761	53.9745	0
	High	MEIQEIQLK	2	2	2	P58771;P21107		0	56.26	3.18216e-05	2	1131.61	0.175436	53.6144	0
	High	SKQLEDELVSLQK	3	1	1	P58771		0	50.88	9.02324e-05	3	1516.82	-0.845228	21.3481	1
	High	KLVIIESDLER	1	1	1	P58771		0	49.99	6.11406e-05	2	1314.76	0.876442	51.0134	1
	High	RIQLVEEELDR	3	3	3	P58771;P21107;P58774		0	48.05	0.000163725	2	1399.76	1.07123	48.4356	1
	High	LVIIESDLER	2	1	1	P58771		0	47.01	0.000190109	2	1186.67	0.456117	24.6139	0
	High	IQLVEEELDR	1	3	3	P58771;P21107;P58774		0	46.53	0.000204545	2	1243.65	0.359112	51.0401	0
	High	IQLVEEELDRAQER	2	3	3	P58771;P21107;P58774		0	45.03	0.000347026	2	1727.89	1.29496	51.6782	1
	High	AQKDEEKMEIQEIQLK	1	1	1	P58771		0	41.24	0.000819269	3	1960.01	0.891888	47.728	2
	High	KATDAEADVASLNRR	1	2	2	P58771;P58774		0	34.84	0.00375669	2	1616.84	1.491	35.481	2
	High	RIQLVEEELDRAQER	1	3	3	P58771;P21107;P58774		0	33.75	0.00400612	3	1883.99	0.637878	49.7531	2
	High	LKEAETR	1	4	4	P58771;P21107;P58774;Q6IRU2		0	33.08	0.00504341	2	846.469	0.868625	15.3403	1
	High	LDKENALDR	1	2	2	P58774;P58771		0	32.55	0.00544786	2	1073.56	-0.777269	26.1531	1
	High	SVTKLEK	1	1	1	P58771		0	31.46	0.00200059	2	804.482	-0.290742	20.0356	1
	High	VLSDKLK	1	1	1	P58771		0	28.72	0.00375974	2	802.503	-0.885012	28.1487	1
	High	KYEEVAR	1	4	4	P58771;P21107;P58774;Q6IRU2		0	28.05	0.0141008	2	894.467	-0.59977	20.3552	1
P19324	Serpin H1 OS=Mus musculus GN=Serpinh1 PE=1 SV=3 - [SERPH_MOUSE]	1089.19	51.8	1	17	17	43	417	46.5042	8.82178
	A6	Sequence	# PSMs	# Proteins	# Protein Groups	Protein Group Accessions	Modifications	ΔCn	IonScore	Exp Value	Charge	MH+ [Da]	ΔM [ppm]	RT [min]	# Missed Cleavages
	High	STGLAFSLYQAMAK	2	1	1	P19324		0	89.01	1.36907e-08	2	1487.76	1.59521	31.485	0
	High	SALQSINEWASQTTDGK	1	1	1	P19324		0	85.42	2.71289e-08	2	1835.88	1.49086	58.0602	0
	High	SALQSINEWASQTTDGKLPEVTKDVER	1	1	1	P19324		0	84.17	3.21573e-08	3	3002.51	2.50557	67.1316	2
	High	HLAGLGLTEAIDKNK	4	1	1	P19324		0	82.68	2.7515e-08	2	1579.88	1.76781	49.1661	1
	High	LYGPSSVSFADDFVR	3	1	1	P19324		0	82.29	5.22328e-08	2	1659.8	2.0206	66.3386	0
	High	TDGALLVNAMFFKPHWDEK	2	1	1	P19324		0	81.26	7.63133e-08	2	2219.1	1.76267	74.3515	0
	High	DQAVENILLSPLVVASSLGLVSLGGK	13	1	1	P19324		0	75.36	7.1434e-08	3	2579.47	1.02871	48.5705	0
	High	HLAGLGLTEAIDK	2	1	1	P19324		0	69.85	6.31437e-07	2	1337.75	2.24081	53.3348	0
	High	STGLAFSLYQAmAK	1	1	1	P19324	M12(Oxidation)	0	66.95	2.24039e-06	2	1503.75	1.95623	59.2038	0
	High	LRDEEVHTGLGELLR	4	1	1	P19324		0	64.91	2.85722e-06	2	1736.93	1.37183	54.4173	1
	High	SALQSINEWASQTTDGKLPEVTK	1	1	1	P19324		0	61.81	7.38275e-06	2	2503.27	1.5782	67.0784	1
	High	TGLYNYYDDEKEK	1	1	1	P19324		0	60.16	5.87936e-06	2	1637.74	2.14106	40.2472	1
	High	LSSLIILMPHHVEPLER	1	1	1	P19324		0	47.33	8.22925e-05	2	1984.11	1.46886	67.8879	0
	High	LFYADHPFIFLVR	1	1	1	P19324		0	46.7	0.000151795	2	1637.89	2.33326	78.5397	0
	High	KAVAISLPK	1	1	1	P19324		0	45.83	6.41069e-05	2	926.603	-0.396494	41.4635	1
	High	SYTVGVTMMHR	3	1	1	P19324		0	43.76	0.000342892	2	1281.61	0.909082	2.49485	0
	High	GVVEVTHDLQK	1	1	1	P19324		0	37.98	0.000963286	2	1224.66	-1.16224	1.4088	0
	High	LQMVEmPLAHK	1	1	1	P19324	M6(Oxidation)	0	30.54	0.00803603	2	1312.68	0.800525	42.7487	0
P33435	Collagenase 3 OS=Mus musculus GN=Mmp13 PE=1 SV=1 - [MMP13_MOUSE]	1082.35	56.14	1	19	19	29	472	54.1475	5.33838
	A6	Sequence	# PSMs	# Proteins	# Protein Groups	Protein Group Accessions	Modifications	ΔCn	IonScore	Exp Value	Charge	MH+ [Da]	ΔM [ppm]	RT [min]	# Missed Cleavages
	High	IYDGTADIMISFGTK	2	1	1	P33435		0	99.19	1.18696e-09	2	1631.8	0.461273	30.1619	0
	High	LIEEEFPGIGNKVDAVYEK	1	1	1	P33435		0	89.93	1.06198e-08	2	2150.11	1.55656	61.5738	1
	High	SFWPELPNHVDAAYEHPSR	2	1	1	P33435		0	75.94	1.96106e-07	2	2252.06	1.85548	60.9411	0
	High	TLFFSENHVWSYDDVNQTMDKDYPR	1	1	1	P33435		0	71.5	4.28307e-07	3	3107.39	1.39009	67.4224	1
	High	EMQSFFGLEVTGK	2	1	1	P33435		0	67.32	1.71452e-06	2	1472.71	1.87972	30.2117	0
	High	LDDPTLDIMR	2	1	1	P33435		0	60.53	8.58562e-06	2	1188.59	1.2087	56.3654	0
	High	LSAAVHFENTGK	1	1	1	P33435		0	59.98	1.10005e-05	2	1273.65	0.790885	38.2324	0
	High	DPGALMFPIYTYTGK	2	1	1	P33435		0	58.68	1.48393e-05	2	1673.83	1.65772	33.5265	0
	High	LHPQQVEAELFLTK	2	1	1	P33435		0	57.86	1.21124e-05	3	1652.9	1.01434	26.8188	0
	High	IVNYTPDMSHSEVEK	1	1	1	P33435		0	54.98	2.5415e-05	2	1748.82	1.91114	41.1856	0
	High	EHGDFYPFDGPSGLLAHAFPPGPNYGGDAHFDDDETWTSSSK	2	1	1	P33435		0	52.61	1.83673e-05	5	4537.96	1.65364	33.3603	0
	High	SHFmLPDDDVQGIQFLYGPGDEDPNPK	1	1	1	P33435	M4(Oxidation)	0	51	5.24257e-05	3	3047.38	2.20697	70.7325	0
	High	LIEEEFPGIGNK	1	1	1	P33435		0	50.91	9.89372e-05	2	1345.7	1.62938	55.473	0
	High	SHFMLPDDDVQGIQFLYGPGDEDPNPK	2	1	1	P33435		0	49.7	9.00076e-05	3	3031.39	2.49421	73.4798	0
	High	KSTVTSTVDR	1	1	1	P33435		0	46.77	0.000215637	2	1093.58	-1.94965	21.5912	1
	High	SYYHPATLAGILK	2	1	1	P33435		0	41.84	0.000654636	3	1433.78	0.397361	25.2892	0
	High	STVTSTVDR	1	1	1	P33435		0	41.28	0.000595786	2	965.49	-0.1861	24.8551	0
	High	DLMFIFR	1	1	1	P33435		0	36.62	0.00128485	2	941.491	-0.270671	33.9734	0
	High	SYYHPATLAGILKK	1	1	1	P33435		0	34.69	0.00178303	2	1561.88	1.23355	52.163	1
	High	KISDLGFPK	1	1	1	P33435		0	30.72	0.00410905	2	1004.58	0.365485	45.6023	1
Q01853	Transitional endoplasmic reticulum ATPase OS=Mus musculus GN=Vcp PE=1 SV=4 - [TERA_MOUSE]	1023.33	29.16	3	17	17	22	806	89.2657	5.26221
	A6	Sequence	# PSMs	# Proteins	# Protein Groups	Protein Group Accessions	Modifications	ΔCn	IonScore	Exp Value	Charge	MH+ [Da]	ΔM [ppm]	RT [min]	# Missed Cleavages
	High	KYEMFAQTLQQSR	1	1	1	Q01853		0	100.38	9.39126e-10	2	1629.81	1.60737	48.0971	1
	High	ETVVEVPQVTWEDIGGLEDVKR	1	1	1	Q01853		0	90.15	9.99863e-09	2	2498.28	1.83675	73.288	1
	High	LIVDEAINEDNSVVSLSQPK	1	1	1	Q01853		0	86.72	2.19198e-08	2	2170.13	2.22955	63.2139	0
	High	IVSQLLTLMDGLK	1	1	1	Q01853		0	82.55	2.3348e-08	2	1430.83	1.61514	81.8302	0
	High	NAPAIIFIDELDAIAPK	3	1	1	Q01853		0	82.47	3.36912e-08	2	1811	1.48921	40.2888	0
	High	VINQILTEMDGMSTK	1	1	1	Q01853		0	78.61	1.86612e-07	2	1679.84	2.27466	64.227	0
	High	WALSQSNPSALR	2	1	1	Q01853		0	64.64	3.46994e-06	2	1329.69	0.409583	21.4203	0
	High	LDQLIYIPLPDEK	2	1	1	Q01853		0	62.98	3.95248e-06	2	1556.86	0.628526	32.8192	0
	High	ELQELVQYPVEHPDK	1	1	1	Q01853		0	62.53	6.00355e-06	2	1823.92	1.97202	52.7111	0
	High	GPELLTmWFGESEANVR	2	1	1	Q01853	M7(Oxidation)	0	54.38	3.37397e-05	2	1951.93	1.98909	34.9071	0
	High	ELQELVQYPVEHPDKFLK	1	1	1	Q01853		0	54.27	3.3857e-05	2	2212.17	1.61531	63.5484	1
	High	AVANETGAFFFLINGPEIMSK	1	1	1	Q01853		0	47.1	0.000206684	2	2256.14	3.01626	87.7378	0
	High	GILLYGPPGTGK	1	3	1	Q01853		0	40.16	0.000920457	2	1172.67	0.282184	54.6574	0
	High	EVDIGIPDATGR	1	1	1	Q01853		0	35.38	0.00279594	2	1242.63	0.559304	22.3445	0
	High	AIGVKPPR	1	1	1	Q01853		0	30.82	0.00203191	2	837.531	0.0165688	29.8011	0
	High	DVDLEFLAK	1	1	1	Q01853		0	25.18	0.0215406	2	1049.55	0.0265831	28.5335	0
	High	GGNIGDGGGAADR	1	1	1	Q01853		0	25.01	0.0146708	2	1116.5	0.487475	21.2333	0
P16546	Spectrin alpha chain, non-erythrocytic 1 OS=Mus musculus GN=Sptan1 PE=1 SV=4 - [SPTN1_MOUSE]	1018.4	9.79	1	15	15	20	2472	284.422	5.32568
	A6	Sequence	# PSMs	# Proteins	# Protein Groups	Protein Group Accessions	Modifications	ΔCn	IonScore	Exp Value	Charge	MH+ [Da]	ΔM [ppm]	RT [min]	# Missed Cleavages
	High	MTLVASEDYGDTLAAIQGLLK	1	1	1	P16546		0	109.16	1.27406e-10	2	2209.14	0.868783	87.7934	0
	High	QEAFLLNEDLGDSLDSVEALLK	2	1	1	P16546		0	93.96	4.17862e-09	2	2419.23	0.77561	40.8105	0
	High	qEAFLLNEDLGDSLDSVEALLK	2	1	1	P16546	N-Term(Gln->pyro-Glu)	0	91.39	7.36998e-09	2	2402.2	1.46659	100.083	0
	High	IAALQAFADQLIAVDHYAK	2	1	1	P16546		0	91.17	6.5308e-09	2	2058.11	1.85568	83.0574	0
	High	LAALADQWQFLVQK	1	1	1	P16546		0	86.35	1.88868e-08	2	1630.9	1.6957	73.2329	0
	High	qETFDAGLQAFQQEGIANITALKDQLLAAK	1	1	1	P16546	N-Term(Gln->pyro-Glu)	0	77.06	1.55463e-07	3	3215.66	1.43571	96.6036	1
	High	VLETAEDIQER	1	1	1	P16546		0	74.51	3.38067e-07	2	1302.66	1.18809	37.8989	0
	High	QETFDAGLQAFQQEGIANITALKDQLLAAK	1	1	1	P16546		0	72.3	4.26912e-07	3	3232.69	0.881009	91.5356	1
	High	REELITNWEQIR	1	1	1	P16546		0	66.82	2.0485e-06	2	1586.83	1.57609	55.8997	1
	High	AQLADSFHLQQFFR	1	1	1	P16546		0	66.58	2.65941e-06	2	1707.86	2.52845	70.6125	0
	High	EAFLNTEDKGDSLDSVEALIK	1	1	1	P16546		0	63.2	6.10253e-06	2	2294.14	1.38732	70.4228	1
	High	SQLLGSAHEVQR	1	1	1	P16546		0	62.66	5.39291e-06	2	1324.7	1.27774	33.8417	0
	High	SSLSSAQADFNQLAELDR	1	1	1	P16546		0	52.95	5.2727e-05	2	1951.94	1.90444	64.3838	0
	High	LIQEQHPEEELIK	1	1	1	P16546		0	50.89	8.92101e-05	2	1605.85	1.73772	44.5652	0
	High	GKDLIGVQNLLK	1	1	1	P16546		0	49.68	2.90646e-05	2	1297.79	1.30126	58.7486	1
	High	EANELQQWITEK	1	1	1	P16546		0	45.8	0.000228833	2	1488.74	1.96552	58.892	0
	High	YEALKEPMVAR	1	1	1	P16546		0	27.61	0.0168179	2	1306.69	3.15281	41.236	1
P97298	Pigment epithelium-derived factor OS=Mus musculus GN=Serpinf1 PE=1 SV=2 - [PEDF_MOUSE]	1009.46	49.88	1	17	17	36	417	46.2052	6.97607
	A6	Sequence	# PSMs	# Proteins	# Protein Groups	Protein Group Accessions	Modifications	ΔCn	IonScore	Exp Value	Charge	MH+ [Da]	ΔM [ppm]	RT [min]	# Missed Cleavages
	High	SSASPTGNVLLSPLSVATALSALSLGAEHR	6	1	1	P97298		0	105.8	1.27568e-10	3	2906.57	4.22474	97.8173	0
	High	VDLQEINNWVQAQMK	3	1	1	P97298		0	91.1	8.69397e-09	2	1815.91	2.11149	76.5408	0
	High	AAFEWNEEGAGSSPSPGLQPVR	1	1	1	P97298		0	82.77	5.41656e-08	2	2286.08	1.49056	58.2145	0
	High	ALYYDLITNPDIHSTYK	3	1	1	P97298		0	79.59	1.20341e-07	2	2027.02	1.95732	62.8307	0
	High	LAAAVSNFGYDLYR	2	1	1	P97298		0	76.75	2.52562e-07	2	1559.79	1.7247	27.9675	0
	High	DTDTGALLFIGR	2	1	1	P97298		0	69.02	1.59775e-06	2	1278.67	1.11396	65.4299	0
	High	TTLQDFHLDEDR	2	1	1	P97298		0	63.2	2.79999e-06	2	1489.69	1.47415	19.9262	0
	High	KTTLQDFHLDEDR	1	1	1	P97298		0	60.5	7.35282e-06	2	1617.79	0.376943	45.0532	1
	High	LQSLFESPDFSK	2	1	1	P97298		0	59.97	9.6162e-06	2	1397.7	0.588783	59.9105	0
	High	ELLASVTAPEK	4	1	1	P97298		0	54.08	4.35788e-05	2	1157.64	-0.11266	17.0853	0
	High	TIQAVLTVPK	1	1	1	P97298		0	46.22	8.95429e-05	2	1069.66	0.500788	23.3912	0
	High	LTQVEHR	1	1	1	P97298		0	42.93	0.000369265	2	882.479	0.291736	18.9955	0
	High	LSFEGELTK	2	1	1	P97298		0	39.58	0.00104095	2	1023.54	-0.177073	48.3992	0
	High	LKLSFEGELTK	1	1	1	P97298		0	38.22	0.000881365	2	1264.72	0.561708	54.5077	1
	High	TESVIHR	1	1	1	P97298		0	36.7	0.0010476	2	841.453	-0.129601	22.564	0
	High	SSFVAPLEK	3	1	1	P97298		0	35.14	0.00232709	2	977.53	-0.198873	15.7594	0
	High	LTFPLDYHLNQPFLFVLR	1	1	1	P97298		0	27.89	0.0105661	3	2233.22	1.06176	39.1642	0
Q62009	Periostin OS=Mus musculus GN=Postn PE=1 SV=2 - [POSTN_MOUSE]	1000.5	30.43	1	19	19	33	838	93.0848	7.53271
	A6	Sequence	# PSMs	# Proteins	# Protein Groups	Protein Group Accessions	Modifications	ΔCn	IonScore	Exp Value	Charge	MH+ [Da]	ΔM [ppm]	RT [min]	# Missed Cleavages
	High	VLTQIGTSIQDFLEAEDDLSSFR	7	1	1	Q62009		0	111.86	7.23308e-11	2	2584.28	1.43964	91.147	0
	High	AAAITSDLLESLGR	2	1	1	Q62009		0	85.73	2.56609e-08	2	1416.77	1.61829	68.6837	0
	High	VGLSDLYNGQILETIGGK	2	1	1	Q62009		0	85.14	2.89356e-08	2	1877.01	2.06041	76.4307	0
	High	GSYTYFAPSNEAWENLDSDIR	1	1	1	Q62009		0	73.83	2.5461e-07	2	2435.08	1.9927	69.6387	0
	High	ISTGGGETGETLQK	1	1	1	Q62009		0	71.22	8.155e-07	2	1377.69	0.911635	30.2677	0
	High	NGVIHLIDEVLIPDSAK	1	1	1	Q62009		0	62.43	3.05741e-06	2	1833.01	1.68401	77.9757	0
	High	ELLIGDKNALQNIILYHLTPGVYIGK	3	1	1	Q62009		0	59.15	2.98473e-06	3	2895.64	1.86222	86.7441	1
	High	EGETVTEVIHGEPVIK	1	1	1	Q62009		0	55.79	2.91315e-05	2	1736.91	1.09595	53.3211	0
	High	DGHFTLFAPTNEAFEK	1	1	1	Q62009		0	53.19	4.91727e-05	2	1823.86	2.37633	63.4276	0
	High	NALQNIILYHLTPGVYIGK	1	1	1	Q62009		0	47.42	4.98119e-05	3	2127.2	1.60153	34.9818	0
	High	DLLTQPGDWTLFAPTNDAFK	1	1	1	Q62009		0	42.44	0.000669943	2	2250.11	2.22623	83.8029	0
	High	GFEPGVTNILK	2	1	1	Q62009		0	39.45	0.00141876	2	1174.65	0.574782	26.0828	0
	High	IIDGVPVEITEK	2	1	1	Q62009		0	38.32	0.000993811	2	1312.74	1.73338	24.9623	0
	High	IQIEGDPDFR	2	1	1	Q62009		0	33.76	0.00347099	2	1189.59	0.551047	46.6281	0
	High	LILQNHILK	2	1	1	Q62009		0	33.58	0.00107623	2	1091.69	0.0639505	47.895	0
	High	IITGPEIK	1	1	1	Q62009		0	32.67	0.00229821	2	870.53	0.404914	39.9133	0
	High	LREEIEGK	1	1	1	Q62009		0	28.01	0.01518	2	973.531	-0.797225	25.2091	1
	High	GSYTYFAPSNEAWENLDSDIRR	1	1	1	Q62009		0	26.27	0.0168774	3	2591.18	0.789826	66.4418	1
	High	VIQGSLQPIIK	1	1	1	Q62009		0	20.24	0.0232223	2	1195.74	0.571568	51.948	0
P63017	Heat shock cognate 71 kDa protein OS=Mus musculus GN=Hspa8 PE=1 SV=1 - [HSP7C_MOUSE]	972.01	34.98	5	15	17	22	646	70.8272	5.51611
	A6	Sequence	# PSMs	# Proteins	# Protein Groups	Protein Group Accessions	Modifications	ΔCn	IonScore	Exp Value	Charge	MH+ [Da]	ΔM [ppm]	RT [min]	# Missed Cleavages
	High	IINEPTAAAIAYGLDKK	2	2	1	P63017		0	87.77	1.02772e-08	2	1787.99	1.37701	57.9422	1
	High	DAGTIAGLNVLR	2	1	1	P63017		0	84	4.33937e-08	2	1199.67	0.434273	27.2096	0
	High	SINPDEAVAYGAAVQAAILSGDK	1	1	1	P63017		0	79.3	1.50974e-07	2	2260.15	1.78064	78.5947	0
	High	IINEPTAAAIAYGLDK	1	4	2	P20029;P63017		0	77.19	1.70932e-07	2	1659.9	1.62993	61.626	0
	High	QTQTFTTYSDNQPGVLIQVYEGER	2	3	1	P63017		0	75.39	3.32428e-07	3	2774.33	2.1838	29.9478	0
	High	ARFEELNADLFR	1	2	1	P63017		0	70.68	9.19197e-07	2	1480.76	1.52496	59.5277	1
	High	SQIHDIVLVGGSTR	1	1	1	P63017		0	65.25	2.46294e-06	2	1481.81	1.67809	47.8439	0
	High	NQVAMNPTNTVFDAK	2	1	1	P63017		0	64.47	3.144e-06	2	1649.8	1.67289	50.4714	0
	High	LSKEDIER	1	1	1	P63017		0	58.79	1.55252e-05	2	989.525	-1.56186	27.1997	1
	High	TTPSYVAFTDTER	2	5	1	P63017		0	52.59	3.96582e-05	2	1487.7	1.08702	48.2477	0
	High	MKEIAEAYLGK	1	1	1	P63017		0	51.04	7.94916e-05	2	1252.66	0.324941	44.6648	1
	High	STAGDTHLGGEDFDNR	1	2	1	P63017		0	43.73	0.000186403	2	1691.73	1.49889	35.7437	0
	High	RFDDAVVQSDMK	1	1	1	P63017		0	38.09	0.00145148	2	1410.67	1.11727	40.513	1
	High	MVNHFIAEFK	1	1	1	P63017		0	33.1	0.00551001	2	1235.62	0.190954	51.6918	0
	High	VQVEYKGETK	1	1	1	P63017		0	32.79	0.00428704	2	1180.62	-0.908611	26.8868	1
	High	VEIIANDQGNR	1	6	2	P20029;P63017		0	30.47	0.00821147	2	1228.63	-0.100937	34.2864	0
	High	TVTNAVVTVPAYFNDSQR	1	1	1	P63017		0	27.36	0.019651	2	1982	2.15514	60.3358	0
P60710	Actin, cytoplasmic 1 OS=Mus musculus GN=Actb PE=1 SV=1 - [ACTB_MOUSE]	970.33	50.93	2	6	16	66	375	41.7097	5.47803
	A6	Sequence	# PSMs	# Proteins	# Protein Groups	Protein Group Accessions	Modifications	ΔCn	IonScore	Exp Value	Charge	MH+ [Da]	ΔM [ppm]	RT [min]	# Missed Cleavages
	High	KDLYANTVLSGGTTMYPGIADR	2	2	1	P60710		0	117.32	2.10376e-11	2	2343.17	1.3824	60.9166	1
	High	DLYANTVLSGGTTmYPGIADR	1	2	1	P60710	M14(Oxidation)	0	109.88	1.04344e-10	2	2231.07	1.76102	62.1513	0
	High	DLYANTVLSGGTTMYPGIADR	6	2	1	P60710		0	109.63	1.08893e-10	2	2215.07	0.800716	5.93233	0
	High	TTGIVMDSGDGVTHTVPIYEGYALPHAILR	6	3	1	P60710		0	77.59	1.51537e-07	3	3183.62	3.00138	73.0981	0
	High	SYELPDGQVITIGNER	5	7	2	P68033;P60710		0	76.52	2.41785e-07	2	1790.9	1.92197	61.6933	0
	High	VAPEEHPVLLTEAPLNPK	4	2	1	P60710		0	68.28	8.39554e-07	2	1954.07	0.874284	24.7151	0
	High	GYSFTTTAER	2	2	1	P60710		0	65.16	1.67634e-06	2	1132.53	0.379725	1.75653	0
	High	TTGIVmDSGDGVTHTVPIYEGYALPHAILR	2	3	1	P60710	M6(Oxidation)	0	59.26	1.06719e-05	3	3199.62	1.86687	69.3194	0
	High	AGFAGDDAPR	1	6	2	P68033;P60710		0	56.34	1.27751e-05	2	976.449	0.374554	29.5697	0
	High	EITALAPSTMK	18	6	2	P68033;P60710		0	54.12	4.87945e-05	2	1161.62	0.319135	14.6366	0
	High	DSYVGDEAQSK	2	6	2	P68033;P60710		0	53.75	1.58136e-05	2	1198.52	1.2081	25.5278	0
	High	IWHHTFYNELR	3	4	2	P60710;P68033		0	50.35	8.11863e-05	3	1515.75	-0.329818	45.316	0
	High	qEYDESGPSIVHR	1	2	1	P60710	N-Term(Gln->pyro-Glu)	0	49.13	5.98682e-05	2	1499.68	1.16141	41.3232	0
	High	HQGVmVGMGQK	2	7	2	P68033;P60710	M5(Oxidation)	0	43.82	0.000309141	2	1187.57	-0.0679815	27.5045	0
	High	AVFPSIVGRPR	2	6	2	P68033;P60710		0	42.99	0.000283824	2	1198.71	-0.168044	20.5994	0
	High	QEYDESGPSIVHR	1	2	1	P60710		0	41.21	0.000594114	2	1516.7	1.35044	35.8847	0
	High	DSYVGDEAQSKR	1	6	2	P68033;P60710		0	39.34	0.00073922	2	1354.62	0.31418	24.9963	1
	High	HQGVmVGmGQK	1	7	2	P68033;P60710	M5(Oxidation); M8(Oxidation)	0	35.9	0.00176072	2	1203.56	0.100913	21.0473	0
	High	DLTDYLMK	2	7	2	P68033;P60710		0	35.23	0.00169453	2	998.486	0.0855884	26.9882	0
	High	DLTDYLmK	1	7	2	P68033;P60710	M7(Oxidation)	0	29.95	0.00515906	2	1014.48	-0.378263	22.7362	0
	High	EITALAPSTmK	1	6	2	P68033;P60710	M10(Oxidation)	0	29.52	0.0137374	2	1177.61	-0.0318027	39.0864	0
	High	IIAPPERK	1	7	2	P68033;P60710		0	29.38	0.00283077	2	923.567	0.107313	28.4145	1
	High	HQGVMVGMGQK	1	7	2	P68033;P60710		0	27.97	0.013565	2	1171.57	-0.0331003	32.029	0
P58774	Tropomyosin beta chain OS=Mus musculus GN=Tpm2 PE=1 SV=1 - [TPM2_MOUSE]	957.64	54.23	1	8	20	24	284	32.8166	4.70361
	A6	Sequence	# PSMs	# Proteins	# Protein Groups	Protein Group Accessions	Modifications	ΔCn	IonScore	Exp Value	Charge	MH+ [Da]	ΔM [ppm]	RT [min]	# Missed Cleavages
	High	KATDAEADVASLNR	1	2	2	P58771;P58774		0	86.98	1.69378e-08	2	1460.74	1.26384	36.3904	1
	High	ATDAEADVASLNR	1	2	2	P58771;P58774		0	86.72	1.64931e-08	2	1332.64	0.743597	38.3536	0
	High	AISEELDNALNDITSL	2	1	1	P58774		0	70.57	9.99781e-07	2	1717.85	1.79826	37.782	0
	High	KLVILEGELER	1	1	1	P58774		0	65.85	1.00106e-06	2	1298.77	0.821699	54.3142	1
	High	LEEAEKAADESER	1	3	3	P58771;P21107;P58774		0	64.53	2.30803e-06	2	1476.68	1.64024	25.8947	1
	High	TIDDLEDEVYAQK	1	1	1	P58774		0	61.42	5.04775e-06	2	1538.72	1.56857	51.6409	0
	High	RIQLVEEELDR	3	3	3	P58771;P21107;P58774		0	48.05	0.000163725	2	1399.76	1.07123	48.4356	1
	High	IQLVEEELDR	1	3	3	P58771;P21107;P58774		0	46.53	0.000204545	2	1243.65	0.359112	51.0401	0
	High	DAQEKLEQAEK	1	1	1	P58774		0	45.51	0.000227764	2	1288.64	0.462584	28.0032	1
	High	SLEAQADKYSTK	1	1	1	P58774		0	45.17	0.000294966	2	1340.67	0.331202	31.0452	1
	High	IQLVEEELDRAQER	2	3	3	P58771;P21107;P58774		0	45.03	0.000347026	2	1727.89	1.29496	51.6782	1
	High	LKGTEDEVEK	1	1	1	P58774		0	39.17	0.00143456	2	1147.58	0.304078	22.6569	1
	High	MELQEMQLK	1	1	1	P58774		0	35.35	0.00277156	2	1149.57	0.69572	50.0338	0
	High	KATDAEADVASLNRR	1	2	2	P58771;P58774		0	34.84	0.00375669	2	1616.84	1.491	35.481	2
	High	RIQLVEEELDRAQER	1	3	3	P58771;P21107;P58774		0	33.75	0.00400612	3	1883.99	0.637878	49.7531	2
	High	LKEAETR	1	4	4	P58771;P21107;P58774;Q6IRU2		0	33.08	0.00504341	2	846.469	0.868625	15.3403	1
	High	LDKENAIDR	1	2	2	P58774;P58771		0	32.55	0.00544786	2	1073.56	-0.777269	26.1531	1
	High	LEQAEKK	1	1	1	P58774		0	29.14	0.0130432	2	845.473	0.304829	4.56897	1
	High	KYEEVAR	1	4	4	P58771;P21107;P58774;Q6IRU2		0	28.05	0.0141008	2	894.467	-0.59977	20.3552	1
	High	AMKDEEK	1	2	2	P58774;Q6IRU2		0	25.35	0.0189633	2	850.398	1.0263	3.16668	1
Q61245	Collagen alpha-1(XI) chain OS=Mus musculus GN=Col11a1 PE=1 SV=2 - [COBA1_MOUSE]	914.89	13.91	1	14	15	33	1804	180.921	5.21143
	A6	Sequence	# PSMs	# Proteins	# Protein Groups	Protein Group Accessions	Modifications	ΔCn	IonScore	Exp Value	Charge	MH+ [Da]	ΔM [ppm]	RT [min]	# Missed Cleavages
	High	LLSYLDVEGNSINMVQMTFLK	3	1	1	Q61245		0	100.39	8.50125e-10	2	2415.23	1.35001	87.8902	0
	High	ILETDVFQGDIQQFLITGDPK	5	1	1	Q61245		0	93.85	4.32702e-09	2	2377.23	1.69622	36.6955	0
	High	SPVFLFEDHTGKPTPENYPLFSTVNIADGK	2	1	1	Q61245		0	89.57	1.1096e-08	3	3320.66	2.9146	76.099	0
	High	IDQVPIIDVMINDFGDQNQK	5	1	1	Q61245		0	87.98	1.70366e-08	2	2302.14	1.15961	38.0412	0
	High	VTEEAQISAPTK	1	1	1	Q61245		0	84.29	4.20803e-08	2	1273.66	0.493693	33.534	0
	High	FLGSNDEEMSYENNPHIK	3	1	1	Q61245		0	78.08	7.85763e-08	2	2123.94	2.04277	47.336	0
	High	SIVDTNGIMVFGTR	1	1	1	Q61245		0	73.04	5.81013e-07	2	1509.78	1.972	65.8676	0
	High	IDQVPIIDVmINDFGDQNQK	1	1	1	Q61245	M10(Oxidation)	0	68.52	1.54665e-06	2	2318.14	1.55478	71.1639	0
	High	ALDFHNSPVGISK	3	1	1	Q61245		0	63.51	4.1446e-06	2	1384.72	0.948132	3.78198	0
	High	FPMGTQTNPAR	2	1	1	Q61245		0	56.81	1.89689e-05	2	1219.59	0.427822	1.76496	0
	High	LLSYLDVEGNSINMVQmTFLK	1	1	1	Q61245	M17(Oxidation)	0	42.08	0.000672094	2	2431.23	2.72973	84.6034	0
	High	TGPVGPQGPSGKPGPEGLR	1	1	1	Q61245		0	33.96	0.00504247	2	1787.94	0.8236	38.194	0
	High	TVIEINTPK	1	1	1	Q61245		0	33.57	0.00461519	2	1014.58	1.04645	43.4996	0
	High	VAISVEKK	1	1	1	Q61245		0	33.19	0.00230272	2	873.539	-1.10469	27.8177	1
	High	GPPGRPGLPGADGLPGPPGTMLMLPFR	1	2	2	O88207;Q61245		0	30.92	0.00623004	3	2655.39	1.58842	81.3888	0
	High	qLFPGGIFPQDFSILFTIKPK	1	1	1	Q61245	N-Term(Gln->pyro-Glu)	0	27.92	0.006296	2	2376.3	-0.0992607	45.2128	0
	High	QDIEHMK	1	1	1	Q61245		0	27.81	0.00827885	2	900.424	-0.0636311	23.9772	0
P56480	ATP synthase subunit beta, mitochondrial OS=Mus musculus GN=Atp5b PE=1 SV=2 - [ATPB_MOUSE]	879.99	53.5	1	15	15	17	529	56.2655	5.33838
	A6	Sequence	# PSMs	# Proteins	# Protein Groups	Protein Group Accessions	Modifications	ΔCn	IonScore	Exp Value	Charge	MH+ [Da]	ΔM [ppm]	RT [min]	# Missed Cleavages
	High	VALTGLTVAEYFR	1	1	1	P56480		0	102.57	3.34777e-10	2	1439.79	1.78249	72.6667	0
	High	IMDPNIVGNEHYDVAR	1	1	1	P56480		0	80.12	8.56018e-08	2	1842.88	1.80331	50.0709	0
	High	LVLEVAQHLGESTVR	1	1	1	P56480		0	78.19	8.49548e-08	2	1650.92	2.35683	58.5237	0
	High	IPSAVGYQPTLATDMGTMQER	1	1	1	P56480		0	72.4	6.15721e-07	2	2266.09	1.91049	60.3497	0
	High	FTQAGSEVSALLGR	1	1	1	P56480		0	72.17	7.12915e-07	2	1435.76	1.72454	59.2942	0
	High	SLQDIIAILGMDELSEEDKLTVSR	1	1	1	P56480		0	67.89	1.58491e-06	3	2675.38	1.49158	40.4035	1
	High	FLSQPFQVAEVFTGHMGK	3	1	1	P56480		0	62.09	6.52007e-06	2	2023.02	2.58299	77.114	0
	High	GFQQILAGEYDHLPEQAFYMVGPIEEAVAK	1	1	1	P56480		0	57.74	1.83411e-05	3	3350.65	1.86181	39.6137	0
	High	VLDSGAPIKIPVGPETLGR	1	1	1	P56480		0	56.75	5.18687e-06	2	1919.1	2.59002	64.3318	1
	High	AHGGYSVFAGVGER	1	1	1	P56480		0	53.55	3.84166e-05	2	1406.68	2.08173	46.0338	0
	High	TIAMDGTEGLVR	1	1	1	P56480		0	44.43	0.000398439	2	1262.64	0.424341	48.8147	0
	High	IMNVIGEPIDER	1	1	1	P56480		0	44.02	0.000453738	2	1385.71	1.13573	54.3009	0
	High	ADKLAEEHGS	1	1	1	P56480		0	33.65	0.00220075	2	1056.5	-0.373351	18.4078	1
	High	GSITSVQAIYVPADDLTDPAPATTFAHLDATTVLSR	1	1	1	P56480		0	29.86	0.00831373	3	3714.89	1.46046	80.5787	0
	High	IVAVIGAVVDVQFDEGLPPILNALEVQGR	1	1	1	P56480		0	24.56	0.00927355	3	3031.68	-2.27063	6.917	0
Q80X90	Filamin-B OS=Mus musculus GN=Flnb PE=1 SV=3 - [FLNB_MOUSE]	847.14	11.07	1	17	18	19	2602	277.651	5.70654
	A6	Sequence	# PSMs	# Proteins	# Protein Groups	Protein Group Accessions	Modifications	ΔCn	IonScore	Exp Value	Charge	MH+ [Da]	ΔM [ppm]	RT [min]	# Missed Cleavages
	High	ILAQDGEGQPIDIQMK	1	1	1	Q80X90		0	68.67	1.33794e-06	2	1755.9	1.76057	53.8304	0
	High	SPFTVGVAAPLDLSK	1	1	1	Q80X90		0	66.08	2.41672e-06	2	1501.83	1.42717	66.9854	0
	High	APLNVQFSSPLPGEAVK	1	1	1	Q80X90		0	62.6	4.6711e-06	2	1753.95	2.09394	62.8976	0
	High	LGSAADFLLDISETDLSTLTASIK	1	1	1	Q80X90		0	61.99	5.15416e-06	2	2481.3	2.26521	102.271	0
	High	VVASGPGLEHGK	1	1	1	Q80X90		0	60.4	9.39371e-06	2	1150.62	0.271567	27.6349	0
	High	YMIGVTYGGDNIPLSPYR	1	1	1	Q80X90		0	59.38	1.36107e-05	2	2015.99	0.948108	68.3262	0
	High	LIALLEVLSQK	1	3	3	Q8BTM8;Q8VHX6;Q80X90		0	58.84	3.20557e-06	2	1226.77	0.884856	81.0175	0
	High	VLFASQEIPASPFR	1	1	1	Q80X90		0	58.46	1.5753e-05	2	1561.84	1.76343	66.9462	0
	High	GFLDGVYSFEYYPSTPGK	1	1	1	Q80X90		0	46.27	0.000208902	2	2026.95	1.23688	74.0934	0
	High	GEAGIPAEFSIWTR	1	1	1	Q80X90		0	43.08	0.000602748	2	1533.77	1.98946	70.0736	0
	High	VTASGPGLSAYGVPASLPVEFAIDAR	2	1	1	Q80X90		0	42.75	0.000376928	2	2545.33	1.17862	80.5513	0
	High	VIVLFAGQHISK	1	1	1	Q80X90		0	41.87	0.000224295	2	1311.78	0.63357	54.8099	0
	High	VMYTPMAPGNYLIGVK	1	1	1	Q80X90		0	36.44	0.00230391	2	1753.91	1.95883	68.9661	0
	High	LVSPGSANETSSILVESVTR	1	1	1	Q80X90		0	33.82	0.00392132	2	2046.07	1.32594	62.0176	0
	High	DLDIIDNYDYSHTVK	1	1	1	Q80X90		0	32.61	0.00540053	2	1810.85	1.06837	58.0212	0
	High	VSYFPTVPGVYIVSTK	1	1	1	Q80X90		0	30.58	0.00739361	2	1756.95	1.40247	72.9504	0
	High	FADEHVPGSPFTVK	1	1	1	Q80X90		0	29.69	0.0119213	2	1530.76	2.02325	51.2184	0
	High	LKPGAPLKPK	1	1	1	Q80X90		0	13.61	0.106882	2	1048.69	0.116822	27.9763	0
Q7TPR4	Alpha-actinin-1 OS=Mus musculus GN=Actn1 PE=1 SV=1 - [ACTN1_MOUSE]	824.37	19.51	1	8	14	16	892	103.004	5.37646
	A6	Sequence	# PSMs	# Proteins	# Protein Groups	Protein Group Accessions	Modifications	ΔCn	IonScore	Exp Value	Charge	MH+ [Da]	ΔM [ppm]	RT [min]	# Missed Cleavages
	High	KDDPLTNLNTAFDVAER	1	1	1	Q7TPR4		0	102.41	6.20046e-10	2	1918.95	1.0271	63.815	1
	High	ILAGDKNYITEDELR	1	1	1	Q7TPR4		0	83.76	4.12312e-08	2	1749.91	2.064	49.524	1
	High	VGWEQLLTTIAR	2	2	2	P57780;Q7TPR4		0	82.01	5.4767e-08	2	1386.78	1.00732	36.0623	0
	High	AIMTYVSSFYHAFSGAQK	1	2	2	P57780;Q7TPR4		0	75.54	2.84839e-07	2	2007.97	1.48653	75.6026	0
	High	GYEEWLLNEIR	2	3	3	P57780;Q7TPR4;Q9JI91		0	68.7	1.53782e-06	2	1421.71	0.836754	32.3753	0
	High	MLDAEDIVGTARPDEK	1	1	1	Q7TPR4		0	55.44	2.70042e-05	2	1759.86	1.59293	53.9212	0
	High	LLETIDQLYLEYAK	1	1	1	Q7TPR4		0	55.01	2.36625e-05	2	1711.92	3.06587	77.852	0
	High	TINEVENQILTR	1	2	2	P57780;Q7TPR4		0	51.61	7.42008e-05	2	1429.77	1.69543	51.6276	0
	High	GISQEQMNEFR	1	1	1	Q7TPR4		0	47.73	0.000117215	2	1338.61	1.20347	41.7459	0
	High	LAILGIHNEVSK	1	1	1	Q7TPR4		0	46.19	7.09287e-05	2	1293.75	1.25734	51.6544	0
	High	ASFNHFDR	1	3	2	Q7TPR4;Q9JI91		0	42.98	0.000244198	2	993.453	-0.449574	31.0979	0
	High	RDQALTEEHAR	1	1	1	Q7TPR4		0	41.66	0.000682339	2	1325.66	1.08685	21.1272	1
	High	ATLPDADKER	1	1	1	Q7TPR4		0	41.12	0.000564057	2	1115.57	-0.0465273	26.9916	1
	High	LDHLAEK	1	2	2	P57780;Q7TPR4		0	30.21	0.00281075	2	825.447	0.355738	22.4837	0
P57780	Alpha-actinin-4 OS=Mus musculus GN=Actn4 PE=1 SV=1 - [ACTN4_MOUSE]	797.13	22.81	1	9	15	17	912	104.911	5.41455
	A6	Sequence	# PSMs	# Proteins	# Protein Groups	Protein Group Accessions	Modifications	ΔCn	IonScore	Exp Value	Charge	MH+ [Da]	ΔM [ppm]	RT [min]	# Missed Cleavages
	High	LSGSNPYTTVTPQIINSK	1	1	1	P57780		0	83.65	4.25046e-08	2	1920.01	1.28745	54.4939	0
	High	VGWEQLLTTIAR	2	2	2	P57780;Q7TPR4		0	82.01	5.4767e-08	2	1386.78	1.00732	36.0623	0
	High	AIMTYVSSFYHAFSGAQK	1	2	2	P57780;Q7TPR4		0	75.54	2.84839e-07	2	2007.97	1.48653	75.6026	0
	High	GYEEWLLNEIR	2	3	3	P57780;Q7TPR4;Q9JI91		0	68.7	1.53782e-06	2	1421.71	0.836754	32.3753	0
	High	SIVDYKPSLDLLEQQHQLIQEALIFDNK	1	1	1	P57780		0	59.53	5.57147e-06	3	3297.75	2.59301	84.7695	0
	High	MLDAEDIVNTARPDEK	1	1	1	P57780		0	57.27	1.99687e-05	2	1816.88	1.89229	55.1355	0
	High	GISQEQMQEFR	1	1	1	P57780		0	56.01	2.28056e-05	2	1352.63	1.35302	42.0313	0
	High	VLAGDKNFITAEELR	1	1	1	P57780		0	55.71	2.48394e-05	2	1675.9	1.79917	53.9484	1
	High	NVNVQNFHISWK	1	1	1	P57780		0	53.23	5.27622e-05	2	1485.76	1.58926	58.0738	0
	High	TINEVENQILTR	1	2	2	P57780;Q7TPR4		0	51.61	7.42008e-05	2	1429.77	1.69543	51.6276	0
	High	STLPDADRER	1	1	1	P57780		0	34.52	0.00342588	2	1159.57	0.0938268	26.4892	1
	High	MAPYQGPDAAPGALDYK	1	1	1	P57780		0	31.22	0.00600298	2	1764.83	2.34502	50.1736	0
	High	LDHLAEK	1	2	2	P57780;Q7TPR4		0	30.21	0.00281075	2	825.447	0.355738	22.4837	0
	High	HTNYTMEHIR	1	2	2	P57780;Q9JI91		0	29.55	0.00610046	2	1301.61	1.65358	29.8796	0
	High	DGLAFNALIHR	1	1	1	P57780		0	28.37	0.0117164	2	1226.66	0.512895	60.4424	0
Q8VHY0	Chondroitin sulfate proteoglycan 4 OS=Mus musculus GN=Cspg4 PE=1 SV=3 - [CSPG4_MOUSE]	788.32	10.27	1	14	14	23	2327	252.153	5.43994
	A6	Sequence	# PSMs	# Proteins	# Protein Groups	Protein Group Accessions	Modifications	ΔCn	IonScore	Exp Value	Charge	MH+ [Da]	ΔM [ppm]	RT [min]	# Missed Cleavages
	High	DQLEVVQEAVLPADIMFSLR	3	1	1	Q8VHY0		0	87	1.95536e-08	2	2273.19	1.35072	92.1572	0
	High	GVPPAVALLDFATEPYHAAK	2	1	1	Q8VHY0		0	79.11	9.51265e-08	2	2067.1	2.03723	83.5822	0
	High	STPVTSFTNEDLLHGR	1	1	1	Q8VHY0		0	76.65	1.97889e-07	2	1773.88	1.69965	54.8999	0
	High	HVQPTLDLTEAELR	1	1	1	Q8VHY0		0	73.57	4.57123e-07	2	1621.86	1.61664	54.8609	0
	High	VTGTLQFGELQK	1	1	1	Q8VHY0		0	66.45	2.43449e-06	2	1320.72	1.30656	51.4885	0
	High	AQLSVVDPDSAPGEIEYEVQR	1	1	1	Q8VHY0		0	57.4	2.01987e-05	2	2302.12	1.51483	60.9681	0
	High	VSDGMQASAPATLK	1	1	1	Q8VHY0		0	54.74	3.15593e-05	2	1375.69	0.514181	38.7396	0
	High	ITVAALDAANLLASVPASQR	3	1	1	Q8VHY0		0	50.83	3.38676e-05	2	1981.11	1.32646	75.9477	0
	High	GSLLLGGLDTEASR	1	1	1	Q8VHY0		0	48.79	0.000143361	2	1388.74	0.807957	59.7346	0
	High	APLEVPQALGR	2	1	1	Q8VHY0		0	44.32	0.000181216	2	1150.66	0.366307	51.232	0
	High	SNQLVEHFTQR	1	1	1	Q8VHY0		0	44.24	0.000363519	2	1358.68	0.822323	42.1318	0
	High	GQLLVSEEPLHAR	1	1	1	Q8VHY0		0	43.9	0.000354421	2	1448.79	1.69951	47.5265	0
	High	TLAPPLVQITGPYFPTLPGLVLQVLEPPQHGALQK	4	1	1	Q8VHY0		0	33.79	0.00102543	3	3733.11	1.06428	106.484	0
	High	GQIYILPIQVNPVNDPPR	1	1	1	Q8VHY0		0	27.53	0.00883019	2	2033.12	1.884	72.787	0
Q04857	Collagen alpha-1(VI) chain OS=Mus musculus GN=Col6a1 PE=2 SV=1 - [CO6A1_MOUSE]	759.85	15.61	1	11	11	18	1025	108.422	5.36377
	A6	Sequence	# PSMs	# Proteins	# Protein Groups	Protein Group Accessions	Modifications	ΔCn	IonScore	Exp Value	Charge	MH+ [Da]	ΔM [ppm]	RT [min]	# Missed Cleavages
	High	VLLFSDGNSQGATAEAIEK	1	1	1	Q04857		0	112.36	7.05629e-11	2	1949.99	2.21855	57.8375	0
	High	LQWMAGGTFTGEALQYTR	1	1	1	Q04857		0	89.44	1.19451e-08	2	2029.98	1.10154	69.0752	0
	High	DAEEVISQTIDTIVDMIK	3	1	1	Q04857		0	88.25	1.74311e-08	2	2020.02	0.956602	49.9273	0
	High	NLVWNAGALHYSDEVEIIR	1	1	1	Q04857		0	86.03	2.86878e-08	2	2199.12	1.57746	69.0198	0
	High	DAEEVISQTIDTIVDmIK	3	1	1	Q04857	M16(Oxidation)	0	71.39	8.53174e-07	2	2036.01	0.448837	101.983	0
	High	VFSVAITPDHLEPR	1	1	1	Q04857		0	71.28	6.88877e-07	2	1580.85	2.08233	58.2657	0
	High	VAVVQYSGQGQQQPGR	1	1	1	Q04857		0	68.19	1.6991e-06	2	1701.87	1.13325	35.9862	0
	High	GLEELLIGGSHLK	1	1	1	Q04857		0	60.33	4.68049e-06	2	1365.78	0.996293	66.9192	0
	High	GDPGEAGPQGDQGR	1	1	1	Q04857		0	51.6	2.73273e-05	2	1340.59	1.77328	20.9673	0
	High	TAEYDVAFGER	2	1	1	Q04857		0	49.51	6.43677e-05	2	1257.58	0.365418	3.7105	0
	High	IALVITDGR	2	1	1	Q04857		0	47.72	0.000114105	2	957.573	0.11725	50.5352	0
	High	VPNYQALLR	1	1	1	Q04857		0	35.14	0.00303134	2	1073.61	-0.194065	24.2663	0
Q62261	Spectrin beta chain, non-erythrocytic 1 OS=Mus musculus GN=Sptbn1 PE=1 SV=2 - [SPTB2_MOUSE]	715.99	7.28	1	12	12	12	2363	274.052	5.57959
	A6	Sequence	# PSMs	# Proteins	# Protein Groups	Protein Group Accessions	Modifications	ΔCn	IonScore	Exp Value	Charge	MH+ [Da]	ΔM [ppm]	RT [min]	# Missed Cleavages
	High	LVSQDNFGFDLPAVEAATK	1	1	1	Q62261		0	82.2	6.89931e-08	2	2022.02	1.40862	71.8588	0
	High	DMGEMVTQGQTDAQYMFLR	1	1	1	Q62261		0	81.86	2.96491e-08	2	2220.98	2.02746	70.7987	0
	High	TLETPAAQMEGFLNR	1	1	1	Q62261		0	75.73	3.16751e-07	2	1677.83	1.39092	66.0831	0
	High	SQNIITDSSSLNAEAIR	1	1	1	Q62261		0	70.89	9.16542e-07	2	1818.92	1.3234	53.1331	0
	High	FANSLVGVQQQLQAFNTYR	1	1	1	Q62261		0	70.13	9.8992e-07	2	2184.12	2.00068	71.5835	0
	High	DASVAEAWLLGQEPYLSSR	1	1	1	Q62261		0	69.98	1.04982e-06	2	2092.04	1.43112	75.7404	0
	High	EVDDLEQWIAER	1	1	1	Q62261		0	63.18	3.99097e-06	2	1502.71	1.68227	65.9222	0
	High	EQWANLEQLSAIR	1	1	1	Q62261		0	52.12	7.15033e-05	2	1557.81	2.19297	64.9231	0
	High	ALVADSHPESER	1	1	1	Q62261		0	46.69	0.000191789	2	1310.64	1.12622	27.7782	0
	High	DLDDFQSWLSR	1	1	1	Q62261		0	46.23	0.000167954	2	1381.64	1.87128	70.6794	0
	High	EIQGHQPR	1	1	1	Q62261		0	29.41	0.0120279	2	964.495	-0.678535	17.6905	0
	High	RQQEEEER	1	1	1	Q62261		0	27.57	0.00874923	2	1103.51	-0.244205	2.94988	1
Q6IRU2	Tropomyosin alpha-4 chain OS=Mus musculus GN=Tpm4 PE=2 SV=3 - [TPM4_MOUSE]	707.3	41.94	1	10	13	14	248	28.4504	4.67822
	A6	Sequence	# PSMs	# Proteins	# Protein Groups	Protein Group Accessions	Modifications	ΔCn	IonScore	Exp Value	Charge	MH+ [Da]	ΔM [ppm]	RT [min]	# Missed Cleavages
	High	IQALQQQADDAEDR	1	1	1	Q6IRU2		0	100.33	7.92439e-10	2	1600.76	0.865002	34.785	0
	High	KIQALQQQADDAEDR	1	1	1	Q6IRU2		0	97.74	1.74157e-09	2	1728.85	1.15436	33.2042	1
	High	AQEQLATALQNLEEAEK	1	1	1	Q6IRU2		0	75.63	3.04982e-07	2	1885.95	2.06678	65.2989	0
	High	IQLLEEELDRAQEQLATALQNLEEAEK	2	1	1	Q6IRU2		0	71.69	5.25172e-07	3	3124.6	1.19316	43.3468	1
	High	EKAEGDAAALNR	1	1	1	Q6IRU2		0	65.89	2.43462e-06	2	1244.62	1.03154	24.5947	1
	High	IQLLEEELDR	1	1	1	Q6IRU2		0	48.45	0.00013503	2	1257.67	0.626414	25.8732	0
	High	AEGDAAALNR	1	1	1	Q6IRU2		0	43.91	0.000193061	2	987.486	0.493351	25.1154	0
	High	YSEKEDKYEEEIK	1	1	1	Q6IRU2		0	42.84	0.000423797	2	1689.79	2.38788	31.405	2
	High	KLVILEGELK	1	1	1	Q6IRU2		0	40.76	0.000206018	2	1141.72	0.331711	53.0545	1
	High	KIQALQQQADDAEDRAQGLQR	1	1	1	Q6IRU2		0	33.58	0.00458265	3	2382.22	1.78929	43.2612	2
	High	LKEAETR	1	4	4	P58771;P21107;P58774;Q6IRU2		0	33.08	0.00504341	2	846.469	0.868625	15.3403	1
	High	KYEEVAR	1	4	4	P58771;P21107;P58774;Q6IRU2		0	28.05	0.0141008	2	894.467	-0.59977	20.3552	1
	High	AMKDEEK	1	2	2	P58774;Q6IRU2		0	25.35	0.0189633	2	850.398	1.0263	3.16668	1
Q9JI91	Alpha-actinin-2 OS=Mus musculus GN=Actn2 PE=1 SV=2 - [ACTN2_MOUSE]	706.42	18.23	2	10	13	14	894	103.768	5.45264
	A6	Sequence	# PSMs	# Proteins	# Protein Groups	Protein Group Accessions	Modifications	ΔCn	IonScore	Exp Value	Charge	MH+ [Da]	ΔM [ppm]	RT [min]	# Missed Cleavages
	High	ILASDKPYILAEELR	1	1	1	Q9JI91		0	80.86	5.04516e-08	2	1730.97	0.920416	62.204	0
	High	MLDAEDIVNTPKPDER	1	1	1	Q9JI91		0	78.88	1.2036e-07	2	1842.89	0.792196	52.315	0
	High	SSIQITGALEDQMNQLK	1	1	1	Q9JI91		0	70.67	1.05416e-06	2	1875.95	1.90114	64.4236	0
	High	GYEEWLLNEIR	2	3	3	P57780;Q7TPR4;Q9JI91		0	68.7	1.53782e-06	2	1421.71	0.836754	32.3753	0
	High	LNKDDPIGNINLAMEIAEK	1	1	1	Q9JI91		0	68.53	1.51504e-06	3	2098.09	0.986129	30.5828	1
	High	TINEVETQILTR	1	1	1	Q9JI91		0	51.61	6.07411e-05	2	1416.77	0.684635	53.4874	0
	High	ISSSNPYSTVTMDELR	1	1	1	Q9JI91		0	49.77	8.80413e-05	2	1799.85	1.62705	54.4685	0
	High	MVSDIAGAWQR	1	1	1	Q9JI91		0	47.54	0.000170912	2	1233.61	0.691452	50.9769	0
	High	LASELLEWIR	1	2	1	Q9JI91		0	46.19	0.000217595	2	1229.69	0.777135	75.7272	0
	High	GITQEQMNEFR	1	1	1	Q9JI91		0	45	0.000275118	2	1352.63	0.992029	42.9938	0
	High	ASFNHFDR	1	3	2	Q7TPR4;Q9JI91		0	42.98	0.000244198	2	993.453	-0.449574	31.0979	0
	High	HTNYTMEHIR	1	2	2	P57780;Q9JI91		0	29.55	0.00610046	2	1301.61	1.65358	29.8796	0
	High	LEHLAEK	1	1	1	Q9JI91		0	26.14	0.00668856	2	839.462	-0.261642	23.0212	0
P82198	Transforming growth factor-beta-induced protein ig-h3 OS=Mus musculus GN=Tgfbi PE=1 SV=1 - [BGH3_MOUSE]	703.94	23.87	1	12	12	25	683	74.5497	7.06396
	A6	Sequence	# PSMs	# Proteins	# Protein Groups	Protein Group Accessions	Modifications	ΔCn	IonScore	Exp Value	Charge	MH+ [Da]	ΔM [ppm]	RT [min]	# Missed Cleavages
	High	TLLELAGESDVSTAIDILK	8	1	1	P82198		0	103.05	3.26997e-10	2	1988.08	1.96497	6.29892	0
	High	AAVAASGLNTVLEGDGQFTLLAPTNEAFEK	3	1	1	P82198		0	76.41	2.02275e-07	3	3034.54	2.36287	79.9026	0
	High	YLYSGQTLDTLGGK	2	1	1	P82198		0	70.97	8.87816e-07	2	1515.77	1.59563	23.8992	0
	High	YLYSGQTLDTLGGKK	1	1	1	P82198		0	68.95	1.22893e-06	2	1643.87	1.02617	49.2919	1
	High	SPYQLVLQHSR	1	1	1	P82198		0	65.48	2.40668e-06	2	1327.71	0.993433	46.1071	0
	High	GDELADSALEIFK	2	1	1	P82198		0	63.86	4.83101e-06	2	1407.7	1.70705	31.7923	0
	High	VISTITNNIQQIIEIEDTFETLR	2	1	1	P82198		0	60.87	5.48371e-06	3	2690.43	1.64363	41.2036	0
	High	FGTLFTMDR	1	1	1	P82198		0	55.23	1.55956e-05	2	1087.52	0.285383	60.0774	0
	High	EQLTFLAPLNSVFK	2	1	1	P82198		0	42.08	0.000430512	2	1606.89	2.33471	83.0022	0
	High	IPAETLNR	1	1	1	P82198		0	35.39	0.0017055	2	913.51	0.109692	32.1964	0
	High	SLQGDKLEVSSK	1	1	1	P82198		0	32.54	0.00604547	2	1290.69	0.440118	32.9467	1
	High	TLLLNHMVK	1	1	1	P82198		0	28.82	0.006561	2	1068.62	0.799043	47.3231	0
P21107	Tropomyosin alpha-3 chain OS=Mus musculus GN=Tpm3 PE=1 SV=3 - [TPM3_MOUSE]	690.92	33.33	1	3	13	18	285	32.9738	4.71631
	A6	Sequence	# PSMs	# Proteins	# Protein Groups	Protein Group Accessions	Modifications	ΔCn	IonScore	Exp Value	Charge	MH+ [Da]	ΔM [ppm]	RT [min]	# Missed Cleavages
	High	ALKDEEKMELQEIQLK	2	1	1	P21107		0	78.74	1.05591e-07	2	1945.04	2.01563	53.3578	2
	High	DEEKMELQEIQLK	1	2	2	P58771;P21107		0	68.43	1.58622e-06	2	1632.82	2.011	52.3016	1
	High	KLVIIEGDLER	1	1	1	P21107		0	66.05	1.40297e-06	2	1284.75	0.755108	51.1298	1
	High	LEEAEKAADESER	1	3	3	P58771;P21107;P58774		0	64.53	2.30803e-06	2	1476.68	1.64024	25.8947	1
	High	AADAEAEVASLNR	1	1	1	P21107		0	63.42	3.38966e-06	2	1316.65	1.05884	37.2813	0
	High	YSQKEDKYEEEIK	1	2	2	P58771;P21107		0	59	1.24004e-05	2	1688.8	1.45624	30.0937	2
	High	MELQEIQLK	2	2	2	P58771;P21107		0	56.26	3.18216e-05	2	1131.61	0.175436	53.6144	0
	High	RIQLVEEELDR	3	3	3	P58771;P21107;P58774		0	48.05	0.000163725	2	1399.76	1.07123	48.4356	1
	High	IQLVEEELDR	1	3	3	P58771;P21107;P58774		0	46.53	0.000204545	2	1243.65	0.359112	51.0401	0
	High	IQLVEEELDRAQER	2	3	3	P58771;P21107;P58774		0	45.03	0.000347026	2	1727.89	1.29496	51.6782	1
	High	RIQLVEEELDRAQER	1	3	3	P58771;P21107;P58774		0	33.75	0.00400612	3	1883.99	0.637878	49.7531	2
	High	LKEAETR	1	4	4	P58771;P21107;P58774;Q6IRU2		0	33.08	0.00504341	2	846.469	0.868625	15.3403	1
	High	KYEEVAR	1	4	4	P58771;P21107;P58774;Q6IRU2		0	28.05	0.0141008	2	894.467	-0.59977	20.3552	1
P10923	Osteopontin OS=Mus musculus GN=Spp1 PE=1 SV=1 - [OSTP_MOUSE]	669.32	44.9	1	10	10	19	294	32.44	4.52588
	A6	Sequence	# PSMs	# Proteins	# Protein Groups	Protein Group Accessions	Modifications	ΔCn	IonScore	Exp Value	Charge	MH+ [Da]	ΔM [ppm]	RT [min]	# Missed Cleavages
	High	ESQESADQSDVIDSQASSK	1	1	1	P10923		0	108.21	6.34234e-11	2	2010.88	1.55316	31.6023	0
	High	GSHESSQLDEPSLETHR	2	1	1	P10923		0	90.11	5.65494e-09	2	1908.87	0.917514	34.6288	0
	High	SFQVSDEQYPDATDEDLTSHMK	2	1	1	P10923		0	88.37	6.40402e-09	2	2543.09	1.33888	53.0813	0
	High	LEHSKESQESADQSDVIDSQASSK	1	1	1	P10923		0	81.04	6.45378e-08	3	2605.19	1.13955	30.5275	1
	High	GDSLAYGLR	2	1	1	P10923		0	70.47	8.70506e-07	2	951.489	-0.227984	41.8978	0
	High	SFQVSDEQYPDATDEDLTSHmK	3	1	1	P10923	M21(Oxidation)	0	65.76	8.22928e-07	2	2559.09	1.79112	47.9956	0
	High	ISHELESSSSEVN	1	1	1	P10923		0	60.21	5.33566e-06	2	1417.64	0.359483	30.6709	0
	High	VTDSGSSEEKLYSLHPDPIATWLVPDPSQK	1	1	1	P10923		0	52.18	6.50741e-05	3	3296.64	1.67722	72.9366	1
	High	ASLEHQSHK	2	1	1	P10923		0	48.09	0.000153686	2	1036.52	0.426769	6.17541	0
	High	LYSLHPDPIATWLVPDPSQK	3	1	1	P10923		0	39.57	0.000932946	2	2277.19	1.27448	74.8687	0
	High	DKLVLDPK	1	1	1	P10923		0	31.07	0.00250121	2	927.551	-0.196702	1.57352	1
P13020	Gelsolin OS=Mus musculus GN=Gsn PE=1 SV=3 - [GELS_MOUSE]	662.41	22.69	1	11	11	14	780	85.8881	6.17627
	A6	Sequence	# PSMs	# Proteins	# Protein Groups	Protein Group Accessions	Modifications	ΔCn	IonScore	Exp Value	Charge	MH+ [Da]	ΔM [ppm]	RT [min]	# Missed Cleavages
	High	SQHVQVEEGSEPDAFWEALGGK	3	1	1	P13020		0	108.55	1.11011e-10	2	2400.11	1.1347	65.9614	0
	High	TPSAAYLWVGAGASEAEK	1	1	1	P13020		0	106.73	2.53728e-10	2	1807.89	1.87106	59.5531	0
	High	VPFDAATLHTSTAMAAQHGMDDDGTGQK	2	1	1	P13020		0	73.49	2.79821e-07	3	2873.29	1.94101	52.7491	0
	High	EVQGFESSTFSGYFK	1	1	1	P13020		0	71.48	5.47634e-07	2	1712.78	2.36344	62.4922	0
	High	NWRDPDQTDGPGLGYLSSHIANVER	1	1	1	P13020		0	66.41	2.44559e-06	3	2797.34	2.54972	62.2694	1
	High	DSQEEEKTEALTSAK	1	1	1	P13020		0	59.96	8.27587e-06	2	1665.79	2.18544	31.4439	1
	High	QTQVSVLPEGGETPLFK	1	1	1	P13020		0	50.2	8.88143e-05	2	1829.97	2.11371	63.3607	0
	High	HVVPNEVVVQR	1	1	1	P13020		0	37.73	0.00132394	2	1275.72	0.377399	37.1661	0
	High	AGKEPGLQIWR	1	1	1	P13020		0	34.14	0.00262125	2	1254.7	0.0644531	48.6508	1
	High	RTPITVVR	1	1	1	P13020		0	27.32	0.00454889	2	941.588	-0.673075	32.8693	1
	High	MDAHPPR	1	1	1	P13020		0	26.4	0.0116834	2	823.388	-0.289522	21.7643	0
P07356	Annexin A2 OS=Mus musculus GN=Anxa2 PE=1 SV=2 - [ANXA2_MOUSE]	659.62	43.07	1	11	11	16	339	38.6518	7.69385
	A6	Sequence	# PSMs	# Proteins	# Protein Groups	Protein Group Accessions	Modifications	ΔCn	IonScore	Exp Value	Charge	MH+ [Da]	ΔM [ppm]	RT [min]	# Missed Cleavages
	High	AEDGSVIDYELIDQDAR	1	1	1	P07356		0	85.6	2.03813e-08	2	1908.89	2.05601	59.1901	0
	High	GVDEVTIVNILTNR	2	1	1	P07356		0	80.91	7.05536e-08	2	1542.85	1.90478	74.8416	0
	High	TDLEKDIISDTSGDFRK	2	1	1	P07356		0	73.08	5.48624e-07	3	1939.96	1.05283	23.619	2
	High	RAEDGSVIDYELIDQDAR	1	1	1	P07356		0	72.11	7.44364e-07	2	2064.99	1.10994	56.2092	1
	High	SALSGHLETVILGLLK	3	1	1	P07356		0	67.55	4.31425e-07	2	1650.98	1.38552	85.4191	0
	High	LSLEGDHSTPPSAYGSVKPYTNFDAER	1	1	1	P07356		0	60.83	6.6083e-06	3	2938.39	1.83126	54.9652	0
	High	QDIAFAYQR	2	1	1	P07356		0	52.44	4.90341e-05	2	1111.55	0.0241866	43.944	0
	High	SLYYYIQQDTK	1	1	1	P07356		0	49.51	0.00011866	2	1421.7	1.47264	52.0119	0
	High	TNQELQEINR	1	1	1	P07356		0	43.79	0.000422009	2	1244.62	0.565251	33.1011	0
	High	TPAQYDASELK	1	1	1	P07356		0	38.24	0.00131972	2	1222.59	-0.126836	35.2414	0
	High	SYSPYDMLESIKK	1	1	1	P07356		0	35.56	0.00275192	2	1560.76	1.59686	62.3363	1
P68033	Actin, alpha cardiac muscle 1 OS=Mus musculus GN=Actc1 PE=1 SV=1 - [ACTC_MOUSE]	638.71	42.97	4	3	13	48	377	41.9919	5.38916
	A6	Sequence	# PSMs	# Proteins	# Protein Groups	Protein Group Accessions	Modifications	ΔCn	IonScore	Exp Value	Charge	MH+ [Da]	ΔM [ppm]	RT [min]	# Missed Cleavages
	High	SYELPDGQVITIGNER	5	7	2	P68033;P60710		0	76.52	2.41785e-07	2	1790.9	1.92197	61.6933	0
	High	VAPEEHPTLLTEAPLNPK	2	4	1	P68033		0	59.13	9.89658e-06	2	1956.05	1.30413	54.5208	0
	High	TTGIVLDSGDGVTHNVPIYEGYALPHAIMR	1	4	1	P68033		0	57.77	1.6126e-05	3	3196.62	1.99295	71.0422	0
	High	AGFAGDDAPR	1	6	2	P68033;P60710		0	56.34	1.27751e-05	2	976.449	0.374554	29.5697	0
	High	EITALAPSTMK	18	6	2	P68033;P60710		0	54.12	4.87945e-05	2	1161.62	0.319135	14.6366	0
	High	DSYVGDEAQSK	2	6	2	P68033;P60710		0	53.75	1.58136e-05	2	1198.52	1.2081	25.5278	0
	High	IWHHTFYNELR	3	4	2	P60710;P68033		0	50.35	8.11863e-05	3	1515.75	-0.329818	45.316	0
	High	HQGVmVGMGQK	2	7	2	P68033;P60710	M5(Oxidation)	0	43.82	0.000309141	2	1187.57	-0.0679815	27.5045	0
	High	AVFPSIVGRPR	2	6	2	P68033;P60710		0	42.99	0.000283824	2	1198.71	-0.168044	20.5994	0
	High	DSYVGDEAQSKR	1	6	2	P68033;P60710		0	39.34	0.00073922	2	1354.62	0.31418	24.9963	1
	High	YPIEHGIITNWDDMEK	2	4	1	P68033		0	38.84	0.00110371	2	1960.91	1.20167	25.7537	0
	High	HQGVmVGmGQK	1	7	2	P68033;P60710	M5(Oxidation); M8(Oxidation)	0	35.9	0.00176072	2	1203.56	0.100913	21.0473	0
	High	DLTDYLMK	2	7	2	P68033;P60710		0	35.23	0.00169453	2	998.486	0.0855884	26.9882	0
	High	YPIEHGIITNWDDmEK	2	4	1	P68033	M14(Oxidation)	0	30.9	0.00650264	2	1976.91	1.78821	53.1054	0
	High	DLTDYLmK	1	7	2	P68033;P60710	M7(Oxidation)	0	29.95	0.00515906	2	1014.48	-0.378263	22.7362	0
	High	EITALAPSTmK	1	6	2	P68033;P60710	M10(Oxidation)	0	29.52	0.0137374	2	1177.61	-0.0318027	39.0864	0
	High	IIAPPERK	1	7	2	P68033;P60710		0	29.38	0.00283077	2	923.567	0.107313	28.4145	1
	High	HQGVMVGMGQK	1	7	2	P68033;P60710		0	27.97	0.013565	2	1171.57	-0.0331003	32.029	0
P51885	Lumican OS=Mus musculus GN=Lum PE=1 SV=2 - [LUM_MOUSE]	623.55	31.36	1	11	11	24	338	38.2406	6.43018
	A6	Sequence	# PSMs	# Proteins	# Protein Groups	Protein Group Accessions	Modifications	ΔCn	IonScore	Exp Value	Charge	MH+ [Da]	ΔM [ppm]	RT [min]	# Missed Cleavages
	High	LPAGLPTSLLTLYLDNNK	6	1	1	P51885		0	92.94	2.51539e-09	2	1943.09	2.13863	87.2824	0
	High	SIPTVNENLENYYLEVNELEK	3	1	1	P51885		0	86.57	2.58844e-08	2	2510.23	2.04745	73.0049	0
	High	SLEYLDLSFNQmSK	1	1	1	P51885	M12(Oxidation)	0	79.38	1.04964e-07	2	1690.8	2.1882	64.2135	0
	High	SLEYLDLSFNQMSK	1	1	1	P51885		0	63.71	3.95807e-06	2	1674.81	2.08837	68.939	0
	High	SLQDLQLTNNK	2	1	1	P51885		0	61.55	7.94321e-06	2	1273.67	0.118544	3.45201	0
	High	LPAGLPTSLLTLYLDNNKISNIPDEYFK	2	1	1	P51885		0	61.45	3.65233e-06	3	3149.68	1.8488	40.1592	1
	High	ISNIPDEYFK	2	1	1	P51885		0	46.79	0.000196847	2	1225.61	0.847098	23.1993	0
	High	FTGLQYLR	2	1	1	P51885		0	45.26	0.0001802	2	997.547	0.168607	53.4606	0
	High	NNQIDHIDEK	1	1	1	P51885		0	42.42	0.000478285	2	1225.58	0.245587	27.0968	0
	High	ILGPLSYSK	2	1	1	P51885		0	41.3	0.000341003	2	977.566	-0.816112	20.4873	0
	High	SIPTVNENLENYYLEVNELEKFDVK	1	1	1	P51885		0	39.01	0.00121207	3	2999.5	3.489	34.5413	1
	High	RFTGLQYLR	1	1	1	P51885		0	26.88	0.0108712	2	1153.65	0.476452	48.687	1
Q8BH97	Reticulocalbin-3 OS=Mus musculus GN=Rcn3 PE=1 SV=1 - [RCN3_MOUSE]	623.06	35.98	1	10	10	14	328	37.9782	4.88135
	A6	Sequence	# PSMs	# Proteins	# Protein Groups	Protein Group Accessions	Modifications	ΔCn	IonScore	Exp Value	Charge	MH+ [Da]	ΔM [ppm]	RT [min]	# Missed Cleavages
	High	MDLAGDSDGWVSLAELR	3	1	1	Q8BH97		0	103.24	4.5053e-10	2	1834.87	1.9075	74.4884	0
	High	DIVVAETLEDLDKNK	1	1	1	Q8BH97		0	82.13	6.36844e-08	2	1701.89	1.82917	64.0694	1
	High	AEILSNWNMFVGSQATNYGEDLTR	1	1	1	Q8BH97		0	81.7	6.59181e-08	3	2716.27	2.35008	34.1717	0
	High	mDLAGDSDGWVSLAELR	1	1	1	Q8BH97	M1(Oxidation)	0	79.11	1.00036e-07	2	1850.86	1.73644	70.8801	0
	High	EELTAFLHPEEFPHMR	2	1	1	Q8BH97		0	69.96	1.09504e-06	2	1982.95	2.05138	67.3555	0
	High	DIVVAETLEDLDK	1	1	1	Q8BH97		0	57.27	2.28749e-05	2	1459.76	1.77107	30.89	0
	High	VADQDGDSMATR	1	1	1	Q8BH97		0	55.03	8.95045e-06	2	1265.54	0.514609	24.1746	0
	High	EFDKLSPEESQAR	1	1	1	Q8BH97		0	52.69	4.68295e-05	2	1535.74	1.42351	36.8587	1
	High	DVAKEFDKLSPEESQAR	1	1	1	Q8BH97		0	49.86	0.000130128	2	1948.96	1.72596	46.2727	2
	High	DSVSAAWHTYDTDRDGR	1	1	1	Q8BH97		0	39.57	0.0005686	2	1951.86	1.61149	42.3814	1
	High	LSPEESQAR	1	1	1	Q8BH97		0	31.61	0.00496973	2	1016.5	-0.88225	23.2461	0
P05977	Myosin light chain 1/3, skeletal muscle isoform OS=Mus musculus GN=Myl1 PE=1 SV=2 - [MYL1_MOUSE]	609.43	53.19	2	10	10	12	188	20.5814	5.03369
	A6	Sequence	# PSMs	# Proteins	# Protein Groups	Protein Group Accessions	Modifications	ΔCn	IonScore	Exp Value	Charge	MH+ [Da]	ΔM [ppm]	RT [min]	# Missed Cleavages
	High	VLGNPSNEEMNAK	1	1	1	P05977		0	78.31	9.51831e-08	2	1402.66	0.662168	33.6377	0
	High	ITLSQVGDVLR	2	1	1	P05977		0	77.97	1.57194e-07	2	1200.7	0.430358	28.0893	0
	High	KPAAAPAPAPAPAPAPAKPKEEK	1	1	1	P05977		0	71.5	1.91145e-07	3	2205.24	1.63686	30.2538	1
	High	KPAAAPAPAPAPAPAPAKPK	2	1	1	P05977		0	67.59	4.27469e-07	3	1819.06	0.437737	31.7049	0
	High	KVLGNPSNEEMNAK	1	1	1	P05977		0	59.01	1.18695e-05	2	1530.76	1.08569	30.4891	1
	High	HVLATLGEK	1	2	1	P05977		0	58.08	5.99047e-06	2	967.557	-0.289358	34.7074	0
	High	KIEFEQFLPMMQAISNNK	1	1	1	P05977		0	57.9	1.71101e-05	2	2168.09	1.11081	80.1098	1
	High	KIEFEQFLPMMQAISNNKDQGGYEDFVEGLR	1	1	1	P05977		0	51.23	7.72189e-05	3	3633.74	0.782408	86.1513	2
	High	ALGTNPTNAEVKK	1	1	1	P05977		0	45	0.000245077	2	1342.73	0.378724	28.8892	1
	High	ALGTNPTNAEVK	1	1	1	P05977		0	42.84	0.000491396	2	1214.64	-0.184911	32.6852	0
Q922R8	Protein disulfide-isomerase A6 OS=Mus musculus GN=Pdia6 PE=1 SV=3 - [PDIA6_MOUSE]	586.89	30	1	8	8	12	440	48.0703	5.13525
	A6	Sequence	# PSMs	# Proteins	# Protein Groups	Protein Group Accessions	Modifications	ΔCn	IonScore	Exp Value	Charge	MH+ [Da]	ΔM [ppm]	RT [min]	# Missed Cleavages
	High	TGEAIVDAALSALR	2	1	1	Q922R8		0	103.27	4.56848e-10	2	1386.76	0.99378	33.8784	0
	High	LAAVDATVNQVLASR	2	1	1	Q922R8		0	92.05	4.2414e-09	2	1527.85	1.06178	27.6748	0
	High	GSTAPVGGGSFPTITPR	2	1	1	Q922R8		0	79.21	1.39142e-07	2	1601.83	1.15145	23.7586	0
	High	VGAVNADKHQSLGGQYGVQGFPTIK	1	1	1	Q922R8		0	71.91	5.86194e-07	3	2571.34	1.80197	54.1459	1
	High	ALDLFSDNAPPPELLEIINEDIAK	2	1	1	Q922R8		0	71.48	5.36966e-07	3	2637.37	1.34553	41.7796	0
	High	GSFSEQGINEFLR	1	1	1	Q922R8		0	63.02	4.71446e-06	2	1483.72	1.92441	61.68	0
	High	NLEPEWAAAATEVK	1	1	1	Q922R8		0	56.82	1.97571e-05	2	1528.77	1.38917	57.5257	0
	High	AATALKDVVK	1	1	1	Q922R8		0	49.13	8.06388e-05	2	1015.61	-0.850884	35.1251	1
Q64739	Collagen alpha-2(XI) chain OS=Mus musculus GN=Col11a2 PE=2 SV=3 - [COBA2_MOUSE]	534.18	9.74	1	12	12	27	1736	171.431	6.48096
	A6	Sequence	# PSMs	# Proteins	# Protein Groups	Protein Group Accessions	Modifications	ΔCn	IonScore	Exp Value	Charge	MH+ [Da]	ΔM [ppm]	RT [min]	# Missed Cleavages
	High	TPVLEQLPVLDASFADLGAPTR	4	1	1	Q64739		0	96.24	1.50929e-09	2	2310.24	2.2483	84.4371	0
	High	DDVTQFSYVDSEGSPVGVVQLTFLR	2	1	1	Q64739		0	75.39	3.09303e-07	3	2758.36	2.46322	37.7616	0
	High	DFSLLTVVR	2	1	1	Q64739		0	58.68	6.77595e-06	2	1049.6	0.0241256	70.7464	0
	High	TRPGLQAPLLTLYSAQGVQQLGLELGRPVR	7	1	1	Q64739		0	57.02	4.87422e-06	3	3231.84	2.19797	81.9268	0
	High	TPVLEQLPVLDASFADLGAPTRR	3	1	1	Q64739		0	35.23	0.00163454	3	2466.34	2.08198	81.0583	1
	High	FPSLPDGVR	2	1	1	Q64739		0	34.67	0.00433315	2	987.526	0.375059	23.4799	0
	High	GVQGPPGHPGPPGEVIQPLPIQMPK	1	1	1	Q64739		0	33.83	0.0027117	3	2527.35	1.22092	65.1396	0
	High	WHHVAVAVK	1	1	1	Q64739		0	29.79	0.0100231	2	1046.59	-0.162722	32.068	0
	High	QLFPGGFPK	2	1	1	Q64739		0	29.72	0.0109326	2	990.541	-0.14671	56.9899	0
	High	RPAGTQDSPAR	1	1	1	Q64739		0	29.19	0.00951978	2	1155.59	-0.190371	17.4762	0
	High	FLYEDQR	1	1	1	Q64739		0	28.83	0.00621861	2	970.463	0.415404	37.2043	0
	High	VARPAQLSAPTR	1	1	1	Q64739		0	25.59	0.0114564	2	1266.73	0.5367	32.8426	0
P62806	Histone H4 OS=Mus musculus GN=Hist1h4a PE=1 SV=2 - [H4_MOUSE]	510.14	53.4	1	9	9	20	103	11.3604	11.356
	A6	Sequence	# PSMs	# Proteins	# Protein Groups	Protein Group Accessions	Modifications	ΔCn	IonScore	Exp Value	Charge	MH+ [Da]	ΔM [ppm]	RT [min]	# Missed Cleavages
	High	KTVTAMDVVYALK	3	1	1	P62806		0	99.59	7.69304e-10	2	1438.8	1.90242	62.583	1
	High	TVTAMDVVYALK	1	1	1	P62806		0	85.55	2.28462e-08	2	1310.7	1.43587	67.8747	0
	High	TVTAmDVVYALK	2	1	1	P62806	M5(Oxidation)	0	57.9	1.39476e-05	2	1326.7	1.38694	57.6944	0
	High	TVTAMDVVYALKR	2	1	1	P62806		0	54.85	2.22592e-05	2	1466.81	1.58474	64.2405	1
	High	ISGLIYEETR	4	1	1	P62806		0	54.75	3.31616e-05	2	1180.62	0.125339	18.2289	0
	High	KTVTAMDVVYALKR	1	1	1	P62806		0	50.44	3.20796e-05	2	1594.9	1.68751	59.7859	2
	High	VFLENVIR	2	1	1	P62806		0	46.82	0.00013934	2	989.578	0.345939	58.1115	0
	High	DNIQGITKPAIR	3	1	1	P62806		0	46	0.000143178	2	1325.76	1.15651	1.72772	0
	High	DAVTYTEHAK	1	1	1	P62806		0	38.13	0.00118438	2	1134.54	0.249421	25.9478	0
	High	RISGLIYEETR	1	1	1	P62806		0	34.01	0.0038329	2	1336.72	0.715698	44.2771	1
Q02819	Nucleobindin-1 OS=Mus musculus GN=Nucb1 PE=1 SV=2 - [NUCB1_MOUSE]	506.84	24.84	1	9	9	12	459	53.3759	5.07178
	A6	Sequence	# PSMs	# Proteins	# Protein Groups	Protein Group Accessions	Modifications	ΔCn	IonScore	Exp Value	Charge	MH+ [Da]	ΔM [ppm]	RT [min]	# Missed Cleavages
	High	DLELLIQTATR	2	1	1	Q02819		0	84.44	3.09384e-08	2	1272.72	1.64357	31.773	0
	High	YLQEVINVLETDGHFR	1	1	1	Q02819		0	71.68	7.60708e-07	2	1932.99	2.60038	75.1763	0
	High	LVTLEEFLASTQR	2	1	1	Q02819		0	64.05	3.42389e-06	2	1506.82	1.96451	76.5945	0
	High	LSQETEALGR	1	1	1	Q02819		0	63.97	4.24919e-06	2	1103.57	0.293871	32.0159	0
	High	ELQQAVLQMEQR	2	1	1	Q02819		0	58.62	1.32595e-05	2	1472.75	1.29207	22.3639	0
	High	LSQELDFVSHNVR	1	1	1	Q02819		0	56.99	2.05986e-05	2	1543.79	1.68205	51.0266	0
	High	YLESLGEEQRK	1	1	1	Q02819		0	42.37	0.000704006	2	1351.69	1.86466	35.8082	1
	High	EVWEELDGLDPNRFNPK	1	1	1	Q02819		0	35.31	0.00301803	2	2058	2.33474	67.1591	1
	High	VNVPGSQAQLK	1	1	1	Q02819		0	29.41	0.00733128	2	1140.64	0.902909	36.8721	0
Q05722	Collagen alpha-1(IX) chain OS=Mus musculus GN=Col9a1 PE=2 SV=2 - [CO9A1_MOUSE]	497.54	12.27	1	8	8	12	921	92.0347	8.95361
	A6	Sequence	# PSMs	# Proteins	# Protein Groups	Protein Group Accessions	Modifications	ΔCn	IonScore	Exp Value	Charge	MH+ [Da]	ΔM [ppm]	RT [min]	# Missed Cleavages
	High	GLDGSLQTAAFLNLPSLFDSR	3	1	1	Q05722		0	107.53	1.75721e-10	2	2222.15	2.10096	6.60079	0
	High	IGQDDLPGFDLISQFQIEK	2	1	1	Q05722		0	86.88	2.205e-08	2	2163.1	1.14721	37.8159	0
	High	VVGSTALQVAYK	2	1	1	Q05722		0	67.35	1.23332e-06	2	1235.7	0.336166	3.83462	0
	High	ITTSQTTDER	1	1	1	Q05722		0	61.88	5.02692e-06	2	1151.55	-0.768689	21.6304	0
	High	GFDGEPGPQGIPGAAGDQGQR	1	1	1	Q05722		0	60.83	6.15398e-06	2	2010.93	1.95741	46.0199	0
	High	HWNIWQIQDSAGR	1	1	1	Q05722		0	44.95	0.000315091	2	1610.79	2.02309	59.0626	0
	High	APTDQHIK	1	1	1	Q05722		0	39.75	0.000852699	2	909.479	0.10904	19.2891	0
	High	IESLPIKPR	1	1	1	Q05722		0	28.37	0.00357195	2	1052.65	-0.138258	41.9336	0
P28653	Biglycan OS=Mus musculus GN=Bgn PE=1 SV=1 - [PGS1_MOUSE]	493.16	24.93	1	8	8	21	369	41.6126	7.26904
	A6	Sequence	# PSMs	# Proteins	# Protein Groups	Protein Group Accessions	Modifications	ΔCn	IonScore	Exp Value	Charge	MH+ [Da]	ΔM [ppm]	RT [min]	# Missed Cleavages
	High	EISPDTTLLDLQNNDISELR	2	1	1	P28653		0	87.91	1.72326e-08	2	2286.15	0.953419	32.0814	0
	High	NHLVEIPPNLPSSLVELR	7	1	1	P28653		0	87.7	9.51016e-09	2	2027.13	1.73363	72.5046	0
	High	DLPETLNELHLDHNK	1	1	1	P28653		0	68.96	1.3214e-06	2	1787.89	0.51165	57.0902	0
	High	IQAIELEDLLR	2	1	1	P28653		0	62.88	3.63236e-06	2	1312.75	1.08281	74.1342	0
	High	EISPDTTLLDLQNNDISELRK	3	1	1	P28653		0	56.87	2.1998e-05	2	2414.25	1.91437	66.814	1
	High	LGLGHNQIR	1	1	1	P28653		0	53.93	1.53739e-05	2	1007.58	1.13029	34.1104	0
	High	LAIQFGNYK	2	1	1	P28653		0	39.11	0.000846933	2	1053.57	0.357276	53.6275	0
	High	VPAGLPDLK	3	1	1	P28653		0	35.8	0.000645513	2	909.54	-0.0653769	20.2374	0
P48036	Annexin A5 OS=Mus musculus GN=Anxa5 PE=1 SV=1 - [ANXA5_MOUSE]	488.72	28.53	1	9	9	12	319	35.7302	4.95752
	A6	Sequence	# PSMs	# Proteins	# Protein Groups	Protein Group Accessions	Modifications	ΔCn	IonScore	Exp Value	Charge	MH+ [Da]	ΔM [ppm]	RT [min]	# Missed Cleavages
	High	GLGTDEDSILNLLTSR	2	1	1	P48036		0	99.37	1.39312e-09	2	1703.88	0.960587	35.5034	0
	High	DLVDDLKSELTGK	1	1	1	P48036		0	67.32	2.40959e-06	2	1432.76	1.91491	72.1821	1
	High	VLTEIIASR	2	1	1	P48036		0	63.22	3.33502e-06	2	1001.6	-0.035656	48.7001	0
	High	GAGTDDHTLIR	1	1	1	P48036		0	51.58	5.17793e-05	2	1155.57	-1.76667	30.7354	0
	High	DLVDDLKSELTGKFEK	1	1	1	P48036		0	50.77	7.74715e-05	2	1836.96	1.46232	75.9891	2
	High	GTVTDFPGFDGR	2	1	1	P48036		0	48.82	9.71028e-05	2	1268.59	0.740217	23.7784	0
	High	SEIDLFNIR	1	1	1	P48036		0	42.62	0.000661889	2	1106.58	0.488915	64.9622	0
	High	LIVAMMKPSR	1	1	1	P48036		0	36.83	0.00181555	2	1145.65	0.388331	46.9316	0
	High	QEIAQEFK	1	1	1	P48036		0	28.19	0.0153981	2	992.505	-0.0342509	36.1653	0
P24369	Peptidyl-prolyl cis-trans isomerase B OS=Mus musculus GN=Ppib PE=1 SV=2 - [PPIB_MOUSE]	487.95	41.67	1	9	9	15	216	23.6986	9.5542
	A6	Sequence	# PSMs	# Proteins	# Protein Groups	Protein Group Accessions	Modifications	ΔCn	IonScore	Exp Value	Charge	MH+ [Da]	ΔM [ppm]	RT [min]	# Missed Cleavages
	High	TVDNFVALATGEK	2	1	1	P24369		0	91.14	8.65272e-09	2	1364.71	1.01674	26.9184	0
	High	VYFDLQIGDESVGR	1	1	1	P24369		0	64.02	3.80427e-06	2	1597.79	1.65627	65.1798	0
	High	HYGPGWVSMANAGK	1	1	1	P24369		0	59.19	8.61601e-06	2	1474.69	1.79498	46.5642	0
	High	VLEGMDVVR	3	1	1	P24369		0	53.02	6.28594e-05	2	1017.54	-0.509165	18.3006	0
	High	DKPLKDVIIVDSGK	1	1	1	P24369		0	51.07	3.361e-05	2	1526.88	1.46037	46.8676	1
	High	DFMIQGGDFTR	2	1	1	P24369		0	50.99	3.62253e-05	2	1286.59	1.76409	56.1196	0
	High	VIKDFMIQGGDFTR	2	1	1	P24369		0	43.89	0.000391987	2	1626.83	1.90596	57.5391	1
	High	IEVEKPFAIAKE	2	1	1	P24369		0	38.92	0.00124386	2	1373.77	1.46134	50.0068	1
	High	IEVEKPFAIAK	1	1	1	P24369		0	35.71	0.00154407	2	1244.73	0.630104	49.1394	0
Q61282	Aggrecan core protein OS=Mus musculus GN=Acan PE=1 SV=2 - [PGCA_MOUSE]	453.63	5.58	1	10	10	16	2132	221.805	4.29736
	A6	Sequence	# PSMs	# Proteins	# Protein Groups	Protein Group Accessions	Modifications	ΔCn	IonScore	Exp Value	Charge	MH+ [Da]	ΔM [ppm]	RT [min]	# Missed Cleavages
	High	EQQSHLSSIVTPEEQEFVNK	3	1	1	Q61282		0	75.45	3.50675e-07	2	2329.13	1.43809	53.4736	0
	High	VSLPNYPAIPSDATLEIQNLR	4	1	1	Q61282		0	70.06	6.80533e-07	2	2311.23	1.46342	32.9976	0
	High	NAQDYQWIGLNDR	1	1	1	Q61282		0	59.11	9.26717e-06	2	1592.75	1.47851	55.1082	0
	High	WSDGHSLQFEK	1	1	1	Q61282		0	51.22	5.36115e-05	2	1333.62	1.03971	41.7838	0
	High	LEQFTFQEAR	2	1	1	Q61282		0	43.65	0.000425046	2	1268.63	0.264565	21.3167	0
	High	YPIHTPR	1	1	1	Q61282		0	35.42	0.00189472	2	883.478	-0.252697	30.5147	0
	High	YEISSLVR	1	1	1	Q61282		0	32.85	0.00228272	2	966.526	0.0610373	21.5113	0
	High	LPGGVVFHYRPGSTR	1	1	1	Q61282		0	29.33	0.0110264	2	1642.88	1.32033	47.8814	0
	High	DRYEISSLVR	1	1	1	Q61282		0	29.14	0.0122508	2	1237.65	0.131557	19.3926	1
	High	AISTRYTLDFDR	1	1	1	Q61282		0	27.4	0.0172872	2	1457.74	2.06436	49.6643	1
O88569	Heterogeneous nuclear ribonucleoproteins A2/B1 OS=Mus musculus GN=Hnrnpa2b1 PE=1 SV=2 - [ROA2_MOUSE]	452.91	26.91	1	6	8	11	353	37.3797	8.95361
	A6	Sequence	# PSMs	# Proteins	# Protein Groups	Protein Group Accessions	Modifications	ΔCn	IonScore	Exp Value	Charge	MH+ [Da]	ΔM [ppm]	RT [min]	# Missed Cleavages
	High	LFIGGLSFETTEESLR	2	1	1	O88569		0	80.27	1.0196e-07	2	1798.92	0.840699	33.0914	0
	High	LFVGGIKEDTEEHHLR	3	2	2	O88569;P49312		0	67.88	1.67817e-06	2	1879.97	2.17617	43.6526	1
	High	IDTIEIITDR	1	1	1	O88569		0	61.89	8.86585e-06	2	1188.65	0.958785	57.1269	0
	High	GFGFVTFDDHDPVDKIVLQK	1	1	1	O88569		0	60.79	9.04544e-06	2	2277.16	1.26705	72.2877	1
	High	EESGKPGAHVTVK	1	1	1	O88569		0	51.37	6.49217e-05	2	1338.7	0.964327	22.5507	0
	High	EDTEEHHLR	1	2	2	P49312;O88569		0	47.39	7.93395e-05	2	1165.52	-0.767754	18.5155	0
	High	GGNFGFGDSR	1	1	1	O88569		0	45.96	9.25322e-05	2	1013.44	-0.422783	38.6536	0
	High	QEMQEVQSSR	1	1	1	O88569		0	37.36	0.00106519	2	1221.55	0.618201	24.2137	0
Q80X19	Collagen alpha-1(XIV) chain OS=Mus musculus GN=Col14a1 PE=2 SV=2 - [COEA1_MOUSE]	448.31	7.29	1	8	9	15	1797	192.892	5.09717
	A6	Sequence	# PSMs	# Proteins	# Protein Groups	Protein Group Accessions	Modifications	ΔCn	IonScore	Exp Value	Charge	MH+ [Da]	ΔM [ppm]	RT [min]	# Missed Cleavages
	High	IINFLYSTVGALDK	2	1	1	Q80X19		0	92.33	3.85961e-09	2	1553.86	1.98855	77.0314	0
	High	ILPDTPQEPFALWEILNK	3	1	1	Q80X19		0	67.87	1.41259e-06	2	2124.14	1.18308	39.0342	0
	High	LQELEGPSVSIMQK	2	1	1	Q80X19		0	62.9	5.64148e-06	2	1558.82	1.57998	54.6104	0
	High	YLHPEGLPSDYTMSFLFR	1	1	1	Q80X19		0	47.94	0.000160694	2	2173.05	2.21138	78.2367	0
	High	IGILITDGK	3	1	1	Q80X19		0.2642	39.16	0.000527824	2	929.566	-0.28883	14.3027	0
	High	GGKPEEVVVDGSVSSTVLK	1	1	1	Q80X19		0	39.06	0.00110507	3	1887.01	0.130384	21.008	0
	High	ASALATIGPPTELITSEVTAR	1	1	1	Q80X19		0	36.26	0.00132492	2	2098.14	1.66548	73.4525	0
	High	VIVVITDGR	1	1	1	Q80X19		0	33.13	0.00267524	2	971.589	0.341107	16.651	0
	High	VEEQDKEIK	1	1	1	Q80X19		0	29.66	0.0110306	2	1117.57	-1.04334	20.4084	1
Q9JKF1	Ras GTPase-activating-like protein IQGAP1 OS=Mus musculus GN=Iqgap1 PE=1 SV=2 - [IQGA1_MOUSE]	436.97	8.87	1	7	7	7	1657	188.624	6.48096
	A6	Sequence	# PSMs	# Proteins	# Protein Groups	Protein Group Accessions	Modifications	ΔCn	IonScore	Exp Value	Charge	MH+ [Da]	ΔM [ppm]	RT [min]	# Missed Cleavages
	High	ILAIGLINEALDEGDAQK	1	1	1	Q9JKF1		0	83.17	3.90378e-08	2	1883.02	1.94017	78.2916	0
	High	FALGISAINEAVDSGDVGR	1	1	1	Q9JKF1		0	82.65	7.33388e-08	2	1890.96	1.83121	70.2079	0
	High	LAAVAAINAAIQK	1	1	1	Q9JKF1		0	80.07	2.70603e-08	2	1253.76	-0.336232	57.3464	0
	High	LEGVLAEVAQHYQDTLIR	1	1	1	Q9JKF1		0	68.79	1.04382e-06	2	2055.09	2.11421	74.8147	0
	High	HTDNVIQWLNAMDEIGLPK	1	1	1	Q9JKF1		0	59.2	1.3285e-05	2	2194.1	0.898241	85.0737	0
	High	VAADTFTALKNPNAMLVNLEEGLAPTYQDVLYQAK	1	1	1	Q9JKF1		0	32.88	0.00347779	3	3808.95	1.62899	88.5488	1
	High	TVLELMNPEAQLPQVYPFAADLYQK	1	1	1	Q9JKF1		0	30.21	0.00857517	3	2878.48	3.21513	87.2273	0
Q640N1	Adipocyte enhancer-binding protein 1 OS=Mus musculus GN=Aebp1 PE=1 SV=1 - [AEBP1_MOUSE]	435.94	9.4	2	7	7	7	1128	128.284	5.08447
	A6	Sequence	# PSMs	# Proteins	# Protein Groups	Protein Group Accessions	Modifications	ΔCn	IonScore	Exp Value	Charge	MH+ [Da]	ΔM [ppm]	RT [min]	# Missed Cleavages
	High	IYAMEISDNPGDHELGEPEFR	1	1	1	Q640N1		0	96.2	1.53525e-09	2	2419.09	1.62489	60.4287	0
	High	TPSQEQLLAEALAAAR	1	1	1	Q640N1		0	77.95	1.49903e-07	2	1668.9	2.65588	71.3141	0
	High	KGEELEEEWAPVEK	1	1	1	Q640N1		0	62.61	5.26346e-06	2	1672.81	1.17645	48.2108	1
	High	DTPFPNAWQGQGEETQVEAK	1	1	1	Q640N1		0	59.96	6.40876e-06	2	2232.02	1.02211	53.7925	0
	High	VTAHAEGYTSSAK	1	1	1	Q640N1		0	52.19	5.40534e-05	2	1321.64	-1.63078	23.5293	0
	High	YLSPDATVSTEVR	1	1	1	Q640N1		0	45.75	0.000278046	2	1437.72	1.30293	45.0029	0
	High	FTGVITQGR	1	2	1	Q640N1		0	41.28	0.000565996	2	978.537	-0.0220455	37.5655	0
P33434	72 kDa type IV collagenase OS=Mus musculus GN=Mmp2 PE=2 SV=1 - [MMP2_MOUSE]	432.22	25.83	1	8	8	11	662	74.0549	5.52881
	A6	Sequence	# PSMs	# Proteins	# Protein Groups	Protein Group Accessions	Modifications	ΔCn	IonScore	Exp Value	Charge	MH+ [Da]	ΔM [ppm]	RT [min]	# Missed Cleavages
	High	DGLLAHAFAPGTGVGGDSHFDDDELWTLGEGQVVR	1	1	1	P33434		0	72.04	6.28299e-07	3	3638.72	1.37423	79.2856	0
	High	IIGYTPDLDPETVDDAFAR	2	1	1	P33434		0	66.19	2.54862e-06	2	2108.02	2.44011	31.3416	0
	High	FFGLPQTGDLDQNTIETMR	1	1	1	P33434		0	60.49	9.46904e-06	2	2183.05	1.40689	71.9671	0
	High	DKPTGPLLVATFWPELPEK	1	1	1	P33434		0	59.36	6.89473e-06	2	2138.16	1.95823	81.5543	0
	High	DKPTGPLLVATFWPELPEKIDAVYEAPQEEK	3	1	1	P33434		0	57.05	1.42014e-05	4	3510.81	2.05506	37.0877	1
	High	LIADSWNAIPDNLDAVVDLQGGGHSYFFK	1	1	1	P33434		0	44.17	0.000407708	3	3162.56	2.69067	85.9295	0
	High	GYPKPLTSLGLPPDVQQVDAAFNWSK	1	1	1	P33434		0	39.13	0.00108129	3	2828.47	2.44049	78.8713	0
	High	WEHGDGYPFDGK	1	1	1	P33434		0	33.79	0.00133706	2	1407.6	1.66324	42.8529	0
O88207	Collagen alpha-1(V) chain OS=Mus musculus GN=Col5a1 PE=2 SV=2 - [CO5A1_MOUSE]	424.06	8.6	1	7	8	12	1838	183.564	4.98291
	A6	Sequence	# PSMs	# Proteins	# Protein Groups	Protein Group Accessions	Modifications	ΔCn	IonScore	Exp Value	Charge	MH+ [Da]	ΔM [ppm]	RT [min]	# Missed Cleavages
	High	ILDDEIFEGDIQQLLFVSDNR	3	1	1	O88207		0	94.61	4.79126e-09	2	2479.24	0.953973	89.984	0
	High	LLSYVDAEGNPVGVVQMTFLR	2	1	1	O88207		0	80.51	8.31403e-08	2	2308.2	1.60384	83.3607	0
	High	VEQVPIVDIMFNDFGEASQK	1	1	1	O88207		0	60.2	1.01229e-05	2	2266.11	0.698252	86.4133	0
	High	TVLEIDTPKVEQVPIVDIMFNDFGEASQK	1	1	1	O88207		0	49.98	8.489e-05	3	3262.66	1.99133	90.9809	1
	High	SPVFLYEDHTGKPGPEEYPLFPGINLSDGK	1	1	1	O88207		0	40.77	0.00087103	3	3303.63	3.68701	75.1092	0
	High	QLYPESGFPEDFSILTTVK	1	1	1	O88207		0	39.43	0.00118016	2	2171.09	1.84831	79.3929	0
	High	qLYPESGFPEDFSILTTVK	1	1	1	O88207	N-Term(Gln->pyro-Glu)	0	34.74	0.00401206	2	2154.07	1.83399	87.4061	0
	High	GPPGRPGLPGADGLPGPPGTMLMLPFR	1	2	2	O88207;Q61245		0	30.92	0.00623004	3	2655.39	1.58842	81.3888	0
	High	RPLGTQQNPAR	1	1	1	O88207		0	27.64	0.011967	2	1237.68	0.0175243	22.7216	0
P08249	Malate dehydrogenase, mitochondrial OS=Mus musculus GN=Mdh2 PE=1 SV=3 - [MDHM_MOUSE]	416.91	25.15	1	6	6	12	338	35.5888	8.67529
	A6	Sequence	# PSMs	# Proteins	# Protein Groups	Protein Group Accessions	Modifications	ΔCn	IonScore	Exp Value	Charge	MH+ [Da]	ΔM [ppm]	RT [min]	# Missed Cleavages
	High	VAVLGASGGIGQPLSLLLK	3	1	1	P08249		0	103.6	1.07129e-10	2	1793.09	1.79563	36.7904	0
	High	LTLYDIAHTPGVAADLSHIETR	3	1	1	P08249		0	94.34	3.64448e-09	3	2393.25	2.10193	72.3965	0
	High	VDFPQDQLATLTGR	1	1	1	P08249		0	80.99	9.19564e-08	2	1560.8	1.14883	62.8444	0
	High	MIAEAIPELK	1	1	1	P08249		0	51.64	7.67747e-05	2	1114.62	-0.445176	25.3676	0
	High	IFGVTTLDIVR	2	1	1	P08249		0	49.6	4.60521e-05	2	1233.72	0.734068	70.1008	0
	High	ANTFVAELK	2	1	1	P08249		0	36.37	0.00169546	2	992.542	0.383062	18.1022	0
Q8R422	CD109 antigen OS=Mus musculus GN=Cd109 PE=2 SV=1 - [CD109_MOUSE]	416.76	7.98	1	7	7	7	1442	161.557	5.56689
	A6	Sequence	# PSMs	# Proteins	# Protein Groups	Protein Group Accessions	Modifications	ΔCn	IonScore	Exp Value	Charge	MH+ [Da]	ΔM [ppm]	RT [min]	# Missed Cleavages
	High	SDGNQLTPEEIENDLVTVVTQR	1	1	1	Q8R422		0	113.49	4.94723e-11	2	2457.21	1.20673	85.7364	0
	High	SPVTLTAYIVTSVLGYKK	1	1	1	Q8R422		0	66.15	5.95532e-07	2	1940.11	1.34597	91.1054	1
	High	GSLSLTFLPLSFWGK	1	1	1	Q8R422		0	53.15	3.48604e-05	2	1652.91	1.24301	92.3356	0
	High	SVLLDLTDSNVESK	1	1	1	Q8R422		0	52.81	6.02141e-05	2	1519.79	2.02149	58.4849	0
	High	SILEAEGVFHR	1	1	1	Q8R422		0	52.09	6.27287e-05	2	1257.66	0.927387	52.8143	0
	High	VGSPFDLMVSGNR	1	1	1	Q8R422		0	41.5	0.000729184	2	1378.68	1.55822	63.8425	0
	High	VQITAIGDILGSSINGLSSLIR	1	1	1	Q8R422		0	37.57	0.000429443	2	2227.27	0.85056	99.0364	0
Q68FD5	Clathrin heavy chain 1 OS=Mus musculus GN=Cltc PE=1 SV=3 - [CLH1_MOUSE]	407.84	8.66	1	8	8	10	1675	191.435	5.69385
	A6	Sequence	# PSMs	# Proteins	# Protein Groups	Protein Group Accessions	Modifications	ΔCn	IonScore	Exp Value	Charge	MH+ [Da]	ΔM [ppm]	RT [min]	# Missed Cleavages
	High	SVNESLNNLFITEEDYQALR	1	1	1	Q68FD5		0	83.03	5.27601e-08	2	2355.15	0.893276	72.3014	0
	High	SVDPTLALSVYLR	1	1	1	Q68FD5		0	75.22	2.17941e-07	2	1433.8	1.917	73.6724	0
	High	AFMTADLPNELIELLEK	2	1	1	Q68FD5		0	65.1	3.41478e-06	2	1947.02	0.689963	42.4164	0
	High	RPISADSAIMNPASK	1	1	1	Q68FD5		0	45.31	0.000322414	2	1557.81	1.03552	40.9707	0
	High	LHIIEVGTPPTGNQPFPK	1	1	1	Q68FD5		0	38.83	0.000700412	2	1945.06	4.07189	58.4185	0
	High	LLEMNLMHAPQVADAILGNQMFTHYDR	1	1	1	Q68FD5		0	37.18	0.00210568	3	3128.51	0.422332	84.2718	0
	High	AFmTADLPNELIELLEK	1	1	1	Q68FD5	M3(Oxidation)	0	35.64	0.00312468	2	1963.01	1.22264	92.102	0
	High	LLLPWLEAR	1	1	1	Q68FD5		0	32.34	0.00186702	2	1110.67	-0.0103665	77.522	0
	High	RPLIDQVVQTALSETQDPEEVSVTVK	1	1	1	Q68FD5		0	30.83	0.00541055	3	2881.52	2.13022	79.0788	0
P97457	Myosin regulatory light chain 2, skeletal muscle isoform OS=Mus musculus GN=Mylpf PE=1 SV=3 - [MLRS_MOUSE]	402.43	52.66	1	7	7	8	169	18.9433	4.91943
	A6	Sequence	# PSMs	# Proteins	# Protein Groups	Protein Group Accessions	Modifications	ΔCn	IonScore	Exp Value	Charge	MH+ [Da]	ΔM [ppm]	RT [min]	# Missed Cleavages
	High	RAGAEGSSNVFSMFDQTQIQEFK	1	1	1	P97457		0	76.26	2.20031e-07	2	2577.21	1.30827	70.4507	1
	High	EASGPINFTVFLTMFGEK	1	1	1	P97457		0	68.8	1.33144e-06	2	1987.99	1.39455	95.8876	0
	High	LNVKNEELDAMMK	1	1	1	P97457		0	61.44	7.57273e-06	2	1534.76	1.08242	49.8811	1
	High	GADPEDVITGAFK	1	1	1	P97457		0	59.5	1.00421e-05	2	1319.65	0.757785	60.9548	0
	High	EASGPINFTVFLTmFGEK	1	1	1	P97457	M14(Oxidation)	0	57.77	1.75465e-05	2	2003.98	1.8498	87.5718	0
	High	LKGADPEDVITGAFK	1	1	1	P97457		0	53.86	4.97491e-05	2	1560.83	1.99404	60.3224	1
	High	DGIIDKEDLR	1	1	1	P97457		0	45.29	0.000350524	2	1173.61	0.0598862	39.9002	1
	High	EAFTVIDQNR	1	1	1	P97457		0	37.28	0.00219805	2	1192.6	0.118644	44.0079	0
P28862	Stromelysin-1 OS=Mus musculus GN=Mmp3 PE=2 SV=2 - [MMP3_MOUSE]	401.98	25.16	2	10	10	11	477	53.8109	6.12549
	A6	Sequence	# PSMs	# Proteins	# Protein Groups	Protein Group Accessions	Modifications	ΔCn	IonScore	Exp Value	Charge	MH+ [Da]	ΔM [ppm]	RT [min]	# Missed Cleavages
	High	TPEPEFYLISSFWPSLPSNMDAAYEVTNR	2	1	1	P28862		0	63.05	4.45905e-06	3	3361.58	0.816599	41.9295	0
	High	KIAEDFPGVDSR	1	1	1	P28862		0	52.78	6.6431e-05	2	1333.68	1.09754	43.2854	1
	High	QSVDSAIEK	1	2	1	P28862		0	46.68	0.000216931	2	976.494	-0.245747	28.1089	0
	High	KIDAAISNK	1	1	1	P28862		0	42.07	0.000574304	2	959.552	0.295375	25.7634	1
	High	SIHTLGLPATVK	1	1	1	P28862		0	37.6	0.000503962	2	1236.73	0.119242	48.4856	0
	High	VWEEVTPLTFSR	1	2	1	P28862		0	36.64	0.00262292	2	1463.76	1.672	64.6664	0
	High	AEALMYPVYK	1	1	1	P28862		0	35.33	0.00224213	2	1184.6	1.17326	51.9106	0
	High	YLENYYGLAK	1	1	1	P28862		0	32.63	0.00548487	2	1233.62	0.302156	21.5303	0
	High	GHEELAGYPK	1	1	1	P28862		0	31.74	0.00458871	2	1100.54	0.0142419	31.1109	0
	High	KVTHILK	1	1	1	P28862		0	23.46	0.0110638	2	838.551	0.605688	21.9515	1
Q62000	Mimecan OS=Mus musculus GN=Ogn PE=1 SV=1 - [MIME_MOUSE]	401.06	19.8	1	6	6	14	298	33.9906	5.74463
	A6	Sequence	# PSMs	# Proteins	# Protein Groups	Protein Group Accessions	Modifications	ΔCn	IonScore	Exp Value	Charge	MH+ [Da]	ΔM [ppm]	RT [min]	# Missed Cleavages
	High	LDFTGNLIEDIEDGTFSK	2	1	1	Q62000		0	91.12	7.76544e-09	2	2013.97	1.76582	38.2105	0
	High	LSLLEELTLAENQLLR	4	1	1	Q62000		0	85.62	9.86967e-09	2	1855.06	1.14302	42.6007	0
	High	RLDFTGNLIEDIEDGTFSK	3	1	1	Q62000		0	79.82	1.14655e-07	2	2170.07	1.8427	82.0371	1
	High	IEEIRLEGNPIALGK	2	1	1	Q62000		0	59.34	5.06395e-06	2	1651.94	1.30011	59.0878	1
	High	LEGNPIALGK	1	1	1	Q62000		0	55.52	1.20634e-05	2	1011.58	-0.201485	44.5789	0
	High	DFADMPNLR	2	1	1	Q62000		0	29.64	0.00581238	2	1078.5	0.144271	52.9526	0
P99027	60S acidic ribosomal protein P2 OS=Mus musculus GN=Rplp2 PE=1 SV=3 - [RLA2_MOUSE]	400.55	87.83	1	6	6	8	115	11.6438	4.53857
	A6	Sequence	# PSMs	# Proteins	# Protein Groups	Protein Group Accessions	Modifications	ΔCn	IonScore	Exp Value	Charge	MH+ [Da]	ΔM [ppm]	RT [min]	# Missed Cleavages
	High	YVASYLLAALGGNSSPSAK	2	1	1	P99027		0	96.68	2.00822e-09	2	1868.98	2.32242	72.7733	0
	High	LASVPAGGAVAVSAAPGSAAPAAGSAPAAAEEKKDEK	1	1	1	P99027		0	69.89	6.7693e-07	3	3274.7	1.53819	47.6538	2
	High	NIEDVIAQGVGK	2	1	1	P99027		0	66.08	2.26876e-06	2	1242.67	0.360371	25.4169	0
	High	LASVPAGGAVAVSAAPGSAAPAAGSAPAAAEEK	1	1	1	P99027		0	65.91	2.05159e-06	3	2774.44	2.46416	51.4747	0
	High	ILDSVGIEADDDRLNK	1	1	1	P99027		0	59.75	1.14929e-05	2	1772.91	1.8896	49.5612	1
	High	KEESEESDDDMGFGLFD	1	1	1	P99027		0	42.24	0.000146523	2	1949.76	1.07752	65.72	1
P17225	Polypyrimidine tract-binding protein 1 OS=Mus musculus GN=Ptbp1 PE=1 SV=2 - [PTBP1_MOUSE]	397.02	21.25	1	5	5	7	527	56.443	8.33838
	A6	Sequence	# PSMs	# Proteins	# Protein Groups	Protein Group Accessions	Modifications	ΔCn	IonScore	Exp Value	Charge	MH+ [Da]	ΔM [ppm]	RT [min]	# Missed Cleavages
	High	KLPSDVTEGEVISLGLPFGK	2	1	1	P17225		0	97.97	1.01338e-09	2	2086.15	1.26465	74.0251	1
	High	IAIPGLAGAGNSVLLVSNLNPER	1	1	1	P17225		0	88.58	4.09093e-09	2	2275.28	1.03863	80.1787	0
	High	NQAFIEMNTEEAANTMVNYYTSVAPVLR	2	1	1	P17225		0	79.4	1.24001e-07	3	3176.51	1.7871	37.6866	0
	High	AQAALQAVNSVQSGNLALAASAAAVDAGMAMAGQSPVLR	1	1	1	P17225		0	71.6	5.05037e-07	3	3680.89	2.4072	91.0499	0
	High	GKNQAFIEMNTEEAANTMVNYYTSVAPVLR	1	1	1	P17225		0	59.47	1.11285e-05	3	3361.63	1.87474	35.4691	1
Q8BMK4	Cytoskeleton-associated protein 4 OS=Mus musculus GN=Ckap4 PE=1 SV=2 - [CKAP4_MOUSE]	390.9	16.7	1	8	8	8	575	63.6536	5.64307
	A6	Sequence	# PSMs	# Proteins	# Protein Groups	Protein Group Accessions	Modifications	ΔCn	IonScore	Exp Value	Charge	MH+ [Da]	ΔM [ppm]	RT [min]	# Missed Cleavages
	High	VQSLQATFGTFESLLR	1	1	1	Q8BMK4		0	76.73	1.91092e-07	2	1796.96	2.1448	84.8113	0
	High	SLGETQLALSSDLK	1	1	1	Q8BMK4		0	63.1	5.5345e-06	2	1461.78	1.50815	55.3972	0
	High	VASLEESKGDR	1	1	1	Q8BMK4		0	56.67	2.12049e-05	2	1190.6	-1.62148	23.4521	1
	High	IETNENNLESAK	1	1	1	Q8BMK4		0	55.04	3.21162e-05	2	1361.66	1.41467	30.2143	0
	High	GAHPSGGADDVAK	1	1	1	Q8BMK4		0	48.23	0.000107475	2	1181.55	0.311403	19.4477	0
	High	HTESLESLLSK	1	1	1	Q8BMK4		0	34.11	0.00339632	2	1243.65	-0.115579	52.5594	0
	High	GGHGAASPSDK	1	1	1	Q8BMK4		0	30.12	0.00505829	2	983.454	-0.00217473	3.38046	0
	High	ERDIEALK	1	1	1	Q8BMK4		0	26.9	0.0158235	2	973.531	0.0178052	30.1751	1
P35441	Thrombospondin-1 OS=Mus musculus GN=Thbs1 PE=1 SV=1 - [TSP1_MOUSE]	390.4	9.66	1	8	8	12	1170	129.564	4.95752
	A6	Sequence	# PSMs	# Proteins	# Protein Groups	Protein Group Accessions	Modifications	ΔCn	IonScore	Exp Value	Charge	MH+ [Da]	ΔM [ppm]	RT [min]	# Missed Cleavages
	High	QQVVSVEEALLATGQWK	1	1	1	P35441		0	90.34	9.84804e-09	2	1886.01	1.99975	72.8562	0
	High	AGTLDLSLSLPGK	1	1	1	P35441		0	76.43	2.12722e-07	2	1271.72	0.781552	63.5879	0
	High	qQVVSVEEALLATGQWK	2	1	1	P35441	N-Term(Gln->pyro-Glu)	0	52.85	4.82484e-05	2	1868.98	1.9193	81.72	0
	High	FVFGTTPEDILR	2	1	1	P35441		0	48.73	0.000135977	2	1394.73	1.29965	70.1812	0
	High	IENANLIPAVPDDKFQDLLDAVWADK	2	1	1	P35441		0	44	0.000340382	3	2910.49	1.75371	39.2394	1
	High	FQMIPLDPK	1	1	1	P35441		0	34	0.00449861	2	1088.58	0.0357492	60.6147	0
	High	GQDLSSPAFR	1	1	1	P35441		0	33.94	0.00413737	2	1077.53	0.675017	38.7266	0
	High	NALWHTGNTPGQVR	1	1	1	P35441		0	32.42	0.00673035	2	1550.78	1.2355	40.9057	0
	High	GTSQNDPNWVVR	1	1	1	P35441		0	30.54	0.00781526	2	1372.66	1.32425	40.7792	0
Q61398	Procollagen C-endopeptidase enhancer 1 OS=Mus musculus GN=Pcolce PE=1 SV=2 - [PCOC1_MOUSE]	388.92	22.44	1	7	7	9	468	50.1361	8.41162
	A6	Sequence	# PSMs	# Proteins	# Protein Groups	Protein Group Accessions	Modifications	ΔCn	IonScore	Exp Value	Charge	MH+ [Da]	ΔM [ppm]	RT [min]	# Missed Cleavages
	High	YDALEVFAGSGTSGQR	1	1	1	Q61398		0	84.56	2.79956e-08	2	1657.78	1.95949	58.3163	0
	High	DAVEKESALSPGEDVQR	1	1	1	Q61398		0	74.86	3.34753e-07	2	1829.89	1.91245	37.0246	1
	High	APSPISSEGNELLVQFVSDLSVTADGFSASYR	2	1	1	Q61398		0	60.67	9.04175e-06	3	3343.63	0.300577	7.12186	0
	High	GASYLLMGQVEENR	1	1	1	Q61398		0	58.37	1.46274e-05	2	1566.76	1.92416	55.057	0
	High	ESALSPGEDVQR	1	1	1	Q61398		0	39.74	0.000828123	2	1287.62	0.948039	33.1528	0
	High	SNQDQILNNLSK	2	1	1	Q61398		0	38.26	0.00158983	2	1373.7	1.48925	3.92627	0
	High	GPILPPESFVVLYR	1	1	1	Q61398		0	32.46	0.00417145	2	1586.9	1.8016	76.771	0
P14211	Calreticulin OS=Mus musculus GN=Calr PE=1 SV=1 - [CALR_MOUSE]	384.9	32.45	1	9	9	12	416	47.9649	4.48779
	A6	Sequence	# PSMs	# Proteins	# Protein Groups	Protein Group Accessions	Modifications	ΔCn	IonScore	Exp Value	Charge	MH+ [Da]	ΔM [ppm]	RT [min]	# Missed Cleavages
	High	SGTIFDNFLITNDEAYAEEFGNETWGVTK	2	1	1	P14211		0	73.93	3.35798e-07	3	3268.5	1.15515	38.8634	0
	High	EQFLDGDAWTNR	2	1	1	P14211		0	49.23	6.32814e-05	2	1451.66	1.61535	23.9876	0
	High	GQTLVVQFTVK	1	1	1	P14211		0	46.2	0.000141531	2	1219.7	-0.22962	26.0533	0
	High	AKIDDPTDSKPEDWDKPEHIPDPDAK	1	1	1	P14211		0	43.27	0.000478042	3	2959.4	2.05693	46.6788	1
	High	IDDPTDSKPEDWDKPEHIPDPDAK	1	1	1	P14211		0	39.99	0.000831913	3	2760.27	1.58978	48.0594	0
	High	IKDPDAAKPEDWDER	1	1	1	P14211		0	37	0.00180571	2	1784.85	1.68012	37.1019	1
	High	KPEDWDEEMDGEWEPPVIQNPEYK	2	1	1	P14211		0	35.87	0.00121646	3	2960.3	1.89879	29.1736	0
	High	GLQTSQDAR	1	1	1	P14211		0	32.56	0.00518575	2	975.484	-1.23201	20.4215	0
	High	FYGDLEKDK	1	1	1	P14211		0	26.85	0.0160067	2	1114.54	-0.118314	35.0865	1
P01029	Complement C4-B OS=Mus musculus GN=C4b PE=1 SV=3 - [CO4B_MOUSE]	376.67	6.44	1	5	5	7	1738	192.794	7.53271
	A6	Sequence	# PSMs	# Proteins	# Protein Groups	Protein Group Accessions	Modifications	ΔCn	IonScore	Exp Value	Charge	MH+ [Da]	ΔM [ppm]	RT [min]	# Missed Cleavages
	High	ALVALGAVDMALYAVGGR	2	1	1	P01029		0	104.54	2.40819e-10	2	1746.96	1.3217	86.427	0
	High	VTASEPLETMGSEGALSPGGVASLLR	1	1	1	P01029		0	84.33	3.98496e-08	2	2529.29	1.26566	76.8262	0
	High	TLEIPGSSDPNIVPDGDFSSLVR	1	1	1	P01029		0	66.34	2.63631e-06	2	2415.21	0.999967	73.9159	0
	High	LLVSAGSLYPAIAR	1	1	1	P01029		0	63.07	1.80008e-06	2	1430.84	1.33298	65.8541	0
	High	LLLFSPSVVNLGTPLSVGVQLLDAPPGQEVK	2	1	1	P01029		0	58.39	3.55554e-06	3	3187.8	1.22016	43.57	0
O89029	Matrilin-4 OS=Mus musculus GN=Matn4 PE=2 SV=1 - [MATN4_MOUSE]	375.75	21.96	1	7	7	13	624	68.8739	5.75732
	A6	Sequence	# PSMs	# Proteins	# Protein Groups	Protein Group Accessions	Modifications	ΔCn	IonScore	Exp Value	Charge	MH+ [Da]	ΔM [ppm]	RT [min]	# Missed Cleavages
	High	TLGALESLTQNLAR	2	1	1	O89029		0	70.04	9.11565e-07	2	1486.82	1.63126	68.5799	0
	High	AVVPLAQGTMTGLAIQYAMNVAFSEAEGARPSEER	5	1	1	O89029		0	63.65	3.9484e-06	3	3664.81	1.14352	41.8953	0
	High	VGVIQYSSQVQSVFPLGAFSR	1	1	1	O89029		0	62.91	4.24696e-06	2	2269.21	4.27096	79.0925	0
	High	EIASEPSELHVSYSPDFSTMTHLLENLK	1	1	1	O89029		0	51.59	7.2463e-05	3	3174.54	2.12537	83.3192	0
	High	FVNQIVDFLDVSPEGTR	1	1	1	O89029		0	50.95	9.72267e-05	2	1935.98	1.62152	77.9894	0
	High	SQDDISVWAAR	2	1	1	O89029		0	48.69	0.000114926	2	1247.6	-0.0507146	48.7635	0
	High	SVRPQNFELVK	1	1	1	O89029		0	27.92	0.0148521	2	1316.73	0.875398	44.9663	0
P63101	14-3-3 protein zeta/delta OS=Mus musculus GN=Ywhaz PE=1 SV=1 - [1433Z_MOUSE]	372.4	32.65	6	4	6	7	245	27.7537	4.79248
	A6	Sequence	# PSMs	# Proteins	# Protein Groups	Protein Group Accessions	Modifications	ΔCn	IonScore	Exp Value	Charge	MH+ [Da]	ΔM [ppm]	RT [min]	# Missed Cleavages
	High	GIVDQSQQAYQEAFEISK	1	1	1	P63101		0	91.19	8.47764e-09	2	2040.99	1.67514	62.0443	0
	High	TAFDEAIAELDTLSEESYK	1	1	1	P63101		0	86.45	1.95892e-08	2	2131.99	1.21532	84.1065	0
	High	SVTEQGAELSNEER	1	1	1	P63101		0	69.94	6.8439e-07	2	1548.72	1.72071	32.9083	0
	High	DSTLIMQLLR	2	7	2	P62259;P63101		0	46.25	0.000207495	2	1189.66	0.680414	76.6616	0
	High	LAEQAER	1	7	2	P62259;P63101		0	40.57	0.00042096	2	816.42	-1.62412	19.4079	0
	High	FLIPNASQPESK	1	1	1	P63101		0	32.38	0.00713949	2	1330.7	1.04034	20.8652	0
P51942	Cartilage matrix protein OS=Mus musculus GN=Matn1 PE=2 SV=2 - [MATN1_MOUSE]	372.12	19.4	1	6	6	6	500	54.3872	7.53271
	A6	Sequence	# PSMs	# Proteins	# Protein Groups	Protein Group Accessions	Modifications	ΔCn	IonScore	Exp Value	Charge	MH+ [Da]	ΔM [ppm]	RT [min]	# Missed Cleavages
	High	IQPLSTGTMTGLALQFAITK	1	1	1	P51942		0	94.52	2.13676e-09	2	2091.15	0.448714	80.9487	0
	High	GGGSGSATDLVFLIDGSK	1	1	1	P51942		0	89.1	1.72853e-08	2	1680.85	2.78378	69.6134	0
	High	VGLVNYASTVKPEFPLR	1	1	1	P51942		0	65.91	1.55151e-06	2	1890.05	1.7799	65.7461	0
	High	ASGIELFAIGVGR	1	1	1	P51942		0	55.89	2.02241e-05	2	1289.72	1.09523	70.626	0
	High	TRPTDLVFVVDSSR	1	1	1	P51942		0	35.82	0.00231709	2	1591.85	1.14925	59.2172	0
	High	VVIVVTDGRPQDSVR	1	1	1	P51942		0	30.88	0.0044912	2	1639.91	0.871264	45.3787	0
P15864	Histone H1.2 OS=Mus musculus GN=Hist1h1c PE=1 SV=2 - [H12_MOUSE]	365.89	24.53	4	4	7	7	212	21.2537	11.0044
	A6	Sequence	# PSMs	# Proteins	# Protein Groups	Protein Group Accessions	Modifications	ΔCn	IonScore	Exp Value	Charge	MH+ [Da]	ΔM [ppm]	RT [min]	# Missed Cleavages
	High	GTGASGSFK	1	5	3	P15864;P43274;P43276		0	65.11	1.04828e-06	2	811.395	0.0203521	19.7155	0
	High	ASGPPVSELITK	1	2	1	P15864		0	62.78	4.19148e-06	2	1198.67	1.36809	49.7669	0
	High	KASGPPVSELITK	1	2	1	P15864		0	59.34	7.21758e-06	2	1326.76	1.51256	44.7284	1
	High	SGVSLAALKK	1	4	2	P15864;P43274		0	58.46	4.3481e-06	2	973.604	-0.0614161	39.9631	1
	High	KATGAATPK	1	2	1	P15864		0	47.03	0.000218959	2	844.49	1.02936	5.38234	1
	High	SGVSLAALK	1	4	2	P15864;P43274		0	41.13	0.000659122	2	845.509	0.14501	16.6321	0
	High	AASGEAKPQAK	1	1	1	P15864		0	32.04	0.00390733	2	1057.56	0.169325	7.94392	0
P07724	Serum albumin OS=Mus musculus GN=Alb PE=1 SV=3 - [ALBU_MOUSE]	361.88	14.31	1	7	7	9	608	68.6477	6.07471
	A6	Sequence	# PSMs	# Proteins	# Protein Groups	Protein Group Accessions	Modifications	ΔCn	IonScore	Exp Value	Charge	MH+ [Da]	ΔM [ppm]	RT [min]	# Missed Cleavages
	High	ENPTTFMGHYLHEVAR	1	1	1	P07724		0	68.04	1.34266e-06	2	1901.9	1.75851	60.2828	0
	High	GLVLIAFSQYLQK	1	1	1	P07724		0	67.96	3.92559e-07	2	1479.86	1.69838	80.3033	0
	High	LSQTFPNADFAEITK	2	1	1	P07724		0	55.93	3.4972e-05	2	1681.85	1.1958	27.6946	0
	High	KQTALAELVK	1	1	1	P07724		0	49.41	5.55574e-05	2	1100.67	0.411549	43.4129	1
	High	YNDLGEQHFK	1	1	1	P07724		0	47.97	9.81466e-05	2	1250.58	0.63718	33.5718	0
	High	APQVSTPTLVEAAR	2	1	1	P07724		0	44.66	0.000227416	2	1439.79	0.837153	20.4157	0
	High	TPVSEHVTK	1	1	1	P07724		0	27.91	0.00995119	2	997.532	0.649288	22.8129	0
P17742	Peptidyl-prolyl cis-trans isomerase A OS=Mus musculus GN=Ppia PE=1 SV=2 - [PPIA_MOUSE]	347.66	35.37	1	6	6	8	164	17.9599	7.89893
	A6	Sequence	# PSMs	# Proteins	# Protein Groups	Protein Group Accessions	Modifications	ΔCn	IonScore	Exp Value	Charge	MH+ [Da]	ΔM [ppm]	RT [min]	# Missed Cleavages
	High	VKEGMNIVEAMER	1	1	1	P17742		0	88.97	1.21061e-08	2	1505.75	1.62371	52.2377	1
	High	VNPTVFFDITADDEPLGR	2	1	1	P17742		0	72.69	5.57109e-07	2	2005.99	1.87077	34.4887	0
	High	SIYGEKFEDENFILK	1	1	1	P17742		0	60.02	1.12481e-05	2	1831.91	1.11707	61.0963	1
	High	VSFELFADKVPK	2	1	1	P17742		0	49.05	8.64938e-05	2	1379.76	1.77256	62.5313	1
	High	VSFELFADK	1	1	1	P17742		0	42.47	0.00045016	2	1055.54	-0.599284	28.0404	0
	High	FEDENFILK	1	1	1	P17742		0	34.46	0.00252458	2	1154.57	1.10255	55.7046	0
P10853	Histone H2B type 1-F/J/L OS=Mus musculus GN=Hist1h2bf PE=1 SV=2 - [H2B1F_MOUSE]	342.76	47.62	12	7	7	13	126	13.9276	10.3159
	A6	Sequence	# PSMs	# Proteins	# Protein Groups	Protein Group Accessions	Modifications	ΔCn	IonScore	Exp Value	Charge	MH+ [Da]	ΔM [ppm]	RT [min]	# Missed Cleavages
	High	AmGIMNSFVNDIFER	4	11	1	P10853	M2(Oxidation)	0	112.37	4.60646e-11	2	1759.82	1.22033	34.7028	0
	High	AMGIMNSFVNDIFER	2	11	1	P10853		0	112.2	5.15188e-11	2	1743.82	2.09559	82.2033	0
	High	KESYSVYVYK	1	8	1	P10853		0	53.83	5.0094e-05	2	1265.64	0.322257	39.3381	1
	High	ESYSVYVYK	1	8	1	P10853		0	41.44	0.000757273	2	1137.55	0.143306	2.95065	0
	High	LLLPGELAK	2	12	1	P10853		0	39.56	0.000271585	2	953.603	0.0247928	56.7115	0
	High	qVHPDTGISSK	1	12	1	P10853	N-Term(Gln->pyro-Glu)	0	37.98	0.00156036	2	1151.57	0.501444	31.964	0
	High	LAHYNKR	1	12	1	P10853		0	29.31	0.00943617	2	901.498	-2.15495	11.4917	1
	High	HAVSEGTK	1	12	1	P10853		0	28.27	0.00580851	2	828.422	1.57956	3.54196	0
P02088	Hemoglobin subunit beta-1 OS=Mus musculus GN=Hbb-b1 PE=1 SV=2 - [HBB1_MOUSE]	340.93	47.62	2	3	5	6	147	15.8301	7.6499
	A6	Sequence	# PSMs	# Proteins	# Protein Groups	Protein Group Accessions	Modifications	ΔCn	IonScore	Exp Value	Charge	MH+ [Da]	ΔM [ppm]	RT [min]	# Missed Cleavages
	High	YFDSFGDLSSASAIMGNAK	1	1	1	P02088		0	102.89	3.70111e-10	2	1980.9	1.45026	31.4334	0
	High	VNSDEVGGEALGR	1	1	1	P02088		0	79.62	7.69465e-08	2	1302.63	-0.31624	35.382	0
	High	VITAFNDGLNHLDSLK	1	1	1	P02088		0	61.24	8.26785e-06	2	1756.93	1.52733	61.7326	0
	High	VVAGVATALAHK	1	2	2	P02088;P02089		0	54.02	9.72535e-06	2	1136.68	0.927085	40.7529	0
	High	LLVVYPWTQR	2	3	2	P02088;P02089		0	43.16	0.000333311	2	1274.73	1.07083	66.3904	0
P06151	L-lactate dehydrogenase A chain OS=Mus musculus GN=Ldha PE=1 SV=3 - [LDHA_MOUSE]	338.87	26.2	2	7	7	8	332	36.4752	7.73779
	A6	Sequence	# PSMs	# Proteins	# Protein Groups	Protein Group Accessions	Modifications	ΔCn	IonScore	Exp Value	Charge	MH+ [Da]	ΔM [ppm]	RT [min]	# Missed Cleavages
	High	SLNPELGTDADKEQWK	1	1	1	P06151		0	74.54	3.33982e-07	2	1830.89	1.7822	45.918	1
	High	GEMMDLQHGSLFLK	1	1	1	P06151		0	72.62	5.33341e-07	2	1605.78	1.57367	62.7538	0
	High	LLIVSNPVDILTYVAWK	2	1	1	P06151		0	72.12	1.50628e-07	2	1944.12	1.12491	96.7138	0
	High	VTLTPEEEAR	1	1	1	P06151		0	36.08	0.00226876	2	1144.58	0.123211	35.7952	0
	High	RVHPISTMIK	1	1	1	P06151		0	31.79	0.00341041	2	1181.68	-0.0700059	34.9418	1
	High	QVVDSAYEVIK	1	1	1	P06151		0	28.31	0.0148309	2	1250.66	0.313623	20.1642	0
	High	LVIITAGAR	1	2	1	P06151		0	23.41	0.0111919	2	913.583	-0.186113	17.1046	0
O35887	Calumenin OS=Mus musculus GN=Calu PE=1 SV=1 - [CALU_MOUSE]	337.55	31.75	1	6	6	7	315	37.0405	4.66553
	A6	Sequence	# PSMs	# Proteins	# Protein Groups	Protein Group Accessions	Modifications	ΔCn	IonScore	Exp Value	Charge	MH+ [Da]	ΔM [ppm]	RT [min]	# Missed Cleavages
	High	IDDDKDGFVTVDELK	1	1	1	O35887		0	73.74	4.45915e-07	2	1708.83	1.35903	52.9021	1
	High	MDKEETKDWILPSDYDHAEAEAR	2	1	1	O35887		0	68.93	9.14758e-07	3	2749.25	1.77304	52.7629	2
	High	HLVYESDQNKDGK	1	1	1	O35887		0	56.97	1.64746e-05	2	1532.74	1.14441	24.3327	1
	High	MADKDGDLIATK	1	1	1	O35887		0	51.39	8.42283e-05	2	1277.64	0.677648	33.932	1
	High	EEIVDKYDLFVGSQATDFGEALVR	1	1	1	O35887		0	43.55	0.000512222	3	2701.34	2.38952	76.8807	1
	High	SFDQLTPEESKER	1	1	1	O35887		0	42.97	0.000512231	2	1565.75	2.05833	38.5546	1
P58252	Elongation factor 2 OS=Mus musculus GN=Eef2 PE=1 SV=2 - [EF2_MOUSE]	335.93	11.54	1	6	6	7	858	95.2529	6.82959
	A6	Sequence	# PSMs	# Proteins	# Protein Groups	Protein Group Accessions	Modifications	ΔCn	IonScore	Exp Value	Charge	MH+ [Da]	ΔM [ppm]	RT [min]	# Missed Cleavages
	High	GHVFEESQVAGTPMFVVK	1	1	1	P58252		0	91.9	7.36046e-09	2	1961.98	2.17263	60.0903	0
	High	AYLPVNESFGFTADLR	1	1	1	P58252		0	65.13	3.32989e-06	2	1799.9	1.66025	71.6659	0
	High	ALLELQLEPEELYQTFQR	1	1	1	P58252		0	53.01	5.37537e-05	2	2220.16	3.66104	83.1127	0
	High	TGTITTFEHAHNMR	1	1	1	P58252		0	48.55	0.000108917	2	1615.77	2.01673	37.4218	0
	High	WLPAGDALLQMITIHLPSPVTAQK	2	1	1	P58252		0	39.65	0.000384794	3	2600.43	1.90686	42.0232	0
	High	YEWDVAEAR	1	1	1	P58252		0	37.69	0.000910655	2	1138.52	0.530578	17.1568	0
Q91W90	Thioredoxin domain-containing protein 5 OS=Mus musculus GN=Txndc5 PE=1 SV=2 - [TXND5_MOUSE]	331.53	18.71	1	4	4	7	417	46.3859	5.78271
	A6	Sequence	# PSMs	# Proteins	# Protein Groups	Protein Group Accessions	Modifications	ΔCn	IonScore	Exp Value	Charge	MH+ [Da]	ΔM [ppm]	RT [min]	# Missed Cleavages
	High	DFETLENWMLQTLNEEPATPEPEAEPPRAPELK	3	1	1	Q91W90		0	113.16	4.56491e-11	3	3821.82	0.470494	90.2604	1
	High	SFEDTIAQGITFVK	1	1	1	Q91W90		0	94.45	3.39181e-09	2	1555.8	1.58161	70.8938	0
	High	ALAPTWEQLALGLEHSETVK	2	1	1	Q91W90		0	69.12	1.16339e-06	2	2193.16	0.652229	76.6478	0
	High	DLDSLHSFVLR	1	1	1	Q91W90		0	54.8	3.21197e-05	2	1301.69	0.922999	61.2805	0
P31001	Desmin OS=Mus musculus GN=Des PE=1 SV=3 - [DESM_MOUSE]	314.23	9.59	5	1	6	8	469	53.465	5.2749
	A6	Sequence	# PSMs	# Proteins	# Protein Groups	Protein Group Accessions	Modifications	ΔCn	IonScore	Exp Value	Charge	MH+ [Da]	ΔM [ppm]	RT [min]	# Missed Cleavages
	High	INLPIQTFSALNFR	1	1	1	P31001		0	74.93	2.07281e-07	2	1633.91	2.27451	79.5294	0
	High	TNEKVELQELNDR	1	2	2	P20152;P31001		0	71.14	7.99896e-07	2	1587.8	1.56883	40.1468	1
	High	VELQELNDR	2	2	2	P20152;P31001		0	49.52	8.43232e-05	2	1115.57	-1.13181	2.10279	0
	High	LLEGEESR	1	5	2	P20152;P31001		0	43.19	0.000542099	2	932.465	-3.17506	27.2763	0
	High	KLLEGEESR	2	5	2	P20152;P31001		0	42.57	0.00067232	2	1060.56	-0.0860669	1.11055	1
	High	EYQDLLNVK	1	6	2	P20152;P31001		0	32.88	0.00626003	2	1121.58	0.250248	21.7084	0
P10126	Elongation factor 1-alpha 1 OS=Mus musculus GN=Eef1a1 PE=1 SV=3 - [EF1A1_MOUSE]	309.24	16.67	2	6	6	10	462	50.0821	9.01221
	A6	Sequence	# PSMs	# Proteins	# Protein Groups	Protein Group Accessions	Modifications	ΔCn	IonScore	Exp Value	Charge	MH+ [Da]	ΔM [ppm]	RT [min]	# Missed Cleavages
	High	IGGIGTVPVGR	2	2	1	P10126		0	67.94	3.94371e-07	2	1025.61	0.124668	3.7299	0
	High	VETGVLKPGMVVTFAPVNVTTEVK	2	1	1	P10126		0	56.62	6.31536e-06	2	2515.39	1.90917	71.2878	0
	High	EHALLAYTLGVK	1	2	1	P10126		0	53.4	4.20521e-05	2	1314.74	1.27206	57.1137	0
	High	YYVTIIDAPGHR	2	1	1	P10126		0	53.06	5.38799e-05	2	1404.73	1.15609	51.0777	0
	High	LPLQDVYK	2	2	1	P10126		0	44.4	0.000324955	2	975.551	0.208866	47.4016	0
	High	STTTGHLIYK	1	2	1	P10126		0	33.82	0.00423253	2	1120.6	0.81406	31.6547	0
Q02788	Collagen alpha-2(VI) chain OS=Mus musculus GN=Col6a2 PE=2 SV=3 - [CO6A2_MOUSE]	306.96	8.22	1	7	7	7	1034	110.266	6.41748
	A6	Sequence	# PSMs	# Proteins	# Protein Groups	Protein Group Accessions	Modifications	ΔCn	IonScore	Exp Value	Charge	MH+ [Da]	ΔM [ppm]	RT [min]	# Missed Cleavages
	High	EKDFDSLAQPSFFDR	1	1	1	Q02788		0	68.93	9.46742e-07	2	1801.84	1.78347	60.8502	1
	High	NLEWIAGGTWTPSALK	1	1	1	Q02788		0	60.1	9.28375e-06	2	1743.91	1.54594	72.5869	0
	High	DIANSPHELYR	1	1	1	Q02788		0	41.97	0.000498735	2	1314.64	0.92326	38.0924	0
	High	GPQGALGEPGK	1	1	1	Q02788		0	37.29	0.00144644	2	1010.53	-0.607367	28.5187	0
	High	LGEQNFHK	1	1	1	Q02788		0	35.86	0.00147868	2	972.49	-0.248587	26.569	0
	High	VGVVQYSHEGTFEAIR	1	1	1	Q02788		0	35.64	0.00308374	2	1791.9	1.30668	50.2603	0
	High	RFVEDVSR	1	1	1	Q02788		0	27.17	0.0195704	2	1007.53	0.0424829	30.5414	1
P49312	Heterogeneous nuclear ribonucleoprotein A1 OS=Mus musculus GN=Hnrnpa1 PE=1 SV=2 - [ROA1_MOUSE]	302.91	18.75	1	3	5	7	320	34.1753	9.23193
	A6	Sequence	# PSMs	# Proteins	# Protein Groups	Protein Group Accessions	Modifications	ΔCn	IonScore	Exp Value	Charge	MH+ [Da]	ΔM [ppm]	RT [min]	# Missed Cleavages
	High	LFIGGLSFETTDESLR	1	1	1	P49312		0	71.59	7.87038e-07	2	1784.91	2.43428	73.2744	0
	High	IFVGGIKEDTEEHHLR	3	2	2	O88569;P49312		0	67.88	1.67817e-06	2	1879.97	2.17617	43.6526	1
	High	GFAFVTFDDHDSVDK	1	1	1	P49312		0	64.5	2.14662e-06	2	1699.76	1.73182	61.3749	0
	High	EDSQRPGAHLTVK	1	1	1	P49312		0	51.55	6.92844e-05	2	1437.75	1.45946	28.188	0
	High	EDTEEHHLR	1	2	2	P49312;O88569		0	47.39	7.93395e-05	2	1165.52	-0.767754	18.5155	0
Q61576	Peptidyl-prolyl cis-trans isomerase FKBP10 OS=Mus musculus GN=Fkbp10 PE=1 SV=2 - [FKB10_MOUSE]	299.46	13.08	1	6	6	7	581	64.6564	5.64307
	A6	Sequence	# PSMs	# Proteins	# Protein Groups	Protein Group Accessions	Modifications	ΔCn	IonScore	Exp Value	Charge	MH+ [Da]	ΔM [ppm]	RT [min]	# Missed Cleavages
	High	GGTYDTYIGSGWLIK	1	1	1	Q61576		0	81.26	8.8284e-08	2	1630.81	1.57406	68.4865	0
	High	LFSSHDYEAPQEITLGANK	1	1	1	Q61576		0	70.48	1.01624e-06	2	2120.03	2.09046	55.1879	0
	High	LMPGQDPDKTISDMFQNQDR	2	1	1	Q61576		0	63.53	3.94812e-06	2	2336.07	1.49034	61.8627	1
	High	LKSDEDQER	1	1	1	Q61576		0	30.48	0.00528265	2	1119.53	-0.503866	15.3531	1
	High	IIIPPFLAYGEK	1	1	1	Q61576		0	27.52	0.00761147	2	1360.79	1.31757	34.5559	0
	High	KIIIPPFLAYGEK	1	1	1	Q61576		0	26.19	0.00590072	2	1488.88	1.45065	70.8536	1
P09242	Alkaline phosphatase, tissue-nonspecific isozyme OS=Mus musculus GN=Alpl PE=1 SV=2 - [PPBT_MOUSE]	299.32	15.27	1	5	5	6	524	57.4778	7.00537
	A6	Sequence	# PSMs	# Proteins	# Protein Groups	Protein Group Accessions	Modifications	ΔCn	IonScore	Exp Value	Charge	MH+ [Da]	ΔM [ppm]	RT [min]	# Missed Cleavages
	High	NVIMFLGDGMGVSTVTAAR	1	1	1	P09242		0	81	9.37307e-08	2	1938.98	1.89251	74.4747	0
	High	LDGLDLISIWK	2	1	1	P09242		0	64.72	2.81635e-06	2	1272.72	0.970861	36.8106	0
	High	ANEGTVGVSAATER	1	1	1	P09242		0	61.53	6.74949e-06	2	1361.67	0.95208	31.732	0
	High	HETHGGEDVAVFAK	1	1	1	P09242		0	46.95	0.000195782	2	1496.71	0.0246699	35.7573	0
	High	DTLTVVTADHSHVFTFGGYTPR	1	1	1	P09242		0	45.12	0.000341447	3	2421.19	2.34999	64.5976	0
Q9D8N0	Elongation factor 1-gamma OS=Mus musculus GN=Eef1g PE=1 SV=3 - [EF1G_MOUSE]	296.82	24.94	1	7	7	7	437	50.0292	6.7417
	A6	Sequence	# PSMs	# Proteins	# Protein Groups	Protein Group Accessions	Modifications	ΔCn	IonScore	Exp Value	Charge	MH+ [Da]	ΔM [ppm]	RT [min]	# Missed Cleavages
	High	ALIAAQYSGAQVR	1	1	1	Q9D8N0		0	59.68	1.12491e-05	2	1347.74	-0.738441	45.3525	0
	High	EYFSWEGTFQHVGK	1	1	1	Q9D8N0		0	58.35	9.65037e-06	2	1714.79	1.35666	61.2005	0
	High	ILGLLDTHLK	1	1	1	Q9D8N0		0	51.64	1.68231e-05	2	1122.69	0.640491	60.1152	0
	High	STFVLDEFKR	1	1	1	Q9D8N0		0	39.26	0.000960473	2	1241.65	0.583529	54.8477	1
	High	GSTPEAAAQVVQWVSFADSDIVPPASTWVFPTLGIMHHNK	1	1	1	Q9D8N0		0	30.48	0.00653616	4	4291.13	1.31446	42.3212	0
	High	AKDPFAHLPK	1	1	1	Q9D8N0		0	29.56	0.00746971	2	1123.63	-0.116835	39.1128	1
	High	QATENAKEEVKR	1	1	1	Q9D8N0		0	27.85	0.0171442	2	1402.73	0.704688	19.4207	2
Q9QUP5	Hyaluronan and proteoglycan link protein 1 OS=Mus musculus GN=Hapln1 PE=1 SV=1 - [HPLN1_MOUSE]	295.58	18.26	2	6	6	7	356	40.4522	7.79639
	A6	Sequence	# PSMs	# Proteins	# Protein Groups	Protein Group Accessions	Modifications	ΔCn	IonScore	Exp Value	Charge	MH+ [Da]	ΔM [ppm]	RT [min]	# Missed Cleavages
	High	GGSDNDASLVITDLTLEDYGR	2	1	1	Q9QUP5		0	115.63	2.72159e-11	2	2211.05	1.89795	71.9948	0
	High	LLVEAEQAK	1	1	1	Q9QUP5		0	53.74	3.40248e-05	2	1000.57	-0.448915	36.3178	0
	High	FYYLIHPTK	1	1	1	Q9QUP5		0	35.88	0.00232403	2	1181.64	0.767383	51.3987	0
	High	FVGFPDKK	1	1	1	Q9QUP5		0	33.27	0.00329684	2	937.514	-0.54594	39.266	1
	High	VGQIFAAWK	1	2	1	Q9QUP5		0	29.67	0.00890131	2	1019.57	-0.561293	26.0342	0
	High	NYGFWDKDK	1	1	1	Q9QUP5		0	26.68	0.0115983	2	1172.54	0.117475	42.8917	1
Q99K41	EMILIN-1 OS=Mus musculus GN=Emilin1 PE=1 SV=1 - [EMIL1_MOUSE]	294.76	7.87	1	4	4	5	1017	107.518	5.30029
	A6	Sequence	# PSMs	# Proteins	# Protein Groups	Protein Group Accessions	Modifications	ΔCn	IonScore	Exp Value	Charge	MH+ [Da]	ΔM [ppm]	RT [min]	# Missed Cleavages
	High	LQQEATEHVTESEER	1	1	1	Q99K41		0	90.89	7.04719e-09	2	1785.83	1.4856	29.3566	0
	High	VLLNDGGYYDPETGVFTAPLAGR	1	1	1	Q99K41		0	85.76	3.1988e-08	2	2425.21	1.97024	71.7207	0
	High	VAFSAALSLPR	1	1	1	Q99K41		0	66.68	1.44979e-06	2	1131.65	0.337665	61.4963	0
	High	LQLVGSGLHEAEAAGEAQQAVLEGLQGLLSR	2	1	1	Q99K41		0	51.43	3.30947e-05	3	3144.67	1.65608	39.5795	0
P30412	Peptidyl-prolyl cis-trans isomerase C OS=Mus musculus GN=Ppic PE=1 SV=1 - [PPIC_MOUSE]	294.5	32.55	1	5	5	7	212	22.7797	7.50342
	A6	Sequence	# PSMs	# Proteins	# Protein Groups	Protein Group Accessions	Modifications	ΔCn	IonScore	Exp Value	Charge	MH+ [Da]	ΔM [ppm]	RT [min]	# Missed Cleavages
	High	DGTGGMSIYGETFPDENFK	1	1	1	P30412		0	90.9	3.21068e-09	2	2064.89	1.26878	62.4784	0
	High	IVIGLFGNVVPK	2	1	1	P30412		0	71.35	1.97863e-07	2	1255.78	1.20634	73.0452	0
	High	VIKDFMIQGGDFTAR	1	1	1	P30412		0	52.88	5.56447e-05	2	1697.87	1.10099	58.1626	1
	High	TPFVVEVPDW	2	1	1	P30412		0	40.71	0.000823705	2	1188.59	0.772947	77.535	0
	High	TVENFVALATGEK	1	1	1	P30412		0	38.66	0.00136825	2	1378.72	1.43096	27.948	0
P61979	Heterogeneous nuclear ribonucleoprotein K OS=Mus musculus GN=Hnrnpk PE=1 SV=1 - [HNRPK_MOUSE]	293.28	16.2	1	4	4	5	463	50.9444	5.5415
	A6	Sequence	# PSMs	# Proteins	# Protein Groups	Protein Group Accessions	Modifications	ΔCn	IonScore	Exp Value	Charge	MH+ [Da]	ΔM [ppm]	RT [min]	# Missed Cleavages
	High	IITITGTQDQIQNAQYLLQNSVK	2	1	1	P61979		0	105.31	1.73721e-10	2	2589.39	2.03174	73.3708	0
	High	ILSISADIETIGEILK	1	1	1	P61979		0	65.6	9.77751e-07	2	1714.99	1.01455	90.2327	0
	High	GSYGDLGGPIITTQVTIPK	1	1	1	P61979		0	64.42	2.78286e-06	2	1917.04	1.54556	65.6398	0
	High	TDYNASVSVPDSSGPER	1	1	1	P61979		0	57.95	1.02608e-05	2	1780.8	2.48357	40.6268	0
P02469	Laminin subunit beta-1 OS=Mus musculus GN=Lamb1 PE=1 SV=3 - [LAMB1_MOUSE]	281.37	3.47	1	3	3	4	1786	196.961	4.94482
	A6	Sequence	# PSMs	# Proteins	# Protein Groups	Protein Group Accessions	Modifications	ΔCn	IonScore	Exp Value	Charge	MH+ [Da]	ΔM [ppm]	RT [min]	# Missed Cleavages
	High	NFLTEDSADLDSIEAVANEVLK	2	1	1	P02469		0	128.12	1.7267e-12	2	2393.18	1.8201	91.3411	0
	High	VETLSQVEVILQQSAADIAR	1	1	1	P02469		0	91.91	4.1871e-09	2	2170.17	1.32372	84.5342	0
	High	AMDFDRDVLSALAEVEQLSK	1	1	1	P02469		0	61.34	8.30001e-06	3	2237.11	1.12814	40.2342	1
Q60715	Prolyl 4-hydroxylase subunit alpha-1 OS=Mus musculus GN=P4ha1 PE=1 SV=2 - [P4HA1_MOUSE]	281.34	11.42	1	4	4	4	534	60.8718	5.89697
	A6	Sequence	# PSMs	# Proteins	# Protein Groups	Protein Group Accessions	Modifications	ΔCn	IonScore	Exp Value	Charge	MH+ [Da]	ΔM [ppm]	RT [min]	# Missed Cleavages
	High	LNTEWSELENLILK	1	1	1	Q60715		0	98.36	1.38587e-09	2	1701.91	1.55329	84.2999	0
	High	VSVLDYLSYAVYQQGDLDK	1	1	1	Q60715		0	65.76	3.03952e-06	2	2176.09	1.99964	85.3642	0
	High	FHDIISDAEIEIVK	1	1	1	Q60715		0	59.32	1.18704e-05	2	1628.86	1.71363	65.7736	0
	High	SAWLSGYEDPVVSR	1	1	1	Q60715		0	57.9	1.54072e-05	2	1565.76	1.36226	57.7996	0
P07214	SPARC OS=Mus musculus GN=Sparc PE=1 SV=1 - [SPRC_MOUSE]	280.06	16.23	1	5	5	11	302	34.4276	4.85596
	A6	Sequence	# PSMs	# Proteins	# Protein Groups	Protein Group Accessions	Modifications	ΔCn	IonScore	Exp Value	Charge	MH+ [Da]	ΔM [ppm]	RT [min]	# Missed Cleavages
	High	LEAGDHPVELLAR	3	1	1	P07214		0	77.81	1.85446e-07	2	1419.76	1.85598	48.8875	0
	High	NVLVTLYERDEGNNLLTEK	3	1	1	P07214		0	70.77	9.29658e-07	2	2220.15	1.40301	64.0556	1
	High	RLEAGDHPVELLAR	3	1	1	P07214		0	69.08	1.15561e-06	3	1575.86	-0.728062	2.5729	1
	High	EQDINKDLVI	1	1	1	P07214		0	34.15	0.00424974	2	1186.63	0.878611	52.3906	1
	High	IHENEKR	1	1	1	P07214		0	28.25	0.0103988	2	925.485	-0.27282	1.94543	1
P68373	Tubulin alpha-1C chain OS=Mus musculus GN=Tuba1c PE=1 SV=1 - [TBA1C_MOUSE]	278.92	16.26	6	5	5	6	449	49.8775	5.09717
	A6	Sequence	# PSMs	# Proteins	# Protein Groups	Protein Group Accessions	Modifications	ΔCn	IonScore	Exp Value	Charge	MH+ [Da]	ΔM [ppm]	RT [min]	# Missed Cleavages
	High	TIGGGDDSFNTFFSETGAGK	1	4	1	P68373		0	90.77	5.02518e-09	2	2007.9	1.74946	64.3701	0
	High	AVFVDLEPTVIDEVR	2	3	1	P68373		0	66.83	1.99192e-06	2	1701.91	1.39809	32.4686	0
	High	IHFPLATYAPVISAEK	1	5	1	P68373		0	58.9	8.63127e-06	2	1756.97	1.87769	67.928	0
	High	qLFHPEQLITGK	1	6	1	P68373	N-Term(Gln->pyro-Glu)	0	35.26	0.00291895	2	1393.75	1.40265	67.6632	0
	High	DVNAAIATIK	1	4	1	P68373		0	27.16	0.0144232	2	1015.58	0.303812	17.2821	0
P14824	Annexin A6 OS=Mus musculus GN=Anxa6 PE=1 SV=3 - [ANXA6_MOUSE]	274.22	9.36	1	4	4	4	673	75.8374	5.50342
	A6	Sequence	# PSMs	# Proteins	# Protein Groups	Protein Group Accessions	Modifications	ΔCn	IonScore	Exp Value	Charge	MH+ [Da]	ΔM [ppm]	RT [min]	# Missed Cleavages
	High	GFGSDKESILELITSR	1	1	1	P14824		0	105.89	2.37022e-10	2	1751.92	1.90229	73.3429	1
	High	DLESDIIGDTSGHFQK	1	1	1	P14824		0	71.04	6.96536e-07	2	1761.83	1.85131	60.5628	0
	High	GIGTDEATIIDIVTHR	1	1	1	P14824		0	66.85	1.74525e-06	2	1710.91	1.98367	72.1955	0
	High	LILGLMMPPAHYDAK	1	1	1	P14824		0	30.44	0.00917204	2	1669.88	2.42399	69.5999	0
P16045	Galectin-1 OS=Mus musculus GN=Lgals1 PE=1 SV=3 - [LEG1_MOUSE]	266.61	34.07	1	5	5	17	135	14.8562	5.49072
	A6	Sequence	# PSMs	# Proteins	# Protein Groups	Protein Group Accessions	Modifications	ΔCn	IonScore	Exp Value	Charge	MH+ [Da]	ΔM [ppm]	RT [min]	# Missed Cleavages
	High	LNMEAINYMAADGDFK	7	1	1	P16045		0	116.75	1.16242e-11	2	1802.81	1.55968	65.4953	0
	High	LNMEAINYmAADGDFK	3	1	1	P16045	M9(Oxidation)	0	72.5	2.89606e-07	2	1818.81	1.72424	57.7324	0
	High	LPDGHEFKFPNR	3	1	1	P16045		0	43.41	0.000460597	2	1456.74	1.64889	46.9815	1
	High	SFVLNLGK	2	1	1	P16045		0	40.05	0.00037565	2	877.514	-0.154545	55.4487	0
	High	LPDGHEFK	1	1	1	P16045		0	39.07	0.000687532	2	942.468	-0.515073	32.3372	0
	High	VRGEVASDAK	1	1	1	P16045		0	27.26	0.0197328	2	1031.55	-0.275517	18.0609	1
P80316	T-complex protein 1 subunit epsilon OS=Mus musculus GN=Cct5 PE=1 SV=1 - [TCPE_MOUSE]	266.5	17.19	1	4	4	4	541	59.5859	6.02393
	A6	Sequence	# PSMs	# Proteins	# Protein Groups	Protein Group Accessions	Modifications	ΔCn	IonScore	Exp Value	Charge	MH+ [Da]	ΔM [ppm]	RT [min]	# Missed Cleavages
	High	qMAEIAVNAVLTVADMER	1	1	1	P80316	N-Term(Gln->pyro-Glu)	0	87.56	2.06081e-08	2	1943.96	1.5484	7.49121	0
	High	SQDDEIGDGTTGVVVLAGALLEEAEQLLDR	1	1	1	P80316		0	66.23	2.28703e-06	3	3113.55	1.93647	109.987	0
	High	VLVDINNPEPLIQTAK	1	1	1	P80316		0	64.5	1.84503e-06	2	1763.99	1.39574	63.3202	0
	High	AFADALEVIPMALSENSGMNPIQTMTEVR	1	1	1	P80316		0	48.21	0.000132887	3	3135.52	1.35785	41.7999	0
P14206	40S ribosomal protein SA OS=Mus musculus GN=Rpsa PE=1 SV=4 - [RSSA_MOUSE]	265.16	17.97	1	4	4	6	295	32.8174	4.86865
	A6	Sequence	# PSMs	# Proteins	# Protein Groups	Protein Group Accessions	Modifications	ΔCn	IonScore	Exp Value	Charge	MH+ [Da]	ΔM [ppm]	RT [min]	# Missed Cleavages
	High	AIVAIENPADVSVISSR	1	1	1	P14206		0	91.74	5.56004e-09	2	1740.95	1.12933	62.1788	0
	High	FTPGTFTNQIQAAFR	2	1	1	P14206		0	72.76	5.90575e-07	2	1698.86	1.73014	68.6184	0
	High	FAAATGATPIAGR	1	1	1	P14206		0	55.64	3.64319e-05	2	1203.65	0.302247	40.3982	0
	High	LLVVTDPR	2	1	1	P14206		0	45.02	7.86937e-05	2	912.551	-0.160254	3.66015	0
Q07643	Collagen alpha-2(IX) chain OS=Mus musculus GN=Col9a2 PE=2 SV=1 - [CO9A2_MOUSE]	263.9	8.14	1	4	4	5	688	65.2813	9.36377
	A6	Sequence	# PSMs	# Proteins	# Protein Groups	Protein Group Accessions	Modifications	ΔCn	IonScore	Exp Value	Charge	MH+ [Da]	ΔM [ppm]	RT [min]	# Missed Cleavages
	High	GIPGIVGAVGQIGNTGPK	1	1	1	Q07643		0	85.73	1.17612e-08	2	1634.93	2.39026	63.2529	0
	High	MIQEQLAEVAVSAK	2	1	1	Q07643		0	79.63	1.17604e-07	2	1516.81	0.859801	25.3478	0
	High	AASDQHIVDVVLK	1	1	1	Q07643		0	59.68	8.39643e-06	2	1394.77	1.99163	51.2968	0
	High	GPVGQPGPQGR	1	1	1	Q07643		0	38.86	0.00113765	2	1049.55	-0.211317	24.555	0
P26039	Talin-1 OS=Mus musculus GN=Tln1 PE=1 SV=2 - [TLN1_MOUSE]	261.74	5.08	1	5	5	6	2541	269.653	6.17627
	A6	Sequence	# PSMs	# Proteins	# Protein Groups	Protein Group Accessions	Modifications	ΔCn	IonScore	Exp Value	Charge	MH+ [Da]	ΔM [ppm]	RT [min]	# Missed Cleavages
	High	MVGGIAQIIAAQEEMLR	1	1	1	P26039		0	88.62	1.28473e-08	2	1829.97	2.151	81.9406	0
	High	GVGAAATAVTQALNELLQHVK	2	1	1	P26039		0	73.3	2.38545e-07	2	2091.16	1.53113	95.1729	0
	High	YDQATDTILTVTENIFSSMGDAGEMVR	1	1	1	P26039		0	39.87	0.000968563	3	2964.37	2.92114	44.9886	0
	High	AATAPLLEAVDNLSAFASNPEFSSVPAQISPEGR	1	1	1	P26039		0	32.21	0.00595162	3	3456.73	1.49341	92.777	0
	High	GTEWVDPEDPTVIAENELLGAAAAIEAAAK	1	1	1	P26039		0	27.74	0.0158171	3	3051.52	2.36739	101.172	0
P17182	Alpha-enolase OS=Mus musculus GN=Eno1 PE=1 SV=3 - [ENOA_MOUSE]	260.67	19.12	3	5	5	6	434	47.1112	6.80029
	A6	Sequence	# PSMs	# Proteins	# Protein Groups	Protein Group Accessions	Modifications	ΔCn	IonScore	Exp Value	Charge	MH+ [Da]	ΔM [ppm]	RT [min]	# Missed Cleavages
	High	AAVPSGASTGIYEALELR	1	3	1	P17182		0	73.85	4.47126e-07	2	1804.95	1.94801	66.651	0
	High	LAMQEFMILPVGASSFR	1	1	1	P17182		0	62.78	5.03505e-06	2	1896.97	0.432335	83.5268	0
	High	SFVQNYPVVSIEDPFDQDDWGAWQK	2	1	1	P17182		0	48.56	0.000108666	3	2970.36	2.13267	36.661	0
	High	GVSQAVEHINK	1	1	1	P17182		0	46.88	0.000224602	2	1181.63	0.00476858	31.2023	0
	High	YITPDQLADLYK	1	1	1	P17182		0	28.6	0.014356	2	1439.74	2.05954	64.6931	0
Q3THE2	Myosin regulatory light chain 12B OS=Mus musculus GN=Myl12b PE=1 SV=2 - [ML12B_MOUSE]	256.47	27.91	2	4	4	5	172	19.7665	4.84326
	A6	Sequence	# PSMs	# Proteins	# Protein Groups	Protein Group Accessions	Modifications	ΔCn	IonScore	Exp Value	Charge	MH+ [Da]	ΔM [ppm]	RT [min]	# Missed Cleavages
	High	ATSNVFAMFDQSQIQEFK	1	2	1	Q3THE2		0	90.33	9.68537e-09	2	2090.99	2.4011	74.7319	0
	High	FTDEEVDELYR	2	1	1	Q3THE2		0	72.79	2.86679e-07	2	1415.63	1.41123	22.5963	0
	High	GNFNYIEFTR	1	1	1	Q3THE2		0	56.75	1.31036e-05	2	1260.6	1.41628	56.5709	0
	High	ELLTTMGDR	1	2	1	Q3THE2		0	36.6	0.00178303	2	1035.51	0.100805	42.5844	0
Q8VDJ3	Vigilin OS=Mus musculus GN=Hdlbp PE=1 SV=1 - [VIGLN_MOUSE]	254.18	6.47	1	5	5	5	1268	141.655	6.87354
	A6	Sequence	# PSMs	# Proteins	# Protein Groups	Protein Group Accessions	Modifications	ΔCn	IonScore	Exp Value	Charge	MH+ [Da]	ΔM [ppm]	RT [min]	# Missed Cleavages
	High	IVGELEQMVSEDVPLDHR	1	1	1	Q8VDJ3		0	75.19	3.70797e-07	2	2066.03	2.06562	68.9112	0
	High	EALEALVPVTIEVEVPFDLHR	1	1	1	Q8VDJ3		0	57.44	9.10524e-06	2	2376.28	0.613143	87.0214	0
	High	ASVITQVFHVPLEER	1	1	1	Q8VDJ3		0	52.9	3.3336e-05	2	1724.94	1.8166	68.7498	0
	High	DKFPEVIINFPDPAQK	1	1	1	Q8VDJ3		0	39.04	0.00140331	2	1857.98	2.31872	69.8831	1
	High	IEGDPQGVQQAK	1	1	1	Q8VDJ3		0	29.61	0.0104473	2	1269.64	-0.0497418	27.3779	0
P29699	Alpha-2-HS-glycoprotein OS=Mus musculus GN=Ahsg PE=1 SV=1 - [FETUA_MOUSE]	252.56	15.94	1	4	4	7	345	37.3017	6.50732
	A6	Sequence	# PSMs	# Proteins	# Protein Groups	Protein Group Accessions	Modifications	ΔCn	IonScore	Exp Value	Charge	MH+ [Da]	ΔM [ppm]	RT [min]	# Missed Cleavages
	High	HAFSPVASVESASGETLHSPK	3	1	1	P29699		0	91.08	8.7341e-09	2	2138.05	1.3496	50.6098	0
	High	AQNVPLPVSTLVEFVIAATDCTAK	2	1	1	P29699		0	86.13	1.85274e-08	2	2487.32	2.05824	109.672	0
	High	QVLNQIDKVK	1	1	1	P29699		0	37.82	0.0010077	2	1184.7	0.475801	37.5264	1
	High	QVLNQIDK	1	1	1	P29699		0	37.53	0.00115675	2	957.536	-0.0499023	33.2565	0
Q91WP6	Serine protease inhibitor A3N OS=Mus musculus GN=Serpina3n PE=1 SV=1 - [SPA3N_MOUSE]	252.13	14.83	4	4	5	5	418	46.6883	5.8208
	A6	Sequence	# PSMs	# Proteins	# Protein Groups	Protein Group Accessions	Modifications	ΔCn	IonScore	Exp Value	Charge	MH+ [Da]	ΔM [ppm]	RT [min]	# Missed Cleavages
	High	EVFSTQADLSAITGTK	1	2	1	Q91WP6		0	76.55	2.33481e-07	2	1667.85	2.31157	59.7588	0
	High	FSISTDYSLEDVLSK	1	1	1	Q91WP6		0	69.3	1.38638e-06	2	1703.84	1.34284	71.4497	0
	High	MQQVEASLQPETLR	1	6	2	P29621;Q91WP6		0	47.2	0.000212459	2	1629.83	1.8125	49.1159	0
	High	MIDELHLPK	1	1	1	Q91WP6		0	32.1	0.00493276	2	1095.59	0.303428	50.6743	0
	High	KLINDYVR	1	1	1	Q91WP6		0	26.98	0.0119266	2	1020.58	-0.324043	38.002	1
Q64433	10 kDa heat shock protein, mitochondrial OS=Mus musculus GN=Hspe1 PE=1 SV=2 - [CH10_MOUSE]	248.1	43.14	1	4	4	4	102	10.9559	8.35303
	A6	Sequence	# PSMs	# Proteins	# Protein Groups	Protein Group Accessions	Modifications	ΔCn	IonScore	Exp Value	Charge	MH+ [Da]	ΔM [ppm]	RT [min]	# Missed Cleavages
	High	VLQATVVAVGSGGK	1	1	1	Q64433		0	102.41	3.84658e-10	2	1285.75	0.271463	44.8292	0
	High	VVLDDKDYFLFR	1	1	1	Q64433		0	71.45	9.23825e-07	2	1529.8	2.02955	66.2453	1
	High	SGEIEPVSVK	1	1	1	Q64433		0	37.4	0.00165593	2	1044.56	-0.744064	37.2172	0
	High	KFLPLFDR	1	1	1	Q64433		0	36.84	0.00107647	2	1035.6	-0.424074	60.8025	1
Q01405	Protein transport protein Sec23A OS=Mus musculus GN=Sec23a PE=1 SV=2 - [SC23A_MOUSE]	244.99	7.58	2	4	4	4	765	86.1064	7.07861
	A6	Sequence	# PSMs	# Proteins	# Protein Groups	Protein Group Accessions	Modifications	ΔCn	IonScore	Exp Value	Charge	MH+ [Da]	ΔM [ppm]	RT [min]	# Missed Cleavages
	High	IMMFIGGPATQGPGMVVGDELK	1	1	1	Q01405		0	99.23	1.40891e-09	2	2248.12	2.00906	76.7573	0
	High	IDMNLTDLLGELQR	1	2	1	Q01405		0	58.35	1.64495e-05	2	1630.85	1.72164	85.5706	0
	High	MVVPVAALFTPLK	1	1	1	Q01405		0	50.38	3.02353e-05	2	1385.82	0.768278	83.8581	0
	High	IDMNLTDLLGELQRDPWPVPQGK	1	1	1	Q01405		0	37.03	0.00180319	3	2635.36	1.02789	91.6184	1
P21619	Lamin-B2 OS=Mus musculus GN=Lmnb2 PE=1 SV=2 - [LMNB2_MOUSE]	239.79	5.7	1	1	4	4	596	67.2773	5.50342
	A6	Sequence	# PSMs	# Proteins	# Protein Groups	Protein Group Accessions	Modifications	ΔCn	IonScore	Exp Value	Charge	MH+ [Da]	ΔM [ppm]	RT [min]	# Missed Cleavages
	High	DAMQQQLAEYQELLDIK	1	1	1	P21619		0	68.02	1.7827e-06	2	2036	2.14101	78.0442	0
	High	KLLEGEEER	1	3	3	P21619;P48678;P14733		0	65.93	2.66757e-06	2	1102.57	-1.91947	27.3143	1
	High	LQEKEELR	1	2	2	P21619;P14733		0	61.07	7.23006e-06	2	1044.57	-0.393021	24.9457	1
	High	LLEGEEER	1	3	3	P21619;P48678;P14733		0	44.77	0.000251737	2	974.478	-0.669298	28.6378	0
P14869	60S acidic ribosomal protein P0 OS=Mus musculus GN=Rplp0 PE=1 SV=3 - [RLA0_MOUSE]	238.19	21.14	1	4	4	4	317	34.1948	6.25244
	A6	Sequence	# PSMs	# Proteins	# Protein Groups	Protein Group Accessions	Modifications	ΔCn	IonScore	Exp Value	Charge	MH+ [Da]	ΔM [ppm]	RT [min]	# Missed Cleavages
	High	TSFFQALGITTK	1	1	1	P14869		0	93.14	4.68303e-09	2	1313.71	1.56231	71.5295	0
	High	GTIEILSDVQLIK	1	1	1	P14869		0	61.36	3.91159e-06	2	1428.83	1.7709	73.0721	0
	High	AFLADPSAFAAAAPAAAATTAAPAAAAAPAK	1	1	1	P14869		0	50.67	7.19912e-05	3	2696.41	0.713501	69.4258	0
	High	GHLENNPALEK	1	1	1	P14869		0	33.02	0.00538795	2	1221.62	0.365876	28.4527	0
O88322	Nidogen-2 OS=Mus musculus GN=Nid2 PE=1 SV=2 - [NID2_MOUSE]	233.27	5.2	1	4	4	5	1403	153.816	5.37646
	A6	Sequence	# PSMs	# Proteins	# Protein Groups	Protein Group Accessions	Modifications	ΔCn	IonScore	Exp Value	Charge	MH+ [Da]	ΔM [ppm]	RT [min]	# Missed Cleavages
	High	ETQYVDDDFPTDFPAIAPFLADIDTSHSR	2	1	1	O88322		0	86.73	1.87907e-08	3	3283.51	1.17616	39.0889	0
	High	ITQTAEGLDPENYLSIK	1	1	1	O88322		0	67.72	2.02008e-06	2	1891.97	1.84359	64.7064	0
	High	HLAIPATQQLTVDR	1	1	1	O88322		0	43.75	0.000326815	2	1562.87	1.91073	50.5857	0
	High	EDTSGAVLSLAAR	1	1	1	O88322		0	35.07	0.00340733	2	1289.67	0.917029	51.143	0
P28654	Decorin OS=Mus musculus GN=Dcn PE=1 SV=1 - [PGS2_MOUSE]	232.66	14.97	1	5	5	6	354	39.7839	8.67529
	A6	Sequence	# PSMs	# Proteins	# Protein Groups	Protein Group Accessions	Modifications	ΔCn	IonScore	Exp Value	Charge	MH+ [Da]	ΔM [ppm]	RT [min]	# Missed Cleavages
	High	VPAGLAQHK	1	1	1	P28654		0	57	1.3468e-05	2	920.531	0.0948734	24.6339	0
	High	ASYSAVSLYGNPVR	2	1	1	P28654		0	56.82	2.23567e-05	2	1483.76	1.68897	22.5243	0
	High	DLHTLILVNNK	1	1	1	P28654		0	53.75	1.81329e-05	2	1279.74	1.10769	55.2787	0
	High	ISPEAFKPLVK	1	1	1	P28654		0	38.8	0.000751406	2	1228.73	0.477826	51.5531	0
	High	VHENEITK	1	1	1	P28654		0	26.29	0.0151551	2	969.5	-0.350606	19.8217	0
P62259	14-3-3 protein epsilon OS=Mus musculus GN=Ywhae PE=1 SV=1 - [1433E_MOUSE]	232.51	18.82	6	3	5	7	255	29.1554	4.7417
	A6	Sequence	# PSMs	# Proteins	# Protein Groups	Protein Group Accessions	Modifications	ΔCn	IonScore	Exp Value	Charge	MH+ [Da]	ΔM [ppm]	RT [min]	# Missed Cleavages
	High	AAFDDAIAELDTLSEESYKDSTLIMQLLR	2	1	1	P62259		0	75.59	2.44311e-07	3	3258.61	0.738926	109.535	1
	High	DSTLIMQLLR	2	7	2	P62259;P63101		0	46.25	0.000207495	2	1189.66	0.680414	76.6616	0
	High	LAEQAER	1	7	2	P62259;P63101		0	40.57	0.00042096	2	816.42	-1.62412	19.4079	0
	High	HLIPAANTGESK	1	1	1	P62259		0	34.65	0.00344482	2	1237.65	0.320738	31.6815	0
	High	AAFDDAIAELDTLSEESYK	1	1	1	P62259		0	29.83	0.00894331	2	2087.97	2.33494	35.1718	0
P02089	Hemoglobin subunit beta-2 OS=Mus musculus GN=Hbb-b2 PE=1 SV=2 - [HBB2_MOUSE]	226.66	36.73	2	2	4	5	147	15.8683	8.04541
	A6	Sequence	# PSMs	# Proteins	# Protein Groups	Protein Group Accessions	Modifications	ΔCn	IonScore	Exp Value	Charge	MH+ [Da]	ΔM [ppm]	RT [min]	# Missed Cleavages
	High	YFDSFGDLSSASAIMGNPK	1	1	1	P02089		0	99.15	9.54706e-10	2	2006.92	2.1489	70.3012	0
	High	VVAGVATALAHK	1	2	2	P02088;P02089		0	54.02	9.72535e-06	2	1136.68	0.927085	40.7529	0
	High	LLVVYPWTQR	2	3	2	P02088;P02089		0	43.16	0.000333311	2	1274.73	1.07083	66.3904	0
	High	VNPDEVGGEALGR	1	1	1	P02089		0	30.33	0.00848049	2	1312.65	-0.490711	40.9325	0
Q60605	Myosin light polypeptide 6 OS=Mus musculus GN=Myl6 PE=1 SV=3 - [MYL6_MOUSE]	226.21	35.1	2	4	4	6	151	16.9191	4.65283
	A6	Sequence	# PSMs	# Proteins	# Protein Groups	Protein Group Accessions	Modifications	ΔCn	IonScore	Exp Value	Charge	MH+ [Da]	ΔM [ppm]	RT [min]	# Missed Cleavages
	High	NKDQGTYEDYVEGLR	2	1	1	Q60605		0	91.35	6.11908e-09	2	1786.83	1.83059	48.8636	1
	High	VLDFEHFLPMLQTVAK	2	1	1	Q60605		0	51.61	6.86789e-05	2	1888.01	1.8212	87.4612	0
	High	ALGQNPTNAEVLK	1	2	1	Q60605		0	46.01	0.00019297	2	1354.73	0.285263	41.3099	0
	High	HVLVTLGEK	1	1	1	Q60605		0	37.24	0.000641917	2	995.588	-0.0249049	39.8765	0
Q8CGP6	Histone H2A type 1-H OS=Mus musculus GN=Hist1h2ah PE=1 SV=3 - [H2A1H_MOUSE]	225.54	35.94	6	1	4	12	128	13.9418	11.0337
	A6	Sequence	# PSMs	# Proteins	# Protein Groups	Protein Group Accessions	Modifications	ΔCn	IonScore	Exp Value	Charge	MH+ [Da]	ΔM [ppm]	RT [min]	# Missed Cleavages
	High	VTIAQGGVLPNIQAVLLPK	6	8	2	Q8CGP6;Q64523		0	71.43	1.76565e-07	3	1931.17	1.01506	35.8413	0
	High	NDEELNKLLGR	2	6	1	Q8CGP6		0	62.63	6.54909e-06	2	1300.69	0.542479	21.8187	1
	High	AGLQFPVGR	2	12	4	Q8CGP6;Q64523;P0C0S6;P27661		0	58.76	1.51007e-05	2	944.531	-0.111983	50.8123	0
	High	HLQLAIR	2	11	4	Q8CGP6;Q64523;P0C0S6;P27661		0	32.72	0.00131191	2	850.526	0.0272005	1.98308	0
P10107	Annexin A1 OS=Mus musculus GN=Anxa1 PE=1 SV=2 - [ANXA1_MOUSE]	222.8	15.32	1	4	4	5	346	38.71	7.37158
	A6	Sequence	# PSMs	# Proteins	# Protein Groups	Protein Group Accessions	Modifications	ΔCn	IonScore	Exp Value	Charge	MH+ [Da]	ΔM [ppm]	RT [min]	# Missed Cleavages
	High	GVDEATIIDILTK	2	1	1	P10107		0	67.73	1.28178e-06	2	1387.77	1.07761	34.6832	0
	High	GTDVNVFTTILTSR	1	1	1	P10107		0	58.71	1.29203e-05	2	1523.81	1.8312	73.2196	0
	High	ALTGHLEEVVLAMLK	1	1	1	P10107		0	49.1	5.90529e-05	2	1623.92	1.08732	84.991	0
	High	TPAQFDADELR	1	1	1	P10107		0	47.26	0.000122156	2	1262.6	1.08139	44.6143	0
Q64523	Histone H2A type 2-C OS=Mus musculus GN=Hist2h2ac PE=1 SV=3 - [H2A2C_MOUSE]	220.08	35.66	2	1	4	11	129	13.9798	10.9019
	A6	Sequence	# PSMs	# Proteins	# Protein Groups	Protein Group Accessions	Modifications	ΔCn	IonScore	Exp Value	Charge	MH+ [Da]	ΔM [ppm]	RT [min]	# Missed Cleavages
	High	VTIAQGGVLPNIQAVLLPK	6	8	2	Q8CGP6;Q64523		0	71.43	1.76565e-07	3	1931.17	1.01506	35.8413	0
	High	AGLQFPVGR	2	12	4	Q8CGP6;Q64523;P0C0S6;P27661		0	58.76	1.51007e-05	2	944.531	-0.111983	50.8123	0
	High	NDEELNKLLGK	1	2	1	Q64523		0	57.17	2.00501e-05	2	1272.68	0.495026	49.8052	1
	High	HLQLAIR	2	11	4	Q8CGP6;Q64523;P0C0S6;P27661		0	32.72	0.00131191	2	850.526	0.0272005	1.98308	0
P21460	Cystatin-C OS=Mus musculus GN=Cst3 PE=2 SV=2 - [CYTC_MOUSE]	213.65	37.86	1	4	4	5	140	15.5208	8.99756
	A6	Sequence	# PSMs	# Proteins	# Protein Groups	Protein Group Accessions	Modifications	ΔCn	IonScore	Exp Value	Charge	MH+ [Da]	ΔM [ppm]	RT [min]	# Missed Cleavages
	High	ALDFAVSEYNK	2	1	1	P21460		0	74.01	3.03852e-07	2	1256.62	0.760389	51.3473	0
	High	qLVAGVNYFLDVEMGR	1	1	1	P21460	N-Term(Gln->pyro-Glu)	0	57.11	2.33443e-05	2	1793.89	1.44877	5.765	0
	High	MLGAPEEADANEEGVRR	1	1	1	P21460		0	52.84	4.10797e-05	2	1843.86	1.44447	38.8791	1
	High	GSNDAYHSR	1	1	1	P21460		0	29.69	0.00273867	2	1006.43	0.16314	8.85581	0
P62204	Calmodulin OS=Mus musculus GN=Calm1 PE=1 SV=2 - [CALM_MOUSE]	212.6	36.24	2	4	4	5	149	16.8268	4.22119
	A6	Sequence	# PSMs	# Proteins	# Protein Groups	Protein Group Accessions	Modifications	ΔCn	IonScore	Exp Value	Charge	MH+ [Da]	ΔM [ppm]	RT [min]	# Missed Cleavages
	High	EAFSLFDKDGDGTITTK	2	1	1	P62204		0	74.62	3.60675e-07	2	1844.89	1.2917	57.3192	1
	High	EADIDGDGQVNYEEFVQMMTAK	1	1	1	P62204		0	72.48	2.48572e-07	3	2490.09	2.10393	34.286	0
	High	MKDTDSEEEIREAFR	1	2	1	P62204		0	37.38	0.00142592	2	1855.85	1.31411	45.9822	2
	High	MKDTDSEEEIR	1	2	1	P62204		0	28.12	0.00955854	2	1352.6	1.61694	26.065	1
Q62059	Versican core protein OS=Mus musculus GN=Vcan PE=1 SV=2 - [CSPG2_MOUSE]	212.58	1.64	1	3	3	5	3357	366.56	4.64014
	A6	Sequence	# PSMs	# Proteins	# Protein Groups	Protein Group Accessions	Modifications	ΔCn	IonScore	Exp Value	Charge	MH+ [Da]	ΔM [ppm]	RT [min]	# Missed Cleavages
	High	LATVGELQAAWR	2	1	1	Q62059		0	80.53	1.04444e-07	2	1314.72	1.07385	26.8894	0
	High	VSVPTHPDDVGDASLTMVK	2	1	1	Q62059		0	76.73	2.59036e-07	2	1967.98	2.13007	53.5896	0
	High	qIISTLYAETSHMESLGTSILGDK	1	1	1	Q62059	N-Term(Gln->pyro-Glu)	0	55.32	3.20204e-05	2	2577.28	1.92402	92.722	0
P08121	Collagen alpha-1(III) chain OS=Mus musculus GN=Col3a1 PE=1 SV=4 - [CO3A1_MOUSE]	211.05	5.46	1	5	5	5	1464	138.858	6.52197
	A6	Sequence	# PSMs	# Proteins	# Protein Groups	Protein Group Accessions	Modifications	ΔCn	IonScore	Exp Value	Charge	MH+ [Da]	ΔM [ppm]	RT [min]	# Missed Cleavages
	High	INTEEIMSSLK	1	1	1	P08121		0	62.47	7.30449e-06	2	1264.65	0.70892	58.9303	0
	High	GPVGPHGPPGK	1	1	1	P08121		0	43.39	0.00032299	2	999.537	-0.371745	24.3198	0
	High	GPAGPIGPPGPAGQPGDKGEGGSPGLPGIAGPR	1	1	1	P08121		0	40.67	0.00079276	3	2872.48	2.38597	56.6359	1
	High	GSPGGPGTAGFPGGR	1	1	1	P08121		0	38.75	0.000966803	2	1271.61	0.407002	36.6703	0
	High	LMGSNEGEFK	1	1	1	P08121		0	25.77	0.0152289	2	1111.51	-0.49745	36.5552	0
Q8VDD5	Myosin-9 OS=Mus musculus GN=Myh9 PE=1 SV=4 - [MYH9_MOUSE]	210.95	3.72	1	4	4	4	1960	226.232	5.65576
	A6	Sequence	# PSMs	# Proteins	# Protein Groups	Protein Group Accessions	Modifications	ΔCn	IonScore	Exp Value	Charge	MH+ [Da]	ΔM [ppm]	RT [min]	# Missed Cleavages
	High	DFSALESQLQDTQELLQEENR	1	1	1	Q8VDD5		0	76.3	2.09808e-07	2	2493.18	1.88002	77.6027	0
	High	ALEQQVEEMKTQLEELEDELQATEDAK	1	1	1	Q8VDD5		0	52.42	5.7566e-05	3	3147.49	1.90717	38.7541	1
	High	SMEAEMIQLQEELAAAER	1	1	1	Q8VDD5		0	51.08	7.3304e-05	2	2048.97	1.35799	77.7549	0
	High	HLAAENR	1	1	1	Q8VDD5		0	31.15	0.00226372	2	810.421	-0.266463	14.5076	0
P08113	Endoplasmin OS=Mus musculus GN=Hsp90b1 PE=1 SV=2 - [ENPL_MOUSE]	210.93	6.73	1	4	4	4	802	92.4183	4.81787
	A6	Sequence	# PSMs	# Proteins	# Protein Groups	Protein Group Accessions	Modifications	ΔCn	IonScore	Exp Value	Charge	MH+ [Da]	ΔM [ppm]	RT [min]	# Missed Cleavages
	High	GVVDSDDLPLNVSR	1	1	1	P08113		0	76.57	2.08177e-07	2	1485.76	1.72593	54.979	0
	High	EATEKEFEPLLNWMK	1	1	1	P08113		0	51.32	7.93247e-05	2	1864.92	2.17365	73.8216	1
	High	NLLHVTDTGVGMTR	1	1	1	P08113		0	48.9	0.000150081	2	1513.78	1.70076	50.1873	0
	High	SILFVPTSAPR	1	1	1	P08113		0	34.14	0.00329584	2	1187.68	1.68745	59.5668	0
P43274	Histone H1.4 OS=Mus musculus GN=Hist1h1e PE=1 SV=2 - [H14_MOUSE]	206.69	14.16	3	1	4	4	219	21.964	11.1069
	A6	Sequence	# PSMs	# Proteins	# Protein Groups	Protein Group Accessions	Modifications	ΔCn	IonScore	Exp Value	Charge	MH+ [Da]	ΔM [ppm]	RT [min]	# Missed Cleavages
	High	GTGASGSFK	1	5	3	P15864;P43274;P43276		0	65.11	1.04828e-06	2	811.395	0.0203521	19.7155	0
	High	SGVSLAALKK	1	4	2	P15864;P43274		0	58.46	4.3481e-06	2	973.604	-0.0614161	39.9631	1
	High	TSGPPVSELITK	1	1	1	P43274		0	41.99	0.000610277	2	1228.68	0.886853	49.9695	0
	High	SGVSLAALK	1	4	2	P15864;P43274		0	41.13	0.000659122	2	845.509	0.14501	16.6321	0
Q921I1	Serotransferrin OS=Mus musculus GN=Tf PE=1 SV=1 - [TRFE_MOUSE]	204.87	6.89	1	4	4	4	697	76.6737	7.18115
	A6	Sequence	# PSMs	# Proteins	# Protein Groups	Protein Group Accessions	Modifications	ΔCn	IonScore	Exp Value	Charge	MH+ [Da]	ΔM [ppm]	RT [min]	# Missed Cleavages
	High	SKDFQLFSSPLGK	1	1	1	Q921I1		0	58.9	1.21095e-05	2	1453.77	1.33041	59.9374	1
	High	LYLGHNYVTAIR	1	1	1	Q921I1		0	57.03	1.88245e-05	2	1419.77	0.428689	51.3718	0
	High	TAGWNIPMGMLYNR	1	1	1	Q921I1		0	51.39	6.8254e-05	2	1623.78	1.45047	72.2345	0
	High	IPSHAVVAR	1	1	1	Q921I1		0	37.55	0.000782276	2	949.557	-0.614771	27.6086	0
Q9R0G6	Cartilage oligomeric matrix protein OS=Mus musculus GN=Comp PE=1 SV=2 - [COMP_MOUSE]	203.03	7.55	2	4	4	4	755	82.2895	4.64014
	A6	Sequence	# PSMs	# Proteins	# Protein Groups	Protein Group Accessions	Modifications	ΔCn	IonScore	Exp Value	Charge	MH+ [Da]	ΔM [ppm]	RT [min]	# Missed Cleavages
	High	FYEGPELVADSNVVLDTAMR	1	1	1	Q9R0G6		0	78.62	1.55954e-07	2	2226.08	1.94416	74.5433	0
	High	ELQETNAALQDVR	1	1	1	Q9R0G6		0	58.91	1.43952e-05	2	1486.75	1.23164	42.6849	0
	High	NALWHTGDTASQVR	1	1	1	Q9R0G6		0	36.41	0.00268558	2	1555.76	1.90675	40.4243	0
	High	AVAEPGIQLK	1	2	1	Q9R0G6		0	29.09	0.00394594	2	1025.6	-0.342131	43.0072	0
P40124	Adenylyl cyclase-associated protein 1 OS=Mus musculus GN=Cap1 PE=1 SV=4 - [CAP1_MOUSE]	201.23	10.76	1	3	3	7	474	51.5324	7.51807
	A6	Sequence	# PSMs	# Proteins	# Protein Groups	Protein Group Accessions	Modifications	ΔCn	IonScore	Exp Value	Charge	MH+ [Da]	ΔM [ppm]	RT [min]	# Missed Cleavages
	High	GAVPYVQAFDSLLANPVAEYLK	4	1	1	P40124		0	90.12	8.0738e-09	2	2365.24	0.319293	41.4824	0
	High	LSDLLAPISEQIQEVITFR	2	1	1	P40124		0	74.48	1.87137e-07	2	2172.19	0.47186	42.1528	0
	High	HAEMVHTGLK	1	1	1	P40124		0	36.63	0.00256379	2	1122.57	-0.702341	28.0567	0
P63276	40S ribosomal protein S17 OS=Mus musculus GN=Rps17 PE=1 SV=2 - [RS17_MOUSE]	198.7	32.59	1	2	2	2	135	15.5144	9.84717
	A6	Sequence	# PSMs	# Proteins	# Protein Groups	Protein Group Accessions	Modifications	ΔCn	IonScore	Exp Value	Charge	MH+ [Da]	ΔM [ppm]	RT [min]	# Missed Cleavages
	High	LLDFGSLSNLQVTQPTVGMNFK	1	1	1	P63276		0	108.35	1.31596e-10	2	2409.25	1.10111	80.2757	0
	High	DNYVPEVSALDQEIIEVDPDTK	1	1	1	P63276		0	90.35	9.54861e-09	2	2489.2	1.99436	74.2969	0
P27661	Histone H2AX OS=Mus musculus GN=H2afx PE=1 SV=2 - [H2AX_MOUSE]	197.79	32.17	2	2	4	9	143	15.1334	10.7407
	A6	Sequence	# PSMs	# Proteins	# Protein Groups	Protein Group Accessions	Modifications	ΔCn	IonScore	Exp Value	Charge	MH+ [Da]	ΔM [ppm]	RT [min]	# Missed Cleavages
	High	LLGGVTIAQGGVLPNIQAVLLPK	3	2	1	P27661		0	68.07	3.82741e-07	2	2271.38	1.47799	39.0139	0
	High	AGLQFPVGR	2	12	4	Q8CGP6;Q64523;P0C0S6;P27661		0	58.76	1.51007e-05	2	944.531	-0.111983	50.8123	0
	High	NDEELNKLLGGVTIAQGGVLPNIQAVLLPK	2	2	1	P27661		0	38.24	0.000368049	3	3113.76	2.16001	91.8119	1
	High	HLQLAIR	2	11	4	Q8CGP6;Q64523;P0C0S6;P27661		0	32.72	0.00131191	2	850.526	0.0272005	1.98308	0
P99024	Tubulin beta-5 chain OS=Mus musculus GN=Tubb5 PE=1 SV=1 - [TBB5_MOUSE]	195.27	9.68	8	3	3	4	444	49.639	4.89404
	A6	Sequence	# PSMs	# Proteins	# Protein Groups	Protein Group Accessions	Modifications	ΔCn	IonScore	Exp Value	Charge	MH+ [Da]	ΔM [ppm]	RT [min]	# Missed Cleavages
	High	GHYTEGAELVDSVLDVVR	2	6	1	P99024		0	84.53	3.77037e-08	2	1958.99	3.16664	76.9774	0
	High	LAVNMVPFPR	1	8	1	P99024		0	59.09	1.15912e-05	2	1143.63	0.484415	63.1471	0
	High	ALTVPELTQQVFDAK	1	1	1	P99024		0	51.65	6.56555e-05	2	1659.9	1.40931	70.7189	0
Q8VIJ6	Splicing factor, proline- and glutamine-rich OS=Mus musculus GN=Sfpq PE=1 SV=1 - [SFPQ_MOUSE]	192.14	10.3	1	4	4	4	699	75.3943	9.43701
	A6	Sequence	# PSMs	# Proteins	# Protein Groups	Protein Group Accessions	Modifications	ΔCn	IonScore	Exp Value	Charge	MH+ [Da]	ΔM [ppm]	RT [min]	# Missed Cleavages
	High	RMEELHSQEMQK	1	1	1	Q8VIJ6		0	63.6	2.7064e-06	2	1545.72	1.17816	27.6214	1
	High	LFVGNLPADITEDEFKR	1	1	1	Q8VIJ6		0	54.65	4.01038e-05	2	1964.02	1.62998	67.849	1
	High	DKLESEMEDAYHEHQANLLR	1	1	1	Q8VIJ6		0	42.78	0.000416512	4	2428.12	0.264733	24.1748	1
	High	NLSPYVSNELLEEAFSQFGPIER	1	1	1	Q8VIJ6		0	31.11	0.00801568	3	2639.3	0.478428	89.8872	0
Q03265	ATP synthase subunit alpha, mitochondrial OS=Mus musculus GN=Atp5a1 PE=1 SV=1 - [ATPA_MOUSE]	191.81	11.93	1	4	4	4	553	59.7156	9.18799
	A6	Sequence	# PSMs	# Proteins	# Protein Groups	Protein Group Accessions	Modifications	ΔCn	IonScore	Exp Value	Charge	MH+ [Da]	ΔM [ppm]	RT [min]	# Missed Cleavages
	High	ILGADTSVDLEETGR	1	1	1	Q03265		0	70.33	8.38781e-07	2	1575.79	1.41921	51.1799	0
	High	TGTAEMSSILEER	1	1	1	Q03265		0	47.81	0.000125011	2	1423.67	0.583444	51.5018	0
	High	TGAIVDVPVGEELLGR	1	1	1	Q03265		0	42.87	0.000397641	2	1624.9	2.773	69.1701	0
	High	EVAAFAQFGSDLDAATQQLLSR	1	1	1	Q03265		0	30.8	0.0088167	3	2338.17	1.39775	86.8687	0
Q9JHU4	Cytoplasmic dynein 1 heavy chain 1 OS=Mus musculus GN=Dync1h1 PE=1 SV=2 - [DYHC1_MOUSE]	187.03	1.29	1	3	3	3	4644	531.71	6.41748
	A6	Sequence	# PSMs	# Proteins	# Protein Groups	Protein Group Accessions	Modifications	ΔCn	IonScore	Exp Value	Charge	MH+ [Da]	ΔM [ppm]	RT [min]	# Missed Cleavages
	High	LVPLLLEDGGDAPAALEAALEEK	1	1	1	Q9JHU4		0	91.8	5.35162e-09	2	2334.25	1.5315	86.6753	0
	High	ENFIPTIVNFSAEEISDAIR	1	1	1	Q9JHU4		0	48.88	0.000146891	2	2265.14	1.3282	91.563	0
	High	LSLSNAISTVLPLTQLR	1	1	1	Q9JHU4		0	46.35	5.68729e-05	2	1826.08	2.52997	87.0765	0
P49722	Proteasome subunit alpha type-2 OS=Mus musculus GN=Psma2 PE=1 SV=3 - [PSA2_MOUSE]	186.87	23.08	1	3	3	5	234	25.9103	7.43018
	A6	Sequence	# PSMs	# Proteins	# Protein Groups	Protein Group Accessions	Modifications	ΔCn	IonScore	Exp Value	Charge	MH+ [Da]	ΔM [ppm]	RT [min]	# Missed Cleavages
	High	YNEDLELEDAIHTAILTLK	2	1	1	P49722		0	83.41	4.65158e-08	2	2201.14	1.50794	86.5371	0
	High	LVQIEYALAAVAGGAPSVGIK	2	1	1	P49722		0	65.36	8.29554e-07	3	2027.16	1.4444	36.2452	0
	High	GYSFSLTTFSPSGK	1	1	1	P49722		0	38.1	0.00129326	2	1478.72	1.81804	63.4414	0
P62962	Profilin-1 OS=Mus musculus GN=Pfn1 PE=1 SV=2 - [PROF1_MOUSE]	186.72	30	1	3	3	5	140	14.9475	8.27979
	A6	Sequence	# PSMs	# Proteins	# Protein Groups	Protein Group Accessions	Modifications	ΔCn	IonScore	Exp Value	Charge	MH+ [Da]	ΔM [ppm]	RT [min]	# Missed Cleavages
	High	DSLLQDGEFTMDLR	2	1	1	P62962		0	74.05	3.08937e-07	2	1639.76	-1.15941	31.2192	0
	High	TFVSITPAEVGVLVGK	2	1	1	P62962		0	63.45	1.85261e-06	2	1616.93	1.55914	33.2339	0
	High	DSPSVWAAVPGK	1	1	1	P62962		0	49.22	0.000107707	2	1213.62	0.831133	22.786	0
P43276	Histone H1.5 OS=Mus musculus GN=Hist1h1b PE=1 SV=2 - [H15_MOUSE]	185.22	17.04	2	2	3	3	223	22.5624	10.9165
	A6	Sequence	# PSMs	# Proteins	# Protein Groups	Protein Group Accessions	Modifications	ΔCn	IonScore	Exp Value	Charge	MH+ [Da]	ΔM [ppm]	RT [min]	# Missed Cleavages
	High	GTGASGSFK	1	5	3	P15864;P43274;P43276		0	65.11	1.04828e-06	2	811.395	0.0203521	19.7155	0
	High	KATGPPVSELITK	1	1	1	P43276		0	63.15	2.5177e-06	2	1340.78	0.931834	45.6153	1
	High	SETAPAETAAPAPVEK	1	1	1	P43276		0	56.96	2.20503e-05	2	1568.78	1.23845	34.6815	0
P31725	Protein S100-A9 OS=Mus musculus GN=S100a9 PE=1 SV=3 - [S10A9_MOUSE]	184.25	38.94	1	4	4	8	113	13.0403	7.1665
	A6	Sequence	# PSMs	# Proteins	# Protein Groups	Protein Group Accessions	Modifications	ΔCn	IonScore	Exp Value	Charge	MH+ [Da]	ΔM [ppm]	RT [min]	# Missed Cleavages
	High	qMVEAQLATFMK	2	1	1	P31725	N-Term(Gln->pyro-Glu)	0	66.92	2.10349e-06	2	1379.67	1.67753	34.3403	0
	High	SITTIIDTFHQYSR	2	1	1	P31725		0	54.3	4.69992e-05	2	1681.86	1.72197	66.9719	0
	High	QMVEAQLATFMK	2	1	1	P31725		0	50.83	9.29293e-05	2	1396.7	1.17731	63.055	0
	High	KEGHPDTLSKK	1	1	1	P31725		0	36.63	0.0019337	2	1239.67	0.49699	15.0985	2
	High	APSQMER	1	1	1	P31725		0	26.4	0.00813258	2	818.383	0.514269	18.6493	0
P50608	Fibromodulin OS=Mus musculus GN=Fmod PE=2 SV=1 - [FMOD_MOUSE]	183.28	17.29	1	4	4	4	376	43.0275	6.03662
	A6	Sequence	# PSMs	# Proteins	# Protein Groups	Protein Group Accessions	Modifications	ΔCn	IonScore	Exp Value	Charge	MH+ [Da]	ΔM [ppm]	RT [min]	# Missed Cleavages
	High	IPPVNTNLENLYLQGNR	1	1	1	P50608		0	77.93	1.54622e-07	2	1955.04	1.6972	63.4139	0
	High	LDGNEIKR	1	1	1	P50608		0	40.21	0.000948032	2	944.516	-0.369185	24.5818	1
	High	RVPDGLPSALEQLYLEHNNVYTVPDSYFR	1	1	1	P50608		0	35.74	0.00246684	3	3392.7	1.34422	80.4412	1
	High	ELHLDHNQISR	1	1	1	P50608		0	29.4	0.013089	2	1361.69	0.435672	35.0207	0
P0CG49	Polyubiquitin-B OS=Mus musculus GN=Ubb PE=2 SV=1 - [UBB_MOUSE]	182.44	61.64	4	4	4	8	305	34.3475	7.53271
	A6	Sequence	# PSMs	# Proteins	# Protein Groups	Protein Group Accessions	Modifications	ΔCn	IonScore	Exp Value	Charge	MH+ [Da]	ΔM [ppm]	RT [min]	# Missed Cleavages
	High	TITLEVEPSDTIENVK	2	4	1	P0CG49		0	51.6	9.02839e-05	2	1787.93	1.99924	58.5631	0
	High	ESTLHLVLR	3	4	1	P0CG49		0	50.69	4.47878e-05	2	1067.62	0.65216	49.0521	0
	High	IQDKEGIPPDQQR	2	4	1	P0CG49		0	46.93	0.000213921	2	1523.78	1.58665	29.0487	1
	High	TLSDYNIQK	1	4	1	P0CG49		0	33.22	0.0048596	2	1081.55	-0.0236116	35.9625	0
[truncated: 961 more rows]

## Sheet: Summary
082113Calv-CM1_merge-mus.msf
File Name(s):	injection	run method
J:\EliteBackup\2013Q3\Aug 2013\082013Calv-CM1.raw	1 ml/100ml	normal - 1 hr
J:\EliteBackup\2013Q3\Aug 2013\082013Calv-CM1blank.raw
J:\EliteBackup\2013Q3\Aug 2013\082013Calv-CM1blank2.raw
J:\EliteBackup\2013Q3\Aug 2013\082113Calv-CM1.raw	5ml/100ml	long - 2 hr
J:\EliteBackup\2013Q3\Aug 2013\082113Calv-CM1blank.raw
J:\EliteBackup\2013Q3\Aug 2013\082113Calv-CM1blank2.raw
J:\EliteBackup\2013Q3\Aug 2013\082113Calv-CM1blank3.raw
1. Input Data:
-----------------------------
Protein Database: SwissProt
Enzyme Name: Trypsin
Maximum Missed Cleavage Sites: 2
Instrument: ESI-TRAP
Taxonomy: . . . . . . . . . . . . . . . . Mus.
1.1 Peptide Scoring Options:
-----------------------------
Peptide Cut Off Score: 10
Peptide Without Protein Cut Off Score: 5
1.2 Protein Scoring Options:
-----------------------------
Use MudPIT Scoring: False
Protein Relevance Threshold: 20
Protein Relevance Factor: 1
2. Tolerances:
-----------------------------
Precursor Mass Tolerance: 10 ppm
Fragment Mass Tolerance: 0.8 Da
Use Average Precursor Mass: False
4. Dynamic Modifications:
-----------------------------
1. Dynamic Modification: Oxidation (M)
2. Dynamic Modification: Gln->pyro-Glu (N-term Q)
3. Dynamic Modification: Trioxidation (C)
------------------------------------------------------------------------------
Processing node 7: Target Decoy PSM Validator
------------------------------------------------------------------------------
1. Decoy Database Search:
-----------------------------
Target FDR (Strict): 0.01
Mascot result on server (filename=../data/20180611/F013776.dat)
