# Supplementary material for: Bone secreted factors induce cellular quiescence in prostate cancer cells
Source: Sci Rep. 2019 Dec 9;9:18635. doi: 10.1038/s41598-019-54566-4 (PMC6901558; doi:10.1038/s41598-019-54566-4)
Supplement: Supplementary file 3 — Supplemental Table S2 [file 41598_2019_54566_MOESM3_ESM.xlsx]

## Sheet: protein
Bone secreted factors induce cellular quiescence in prostate cancer cells
Li-Yuan Yu-Lee, Yu-Chen Lee, Jing Pan, Song-Chang Lin, Tianhong Pan, Guoyu Yu, David H. Hawke, Bih-Fang Pan, Sue-Hwa Lin
Supplemental Table S2. Proteins identified in bone conditioned media (Bone-CM2) by mass spectrometry.
GN	prot_acc	Accession	Description	Score	Coverage	# Proteins	# Unique Peptides	# Peptides	# PSMs	# AAs	MW [kDa]	calc. pI
Fn1	[FINC_MOUSE]	P11276	Fibronectin OS=Mus musculus GN=Fn1 PE=1 SV=4 - [FINC_MOUSE]	3848.18	39.04	1	64	64	257	2477	272.368	5.59229
Col12a1	[COCA1_MOUSE]	Q60847	Collagen alpha-1(XII) chain OS=Mus musculus GN=Col12a1 PE=2 SV=3 - [COCA1_MOUSE]	3585.06	32.02	1	67	67	107	3120	340.004	5.64307
Col1a1	[CO1A1_MOUSE]	P11087	Collagen alpha-1(I) chain OS=Mus musculus GN=Col1a1 PE=1 SV=4 - [CO1A1_MOUSE]	3374.55	65.31	1	60	61	155	1453	137.948	5.84619
Col2a1	[CO2A1_MOUSE]	P28481	Collagen alpha-1(II) chain OS=Mus musculus GN=Col2a1 PE=1 SV=2 - [CO2A1_MOUSE]	2934.68	48.62	1	47	51	109	1487	141.886	6.91748
Col1a2	[CO1A2_MOUSE]	Q01149	Collagen alpha-2(I) chain OS=Mus musculus GN=Col1a2 PE=2 SV=2 - [CO1A2_MOUSE]	2860.46	55.54	1	47	47	118	1372	129.478	9.18799
Tnc	[TENA_MOUSE]	Q80YX1	Tenascin OS=Mus musculus GN=Tnc PE=1 SV=1 - [TENA_MOUSE]	1801	25.4	1	33	33	43	2110	231.659	4.89404
Col11a1	[COBA1_MOUSE]	Q61245	Collagen alpha-1(XI) chain OS=Mus musculus GN=Col11a1 PE=1 SV=2 - [COBA1_MOUSE]	1663.91	26.77	1	26	30	70	1804	180.921	5.21143
Vim	[VIME_MOUSE]	P20152	Vimentin OS=Mus musculus GN=Vim PE=1 SV=3 - [VIME_MOUSE]	1517.17	59.01	16	27	28	47	466	53.6551	5.12256
Lmna	[LMNA_MOUSE]	P48678	Prelamin-A/C OS=Mus musculus GN=Lmna PE=1 SV=2 - [LMNA_MOUSE]	1323.55	41.2	2	23	24	38	665	74.1927	6.97607
Col11a2	[COBA2_MOUSE]	Q64739	Collagen alpha-2(XI) chain OS=Mus musculus GN=Col11a2 PE=2 SV=3 - [COBA2_MOUSE]	1275.54	22.35	1	23	25	60	1736	171.431	6.48096
C4b	[CO4B_MOUSE]	P01029	Complement C4-B OS=Mus musculus GN=C4b PE=1 SV=3 - [CO4B_MOUSE]	1066.5	16.97	1	18	18	32	1738	192.794	7.53271
Col5a2	[CO5A2_MOUSE]	Q3U962	Collagen alpha-2(V) chain OS=Mus musculus GN=Col5a2 PE=1 SV=1 - [CO5A2_MOUSE]	1050.81	23.38	1	20	22	26	1497	144.929	6.69775
Mmp13	[MMP13_MOUSE]	P33435	Collagenase 3 OS=Mus musculus GN=Mmp13 PE=1 SV=1 - [MMP13_MOUSE]	980.91	50.85	1	18	18	53	472	54.1475	5.33838
Serpinf1	[PEDF_MOUSE]	P97298	Pigment epithelium-derived factor OS=Mus musculus GN=Serpinf1 PE=1 SV=2 - [PEDF_MOUSE]	951.79	54.68	1	16	16	62	417	46.2052	6.97607
Hspg2	[PGBM_MOUSE]	Q05793	Basement membrane-specific heparan sulfate proteoglycan core protein OS=Mus musculus GN=Hspg2 PE=1 SV=1 - [PGBM_MOUSE]	879.14	6.85	1	16	16	23	3707	398.039	6.31592
Col3a1	[CO3A1_MOUSE]	P08121	Collagen alpha-1(III) chain OS=Mus musculus GN=Col3a1 PE=1 SV=4 - [CO3A1_MOUSE]	868.61	20.97	1	17	19	21	1464	138.858	6.52197
Postn	[POSTN_MOUSE]	Q62009	Periostin OS=Mus musculus GN=Postn PE=1 SV=2 - [POSTN_MOUSE]	861.11	31.26	1	16	16	30	838	93.0848	7.53271
Col9a1	[CO9A1_MOUSE]	Q05722	Collagen alpha-1(IX) chain OS=Mus musculus GN=Col9a1 PE=2 SV=2 - [CO9A1_MOUSE]	849.82	30.84	1	17	17	26	921	92.0347	8.95361
Col5a1	[CO5A1_MOUSE]	O88207	Collagen alpha-1(V) chain OS=Mus musculus GN=Col5a1 PE=2 SV=2 - [CO5A1_MOUSE]	772.03	14.53	1	10	14	29	1838	183.564	4.98291
Tnn	[TENN_MOUSE]	Q80Z71	Tenascin-N OS=Mus musculus GN=Tnn PE=1 SV=2 - [TENN_MOUSE]	765.89	17.12	1	13	13	16	1560	172.983	5.41455
Mmp3	[MMP3_MOUSE]	P28862	Stromelysin-1 OS=Mus musculus GN=Mmp3 PE=2 SV=2 - [MMP3_MOUSE]	764.13	41.09	2	17	17	25	477	53.8109	6.12549
Anxa2	[ANXA2_MOUSE]	P07356	Annexin A2 OS=Mus musculus GN=Anxa2 PE=1 SV=2 - [ANXA2_MOUSE]	719.76	44.84	1	13	13	27	339	38.6518	7.69385
Col6a1	[CO6A1_MOUSE]	Q04857	Collagen alpha-1(VI) chain OS=Mus musculus GN=Col6a1 PE=2 SV=1 - [CO6A1_MOUSE]	717.67	16.78	1	13	13	19	1025	108.422	5.36377
Acan	[PGCA_MOUSE]	Q61282	Aggrecan core protein OS=Mus musculus GN=Acan PE=1 SV=2 - [PGCA_MOUSE]	659.01	6.19	1	13	13	39	2132	221.805	4.29736
Actb	[ACTB_MOUSE]	P60710	Actin, cytoplasmic 1 OS=Mus musculus GN=Actb PE=1 SV=1 - [ACTB_MOUSE]	634.54	40	3	4	11	28	375	41.7097	5.47803
Serpina3n	[SPA3N_MOUSE]	Q91WP6	Serine protease inhibitor A3N OS=Mus musculus GN=Serpina3n PE=1 SV=1 - [SPA3N_MOUSE]	627.12	34.21	4	8	9	15	418	46.6883	5.8208
Lum	[LUM_MOUSE]	P51885	Lumican OS=Mus musculus GN=Lum PE=1 SV=2 - [LUM_MOUSE]	620.93	36.98	1	12	12	28	338	38.2406	6.43018
Emilin1	[EMIL1_MOUSE]	Q99K41	EMILIN-1 OS=Mus musculus GN=Emilin1 PE=1 SV=1 - [EMIL1_MOUSE]	576.98	15.14	1	10	10	11	1017	107.518	5.30029
Tgfbi	[BGH3_MOUSE]	P82198	Transforming growth factor-beta-induced protein ig-h3 OS=Mus musculus GN=Tgfbi PE=1 SV=1 - [BGH3_MOUSE]	558.92	20.64	1	10	10	25	683	74.5497	7.06396
Nucb1	[NUCB1_MOUSE]	Q02819	Nucleobindin-1 OS=Mus musculus GN=Nucb1 PE=1 SV=2 - [NUCB1_MOUSE]	539.63	25.71	1	10	10	13	459	53.3759	5.07178
Bgn	[PGS1_MOUSE]	P28653	Biglycan OS=Mus musculus GN=Bgn PE=1 SV=1 - [PGS1_MOUSE]	526.55	27.1	1	8	9	34	369	41.6126	7.26904
Serpinh1	[SERPH_MOUSE]	P19324	Serpin H1 OS=Mus musculus GN=Serpinh1 PE=1 SV=3 - [SERPH_MOUSE]	499.5	33.81	1	9	9	16	417	46.5042	8.82178
P4hb	[PDIA1_MOUSE]	P09103	Protein disulfide-isomerase OS=Mus musculus GN=P4hb PE=1 SV=2 - [PDIA1_MOUSE]	492.53	28.68	1	10	10	16	509	57.0228	4.88135
Thbs1	[TSP1_MOUSE]	P35441	Thrombospondin-1 OS=Mus musculus GN=Thbs1 PE=1 SV=1 - [TSP1_MOUSE]	475.69	11.37	1	10	10	13	1170	129.564	4.95752
Col9a2	[CO9A2_MOUSE]	Q07643	Collagen alpha-2(IX) chain OS=Mus musculus GN=Col9a2 PE=2 SV=1 - [CO9A2_MOUSE]	457.89	25.58	1	8	8	15	688	65.2813	9.36377
Mmp2	[MMP2_MOUSE]	P33434	72 kDa type IV collagenase OS=Mus musculus GN=Mmp2 PE=2 SV=1 - [MMP2_MOUSE]	454.43	25.38	1	8	8	25	662	74.0549	5.52881
Spp1	[OSTP_MOUSE]	P10923	Osteopontin OS=Mus musculus GN=Spp1 PE=1 SV=1 - [OSTP_MOUSE]	453.47	37.41	1	8	8	31	294	32.44	4.52588
Matn4	[MATN4_MOUSE]	O89029	Matrilin-4 OS=Mus musculus GN=Matn4 PE=2 SV=1 - [MATN4_MOUSE]	438.38	18.59	1	7	7	11	624	68.8739	5.75732
Actg2	[ACTH_MOUSE]	P63268	Actin, gamma-enteric smooth muscle OS=Mus musculus GN=Actg2 PE=1 SV=1 - [ACTH_MOUSE]	430.92	27.93	4	2	9	20	376	41.8498	5.47803
Thbs2	[TSP2_MOUSE]	Q03350	Thrombospondin-2 OS=Mus musculus GN=Thbs2 PE=1 SV=2 - [TSP2_MOUSE]	423.56	9.56	1	8	8	11	1172	129.798	4.81787
Hspa5	[GRP78_MOUSE]	P20029	78 kDa glucose-regulated protein OS=Mus musculus GN=Hspa5 PE=1 SV=3 - [GRP78_MOUSE]	422.92	16.95	1	7	8	9	655	72.3775	5.16064
Rcn3	[RCN3_MOUSE]	Q8BH97	Reticulocalbin-3 OS=Mus musculus GN=Rcn3 PE=1 SV=1 - [RCN3_MOUSE]	421.75	28.96	1	7	7	10	328	37.9782	4.88135
Hapln1	[HPLN1_MOUSE]	Q9QUP5	Hyaluronan and proteoglycan link protein 1 OS=Mus musculus GN=Hapln1 PE=1 SV=1 - [HPLN1_MOUSE]	418.85	25.84	2	9	9	17	356	40.4522	7.79639
Myh8	[MYH8_MOUSE]	P13542	Myosin-8 OS=Mus musculus GN=Myh8 PE=2 SV=2 - [MYH8_MOUSE]	415.51	5.47	6	3	8	9	1937	222.569	5.8335
Ppib	[PPIB_MOUSE]	P24369	Peptidyl-prolyl cis-trans isomerase B OS=Mus musculus GN=Ppib PE=1 SV=2 - [PPIB_MOUSE]	403.34	32.41	1	7	7	10	216	23.6986	9.5542
Hist1h4a	[H4_MOUSE]	P62806	Histone H4 OS=Mus musculus GN=Hist1h4a PE=1 SV=2 - [H4_MOUSE]	395.25	52.43	1	7	7	14	103	11.3604	11.356
Aebp1	[AEBP1_MOUSE]	Q640N1	Adipocyte enhancer-binding protein 1 OS=Mus musculus GN=Aebp1 PE=1 SV=1 - [AEBP1_MOUSE]	383.85	8.16	2	6	6	7	1128	128.284	5.08447
Pcolce	[PCOC1_MOUSE]	Q61398	Procollagen C-endopeptidase enhancer 1 OS=Mus musculus GN=Pcolce PE=1 SV=2 - [PCOC1_MOUSE]	377.52	23.5	1	7	7	10	468	50.1361	8.41162
Col6a2	[CO6A2_MOUSE]	Q02788	Collagen alpha-2(VI) chain OS=Mus musculus GN=Col6a2 PE=2 SV=3 - [CO6A2_MOUSE]	376.02	10.44	1	8	8	9	1034	110.266	6.41748
Tpm1	[TPM1_MOUSE]	P58771	Tropomyosin alpha-1 chain OS=Mus musculus GN=Tpm1 PE=1 SV=1 - [TPM1_MOUSE]	372.46	26.76	3	3	8	10	284	32.6607	4.7417
Ywhaz	[1433Z_MOUSE]	P63101	14-3-3 protein zeta/delta OS=Mus musculus GN=Ywhaz PE=1 SV=1 - [1433Z_MOUSE]	363.74	32.65	6	4	6	6	245	27.7537	4.79248
Xylt1	[XYLT1_MOUSE]	Q811B1	Xylosyltransferase 1 OS=Mus musculus GN=Xylt1 PE=2 SV=1 - [XYLT1_MOUSE]	351.92	10.7	1	6	6	8	953	107.23	9.40771
Ctsd	[CATD_MOUSE]	P18242	Cathepsin D OS=Mus musculus GN=Ctsd PE=1 SV=1 - [CATD_MOUSE]	348.31	21.95	1	6	6	12	410	44.925	7.15186
Comp	[COMP_MOUSE]	Q9R0G6	Cartilage oligomeric matrix protein OS=Mus musculus GN=Comp PE=1 SV=2 - [COMP_MOUSE]	341.98	10.6	2	6	6	8	755	82.2895	4.64014
Ckap4	[CKAP4_MOUSE]	Q8BMK4	Cytoskeleton-associated protein 4 OS=Mus musculus GN=Ckap4 PE=1 SV=2 - [CKAP4_MOUSE]	336.74	13.22	1	6	6	6	575	63.6536	5.64307
Chi3l1	[CH3L1_MOUSE]	Q61362	Chitinase-3-like protein 1 OS=Mus musculus GN=Chi3l1 PE=1 SV=3 - [CH3L1_MOUSE]	327.84	21.08	1	6	6	11	389	43.8652	8.57275
Tpm2	[TPM2_MOUSE]	P58774	Tropomyosin beta chain OS=Mus musculus GN=Tpm2 PE=1 SV=1 - [TPM2_MOUSE]	325.38	22.54	2	2	7	8	284	32.8166	4.70361
Ogn	[MIME_MOUSE]	Q62000	Mimecan OS=Mus musculus GN=Ogn PE=1 SV=1 - [MIME_MOUSE]	324.47	18.12	1	5	5	15	298	33.9906	5.74463
Hist1h2bf	[H2B1F_MOUSE]	P10853	Histone H2B type 1-F/J/L OS=Mus musculus GN=Hist1h2bf PE=1 SV=2 - [H2B1F_MOUSE]	321.31	47.62	12	7	7	16	126	13.9276	10.3159
Myh1	[MYH1_MOUSE]	Q5SX40	Myosin-1 OS=Mus musculus GN=Myh1 PE=2 SV=1 - [MYH1_MOUSE]	314.49	3.96	2	1	6	6	1942	223.203	5.75732
Anxa5	[ANXA5_MOUSE]	P48036	Annexin A5 OS=Mus musculus GN=Anxa5 PE=1 SV=1 - [ANXA5_MOUSE]	314.11	18.5	1	5	5	8	319	35.7302	4.95752
Pdia3	[PDIA3_MOUSE]	P27773	Protein disulfide-isomerase A3 OS=Mus musculus GN=Pdia3 PE=1 SV=2 - [PDIA3_MOUSE]	311.32	15.25	1	6	6	6	505	56.6427	6.21436
Sparc	[SPRC_MOUSE]	P07214	SPARC OS=Mus musculus GN=Sparc PE=1 SV=1 - [SPRC_MOUSE]	295.4	14.24	1	6	6	11	302	34.4276	4.85596
Dcn	[PGS2_MOUSE]	P28654	Decorin OS=Mus musculus GN=Dcn PE=1 SV=1 - [PGS2_MOUSE]	278.04	20.06	1	6	7	10	354	39.7839	8.67529
Pdia6	[PDIA6_MOUSE]	Q922R8	Protein disulfide-isomerase A6 OS=Mus musculus GN=Pdia6 PE=1 SV=3 - [PDIA6_MOUSE]	268.49	19.09	1	4	4	4	440	48.0703	5.13525
Ldha	[LDHA_MOUSE]	P06151	L-lactate dehydrogenase A chain OS=Mus musculus GN=Ldha PE=1 SV=3 - [LDHA_MOUSE]	263.44	25	2	6	6	9	332	36.4752	7.73779
Myh9	[MYH9_MOUSE]	Q8VDD5	Myosin-9 OS=Mus musculus GN=Myh9 PE=1 SV=4 - [MYH9_MOUSE]	257.78	3.88	2	4	4	4	1960	226.232	5.65576
Ppia	[PPIA_MOUSE]	P17742	Peptidyl-prolyl cis-trans isomerase A OS=Mus musculus GN=Ppia PE=1 SV=2 - [PPIA_MOUSE]	252.66	35.37	1	5	5	8	164	17.9599	7.89893
Lgmn	[LGMN_MOUSE]	O89017	Legumain OS=Mus musculus GN=Lgmn PE=1 SV=1 - [LGMN_MOUSE]	251.55	17.01	1	4	4	6	435	49.3413	6.39209
Hspa8	[HSP7C_MOUSE]	P63017	Heat shock cognate 71 kDa protein OS=Mus musculus GN=Hspa8 PE=1 SV=1 - [HSP7C_MOUSE]	245.26	12.07	5	5	6	6	646	70.8272	5.51611
Igf2	[IGF2_MOUSE]	P09535	Insulin-like growth factor II OS=Mus musculus OX=10090 GN=Igf2 PE=1 SV=1 - [IGF2_MOUSE]	239.79	27.22	1	4	4	8	180	20.0172	9.15869
Gpc1	[GPC1_MOUSE]	Q9QZF2	Glypican-1 OS=Mus musculus GN=Gpc1 PE=1 SV=1 - [GPC1_MOUSE]	238.48	11.31	1	3	3	3	557	61.3207	7.04932
Hist1h2ah	[H2A1H_MOUSE]	Q8CGP6	Histone H2A type 1-H OS=Mus musculus GN=Hist1h2ah PE=1 SV=3 - [H2A1H_MOUSE]	235.02	50	8	0	4	11	128	13.9418	11.0337
Hist2h2ac	[H2A2C_MOUSE]	Q64523	Histone H2A type 2-C OS=Mus musculus GN=Hist2h2ac PE=1 SV=3 - [H2A2C_MOUSE]	234.28	49.61	4	1	4	12	129	13.9798	10.9019
Ctsb	[CATB_MOUSE]	P10605	Cathepsin B OS=Mus musculus GN=Ctsb PE=1 SV=2 - [CATB_MOUSE]	226.31	17.4	1	4	4	7	339	37.2557	5.90967
Plod1	[PLOD1_MOUSE]	Q9R0E2	Procollagen-lysine,2-oxoglutarate 5-dioxygenase 1 OS=Mus musculus GN=Plod1 PE=1 SV=1 - [PLOD1_MOUSE]	226.18	9.07	1	5	5	5	728	83.5423	6.53662
C3	[CO3_MOUSE]	P01027	Complement C3 OS=Mus musculus GN=C3 PE=1 SV=3 - [CO3_MOUSE]	225.46	5.05	1	4	4	7	1663	186.366	6.72705
H2afx	[H2AX_MOUSE]	P27661	Histone H2AX OS=Mus musculus GN=H2afx PE=1 SV=2 - [H2AX_MOUSE]	222.54	47.55	3	1	4	9	143	15.1334	10.7407
Cst3	[CYTC_MOUSE]	P21460	Cystatin-C OS=Mus musculus GN=Cst3 PE=2 SV=2 - [CYTC_MOUSE]	220.91	37.86	1	4	4	5	140	15.5208	8.99756
Col14a1	[COEA1_MOUSE]	Q80X19	Collagen alpha-1(XIV) chain OS=Mus musculus GN=Col14a1 PE=2 SV=2 - [COEA1_MOUSE]	218.22	3.06	1	4	4	5	1797	192.892	5.09717
Cspg4	[CSPG4_MOUSE]	Q8VHY0	Chondroitin sulfate proteoglycan 4 OS=Mus musculus GN=Cspg4 PE=1 SV=3 - [CSPG4_MOUSE]	216.64	4.08	1	4	4	7	2327	252.153	5.43994
Lgals1	[LEG1_MOUSE]	P16045	Galectin-1 OS=Mus musculus GN=Lgals1 PE=1 SV=3 - [LEG1_MOUSE]	214.36	31.11	1	4	4	8	135	14.8562	5.49072
Lmnb1	[LMNB1_MOUSE]	P14733	Lamin-B1 OS=Mus musculus GN=Lmnb1 PE=1 SV=3 - [LMNB1_MOUSE]	210.24	10.03	2	3	4	4	588	66.7448	5.16064
Qsox1	[QSOX1_MOUSE]	Q8BND5	Sulfhydryl oxidase 1 OS=Mus musculus GN=Qsox1 PE=1 SV=1 - [QSOX1_MOUSE]	209.29	6.55	1	5	5	5	748	82.733	7.1665
Lamb1	[LAMB1_MOUSE]	P02469	Laminin subunit beta-1 OS=Mus musculus GN=Lamb1 PE=1 SV=3 - [LAMB1_MOUSE]	207.77	3.47	1	3	3	4	1786	196.961	4.94482
Nid2	[NID2_MOUSE]	O88322	Nidogen-2 OS=Mus musculus GN=Nid2 PE=1 SV=2 - [NID2_MOUSE]	204.83	5.49	1	4	4	4	1403	153.816	5.37646
Ctss	[CATS_MOUSE]	O70370	Cathepsin S OS=Mus musculus GN=Ctss PE=1 SV=2 - [CATS_MOUSE]	204.21	13.24	1	4	4	4	340	38.4495	6.96143
Apoe	[APOE_MOUSE]	P08226	Apolipoprotein E OS=Mus musculus GN=Apoe PE=1 SV=2 - [APOE_MOUSE]	201.6	22.51	1	4	4	6	311	35.8444	5.68115
Eno1	[ENOA_MOUSE]	P17182	Alpha-enolase OS=Mus musculus GN=Eno1 PE=1 SV=3 - [ENOA_MOUSE]	194.75	16.59	3	4	4	4	434	47.1112	6.80029
Clu	[CLUS_MOUSE]	Q06890	Clusterin OS=Mus musculus GN=Clu PE=1 SV=1 - [CLUS_MOUSE]	193.06	10.94	1	4	4	5	448	51.6226	5.66846
Hist1h1c	[H12_MOUSE]	P15864	Histone H1.2 OS=Mus musculus GN=Hist1h1c PE=1 SV=2 - [H12_MOUSE]	183.06	18.4	4	2	4	4	212	21.2537	11.0044
Epyc	[EPYC_MOUSE]	P70186	Epiphycan OS=Mus musculus GN=Epyc PE=2 SV=1 - [EPYC_MOUSE]	180.37	10.87	1	2	2	5	322	36.7395	4.97021
Pfn1	[PROF1_MOUSE]	P62962	Profilin-1 OS=Mus musculus GN=Pfn1 PE=1 SV=2 - [PROF1_MOUSE]	175.72	30	1	3	3	5	140	14.9475	8.27979
Pkm	[KPYM_MOUSE]	P52480	Pyruvate kinase PKM OS=Mus musculus GN=Pkm PE=1 SV=4 - [KPYM_MOUSE]	172.8	11.11	1	3	3	3	531	57.808	7.47412
Ctsl	[CATL1_MOUSE]	P06797	Cathepsin L1 OS=Mus musculus GN=Ctsl PE=1 SV=2 - [CATL1_MOUSE]	169.72	10.78	1	3	3	6	334	37.523	6.82959
Actn1	[ACTN1_MOUSE]	Q7TPR4	Alpha-actinin-1 OS=Mus musculus GN=Actn1 PE=1 SV=1 - [ACTN1_MOUSE]	169.08	4.26	2	3	3	4	892	103.004	5.37646
Ywhae	[1433E_MOUSE]	P62259	14-3-3 protein epsilon OS=Mus musculus GN=Ywhae PE=1 SV=1 - [1433E_MOUSE]	166.75	14.12	6	2	4	4	255	29.1554	4.7417
Anxa1	[ANXA1_MOUSE]	P10107	Annexin A1 OS=Mus musculus GN=Anxa1 PE=1 SV=2 - [ANXA1_MOUSE]	161.9	10.12	1	3	3	4	346	38.71	7.37158
Tcn2	[TCO2_MOUSE]	O88968	Transcobalamin-2 OS=Mus musculus GN=Tcn2 PE=1 SV=1 - [TCO2_MOUSE]	161.34	17.67	1	3	3	4	430	47.5555	6.32861
Fmod	[FMOD_MOUSE]	P50608	Fibromodulin OS=Mus musculus GN=Fmod PE=2 SV=1 - [FMOD_MOUSE]	155.44	14.36	1	3	3	6	376	43.0275	6.03662
Calm1	[CALM_MOUSE]	P62204	Calmodulin OS=Mus musculus GN=Calm1 PE=1 SV=2 - [CALM_MOUSE]	155.35	26.17	1	2	2	2	149	16.8268	4.22119
Cpe	[CBPE_MOUSE]	Q00493	Carboxypeptidase E OS=Mus musculus GN=Cpe PE=1 SV=2 - [CBPE_MOUSE]	147.91	10.08	1	3	3	4	476	53.2223	5.18604
Mdh2	[MDHM_MOUSE]	P08249	Malate dehydrogenase, mitochondrial OS=Mus musculus GN=Mdh2 PE=1 SV=3 - [MDHM_MOUSE]	145.41	8.88	1	2	2	5	338	35.5888	8.67529
Flna	[FLNA_MOUSE]	Q8BTM8	Filamin-A OS=Mus musculus GN=Flna PE=1 SV=5 - [FLNA_MOUSE]	144.41	1.96	1	3	3	3	2647	281.046	6.03662
Serpina3c	[SPA3C_MOUSE]	P29621	Serine protease inhibitor A3C OS=Mus musculus GN=Serpina3c PE=2 SV=1 - [SPA3C_MOUSE]	143.44	9.35	4	1	2	10	417	46.7366	7.88428
Hbb-b1	[HBB1_MOUSE]	P02088	Hemoglobin subunit beta-1 OS=Mus musculus GN=Hbb-b1 PE=1 SV=2 - [HBB1_MOUSE]	138.48	19.73	3	2	2	2	147	15.8301	7.6499
Krt79	[K2C79_MOUSE]	Q8VED5	Keratin, type II cytoskeletal 79 OS=Mus musculus GN=Krt79 PE=2 SV=2 - [K2C79_MOUSE]	137.81	5.65	7	1	3	3	531	57.5168	7.69385
Matn1	[MATN1_MOUSE]	P51942	Cartilage matrix protein OS=Mus musculus GN=Matn1 PE=2 SV=2 - [MATN1_MOUSE]	136.48	7	1	2	2	2	500	54.3872	7.53271
Dkk3	[DKK3_MOUSE]	Q9QUN9	Dickkopf-related protein 3 OS=Mus musculus GN=Dkk3 PE=2 SV=1 - [DKK3_MOUSE]	136.07	10.6	1	2	2	2	349	38.3628	4.53857
Fstl1	[FSTL1_MOUSE]	Q62356	Follistatin-related protein 1 OS=Mus musculus GN=Fstl1 PE=1 SV=2 - [FSTL1_MOUSE]	135.07	14.38	1	4	4	5	306	34.5316	5.84619
Hist1h1e	[H14_MOUSE]	P43274	Histone H1.4 OS=Mus musculus GN=Hist1h1e PE=1 SV=2 - [H14_MOUSE]	132.6	13.7	3	1	3	3	219	21.964	11.1069
Rrbp1	[RRBP1_MOUSE]	Q99PL5	Ribosome-binding protein 1 OS=Mus musculus GN=Rrbp1 PE=1 SV=2 - [RRBP1_MOUSE]	131.07	2.43	1	3	3	3	1605	172.776	9.33447
Lcn2	[NGAL_MOUSE]	P11672	Neutrophil gelatinase-associated lipocalin OS=Mus musculus GN=Lcn2 PE=1 SV=1 - [NGAL_MOUSE]	128.01	16.5	1	3	3	4	200	22.8605	8.80713
Cap1	[CAP1_MOUSE]	P40124	Adenylyl cyclase-associated protein 1 OS=Mus musculus GN=Cap1 PE=1 SV=4 - [CAP1_MOUSE]	126.77	8.65	1	2	2	3	474	51.5324	7.51807
Krt75	[K2C75_MOUSE]	Q8BGZ7	Keratin, type II cytoskeletal 75 OS=Mus musculus GN=Krt75 PE=1 SV=1 - [K2C75_MOUSE]	125.92	3.45	10	1	2	3	551	59.7039	8.30908
Gpi	[G6PI_MOUSE]	P06745	Glucose-6-phosphate isomerase OS=Mus musculus GN=Gpi PE=1 SV=4 - [G6PI_MOUSE]	125.51	7.89	1	2	2	4	558	62.7272	8.1333
Txndc5	[TXND5_MOUSE]	Q91W90	Thioredoxin domain-containing protein 5 OS=Mus musculus GN=Txndc5 PE=1 SV=2 - [TXND5_MOUSE]	122.98	11.27	1	2	2	3	417	46.3859	5.78271
Krt10	[K1C10_MOUSE]	P02535	Keratin, type I cytoskeletal 10 OS=Mus musculus GN=Krt10 PE=1 SV=3 - [K1C10_MOUSE]	121.36	3.68	6	2	2	2	570	57.7351	5.10986
Ppic	[PPIC_MOUSE]	P30412	Peptidyl-prolyl cis-trans isomerase C OS=Mus musculus GN=Ppic PE=1 SV=1 - [PPIC_MOUSE]	121.21	14.62	1	2	2	2	212	22.7797	7.50342
Krt1	[K2C1_MOUSE]	P04104	Keratin, type II cytoskeletal 1 OS=Mus musculus GN=Krt1 PE=1 SV=4 - [K2C1_MOUSE]	120.23	3.61	5	2	2	2	637	65.5653	8.14795
Clec11a	[CLC11_MOUSE]	O88200	C-type lectin domain family 11 member A OS=Mus musculus GN=Clec11a PE=2 SV=1 - [CLC11_MOUSE]	118.43	11.59	1	3	3	3	328	36.4289	4.99561
Ucma	[UCMA_MOUSE]	Q14BU0	Unique cartilage matrix-associated protein OS=Mus musculus GN=Ucma PE=1 SV=1 - [UCMA_MOUSE]	115.82	18.12	1	2	2	3	138	16.5692	5.71924
Atp5a1	[ATPA_MOUSE]	Q03265	ATP synthase subunit alpha, mitochondrial OS=Mus musculus GN=Atp5a1 PE=1 SV=1 - [ATPA_MOUSE]	115.51	5.24	1	2	2	2	553	59.7156	9.18799
Atp5b	[ATPB_MOUSE]	P56480	ATP synthase subunit beta, mitochondrial OS=Mus musculus GN=Atp5b PE=1 SV=2 - [ATPB_MOUSE]	114.42	13.61	1	3	3	3	529	56.2655	5.33838
Nme2	[NDKB_MOUSE]	Q01768	Nucleoside diphosphate kinase B OS=Mus musculus GN=Nme2 PE=1 SV=1 - [NDKB_MOUSE]	112.14	23.68	1	1	2	2	152	17.3519	7.50342
Bmp1	[BMP1_MOUSE]	P98063	Bone morphogenetic protein 1 OS=Mus musculus GN=Bmp1 PE=1 SV=2 - [BMP1_MOUSE]	112.07	1.61	1	1	1	1	991	111.595	6.94678
Lamc1	[LAMC1_MOUSE]	P02468	Laminin subunit gamma-1 OS=Mus musculus GN=Lamc1 PE=1 SV=2 - [LAMC1_MOUSE]	110.51	1.62	1	2	2	2	1607	177.185	5.21143
Nme1	[NDKA_MOUSE]	P15532	Nucleoside diphosphate kinase A OS=Mus musculus GN=Nme1 PE=1 SV=1 - [NDKA_MOUSE]	109.99	21.05	1	1	2	2	152	17.1969	7.37158
Plec	[PLEC_MOUSE]	Q9QXS1	Plectin OS=Mus musculus GN=Plec PE=1 SV=3 - [PLEC_MOUSE]	107.84	1.17	1	2	2	3	4691	533.861	5.96045
Fkbp10	[FKB10_MOUSE]	Q61576	Peptidyl-prolyl cis-trans isomerase FKBP10 OS=Mus musculus GN=Fkbp10 PE=1 SV=2 - [FKB10_MOUSE]	106.47	6.88	1	3	3	4	581	64.6564	5.64307
Serpine2	[GDN_MOUSE]	Q07235	Glia-derived nexin OS=Mus musculus GN=Serpine2 PE=1 SV=2 - [GDN_MOUSE]	106.05	8.06	1	2	2	2	397	44.1794	9.84717
Tpp1	[TPP1_MOUSE]	O89023	Tripeptidyl-peptidase 1 OS=Mus musculus GN=Tpp1 PE=1 SV=2 - [TPP1_MOUSE]	105.39	7.3	1	2	2	4	562	61.3038	6.56592
Gsn	[GELS_MOUSE]	P13020	Gelsolin OS=Mus musculus GN=Gsn PE=1 SV=3 - [GELS_MOUSE]	100.56	5.77	1	2	2	3	780	85.8881	6.17627
Psap	[SAP_MOUSE]	Q61207	Prosaposin OS=Mus musculus GN=Psap PE=1 SV=2 - [SAP_MOUSE]	99.34	6.1	1	2	2	4	557	61.3814	5.18604
Clec3a	[CLC3A_MOUSE]	Q9EPW4	C-type lectin domain family 3 member A OS=Mus musculus GN=Clec3a PE=3 SV=1 - [CLC3A_MOUSE]	99.03	10.2	1	1	1	1	196	22.1773	8.95361
H3f3c	[H3C_MOUSE]	P02301	Histone H3.3C OS=Mus musculus GN=H3f3c PE=3 SV=3 - [H3C_MOUSE]	94.52	16.91	4	3	3	3	136	15.3055	11.1362
Gns	[GNS_MOUSE]	Q8BFR4	N-acetylglucosamine-6-sulfatase OS=Mus musculus GN=Gns PE=1 SV=1 - [GNS_MOUSE]	93.53	4.6	1	2	2	2	544	61.1357	8.23584
Myl6	[MYL6_MOUSE]	Q60605	Myosin light polypeptide 6 OS=Mus musculus GN=Myl6 PE=1 SV=3 - [MYL6_MOUSE]	93.11	19.21	2	2	2	5	151	16.9191	4.65283
Arhgdia	[GDIR1_MOUSE]	Q99PT1	Rho GDP-dissociation inhibitor 1 OS=Mus musculus GN=Arhgdia PE=1 SV=3 - [GDIR1_MOUSE]	92.29	15.2	1	2	2	2	204	23.3928	5.19873
Timp2	[TIMP2_MOUSE]	P25785	Metalloproteinase inhibitor 2 OS=Mus musculus GN=Timp2 PE=1 SV=2 - [TIMP2_MOUSE]	92.28	13.64	1	2	2	3	220	24.3121	7.48877
Efemp2	[FBLN4_MOUSE]	Q9WVJ9	EGF-containing fibulin-like extracellular matrix protein 2 OS=Mus musculus GN=Efemp2 PE=1 SV=1 - [FBLN4_MOUSE]	91.78	7.67	1	2	2	3	443	49.3923	4.89404
Myl1	[MYL1_MOUSE]	P05977	Myosin light chain 1/3, skeletal muscle isoform OS=Mus musculus GN=Myl1 PE=1 SV=2 - [MYL1_MOUSE]	86.55	12.23	1	2	2	3	188	20.5814	5.03369
Atp6ap1	[VAS1_MOUSE]	Q9R1Q9	V-type proton ATPase subunit S1 OS=Mus musculus GN=Atp6ap1 PE=1 SV=1 - [VAS1_MOUSE]	85.01	3.89	1	1	1	1	463	50.9751	5.92236
Fbln2	[FBLN2_MOUSE]	P37889	Fibulin-2 OS=Mus musculus GN=Fbln2 PE=1 SV=2 - [FBLN2_MOUSE]	82.64	2.29	1	2	2	2	1221	131.746	4.67822
Csf1	[CSF1_MOUSE]	P07141	Macrophage colony-stimulating factor 1 OS=Mus musculus GN=Csf1 PE=1 SV=2 - [CSF1_MOUSE]	82.59	2.54	1	1	1	3	552	60.611	5.23682
Ubb	[UBB_MOUSE]	P0CG49	Polyubiquitin-B OS=Mus musculus GN=Ubb PE=2 SV=1 - [UBB_MOUSE]	82.07	32.79	4	2	2	2	305	34.3475	7.53271
Hsp90b1	[ENPL_MOUSE]	P08113	Endoplasmin OS=Mus musculus GN=Hsp90b1 PE=1 SV=2 - [ENPL_MOUSE]	81.52	1.75	1	1	1	1	802	92.4183	4.81787
Lyz2	[LYZ2_MOUSE]	P08905	Lysozyme C-2 OS=Mus musculus GN=Lyz2 PE=1 SV=2 - [LYZ2_MOUSE]	81.44	10.14	1	1	1	2	148	16.6782	8.80713
Aldoa	[ALDOA_MOUSE]	P05064	Fructose-bisphosphate aldolase A OS=Mus musculus GN=Aldoa PE=1 SV=2 - [ALDOA_MOUSE]	80.31	4.12	1	1	1	1	364	39.3313	8.08936
C1qtnf3	[C1QT3_MOUSE]	Q9ES30	Complement C1q tumor necrosis factor-related protein 3 OS=Mus musculus GN=C1qtnf3 PE=2 SV=1 - [C1QT3_MOUSE]	78.08	7.32	1	2	2	2	246	26.8108	6.7417
Pltp	[PLTP_MOUSE]	P55065	Phospholipid transfer protein OS=Mus musculus GN=Pltp PE=1 SV=1 - [PLTP_MOUSE]	77.79	6.49	1	2	2	2	493	54.4185	6.62451
B2m	[B2MG_MOUSE]	P01887	Beta-2-microglobulin OS=Mus musculus GN=B2m PE=1 SV=2 - [B2MG_MOUSE]	77.54	15.97	1	2	2	2	119	13.7699	8.44092
Eef1b	[EF1B_MOUSE]	O70251	Elongation factor 1-beta OS=Mus musculus GN=Eef1b PE=1 SV=5 - [EF1B_MOUSE]	75.72	6.67	1	1	1	1	225	24.6782	4.69092
Lama4	[LAMA4_MOUSE]	P97927	Laminin subunit alpha-4 OS=Mus musculus GN=Lama4 PE=1 SV=2 - [LAMA4_MOUSE]	75.01	0.88	1	1	1	1	1816	201.692	6.21436
Cdh11	[CAD11_MOUSE]	P55288	Cadherin-11 OS=Mus musculus GN=Cdh11 PE=1 SV=1 - [CAD11_MOUSE]	74.16	5.65	1	2	2	2	796	88.0579	4.89404
Ctsa	[PPGB_MOUSE]	P16675	Lysosomal protective protein OS=Mus musculus GN=Ctsa PE=1 SV=1 - [PPGB_MOUSE]	73.61	3.38	1	1	1	2	474	53.8095	5.85889
S100a11	[S10AB_MOUSE]	P50543	Protein S100-A11 OS=Mus musculus GN=S100a11 PE=1 SV=1 - [S10AB_MOUSE]	72.75	16.33	1	1	1	2	98	11.0755	5.45264
Krt76	[K22O_MOUSE]	Q3UV17	Keratin, type II cytoskeletal 2 oral OS=Mus musculus GN=Krt76 PE=2 SV=1 - [K22O_MOUSE]	72.73	2.69	7	1	2	2	594	62.806	8.42627
Vcl	[VINC_MOUSE]	Q64727	Vinculin OS=Mus musculus GN=Vcl PE=1 SV=4 - [VINC_MOUSE]	72.03	1.97	1	1	1	1	1066	116.644	5.99854
Adam15	[ADA15_MOUSE]	O88839	Disintegrin and metalloproteinase domain-containing protein 15 OS=Mus musculus GN=Adam15 PE=1 SV=2 - [ADA15_MOUSE]	71.85	2.66	1	1	1	1	864	92.6035	6.53662
Matn3	[MATN3_MOUSE]	O35701	Matrilin-3 OS=Mus musculus GN=Matn3 PE=1 SV=2 - [MATN3_MOUSE]	71.23	6.03	1	1	1	1	481	51.8116	7.47412
Myl12b	[ML12B_MOUSE]	Q3THE2	Myosin regulatory light chain 12B OS=Mus musculus GN=Myl12b PE=1 SV=2 - [ML12B_MOUSE]	70.44	10.47	2	1	1	1	172	19.7665	4.84326
Tpt1	[TCTP_MOUSE]	P63028	Translationally-controlled tumor protein OS=Mus musculus GN=Tpt1 PE=1 SV=1 - [TCTP_MOUSE]	69.42	8.14	1	1	1	1	172	19.4496	4.85596
Nptx1	[NPTX1_MOUSE]	Q62443	Neuronal pentraxin-1 OS=Mus musculus GN=Nptx1 PE=2 SV=1 - [NPTX1_MOUSE]	68.33	5.09	1	1	1	1	432	47.0878	6.44287
Gdi2	[GDIB_MOUSE]	Q61598	Rab GDP dissociation inhibitor beta OS=Mus musculus GN=Gdi2 PE=1 SV=1 - [GDIB_MOUSE]	68.02	4.27	1	1	1	1	445	50.5047	6.25244
Calr	[CALR_MOUSE]	P14211	Calreticulin OS=Mus musculus GN=Calr PE=1 SV=1 - [CALR_MOUSE]	67.38	8.65	1	2	2	3	416	47.9649	4.48779
Rplp2	[RLA2_MOUSE]	P99027	60S acidic ribosomal protein P2 OS=Mus musculus GN=Rplp2 PE=1 SV=3 - [RLA2_MOUSE]	66.73	16.52	1	1	1	1	115	11.6438	4.53857
Eif5a	[IF5A1_MOUSE]	P63242	Eukaryotic translation initiation factor 5A-1 OS=Mus musculus GN=Eif5a PE=1 SV=2 - [IF5A1_MOUSE]	66.66	14.94	1	1	1	1	154	16.8214	5.23682
Hspe1	[CH10_MOUSE]	Q64433	10 kDa heat shock protein, mitochondrial OS=Mus musculus GN=Hspe1 PE=1 SV=2 - [CH10_MOUSE]	66.47	13.73	1	1	1	1	102	10.9559	8.35303
Hist1h1b	[H15_MOUSE]	P43276	Histone H1.5 OS=Mus musculus GN=Hist1h1b PE=1 SV=2 - [H15_MOUSE]	65.55	9.87	2	1	2	2	223	22.5624	10.9165
Fbln5	[FBLN5_MOUSE]	Q9WVH9	Fibulin-5 OS=Mus musculus GN=Fbln5 PE=1 SV=1 - [FBLN5_MOUSE]	65.3	6.7	1	2	2	2	448	50.1596	4.70361
Pgam1	[PGAM1_MOUSE]	Q9DBJ1	Phosphoglycerate mutase 1 OS=Mus musculus GN=Pgam1 PE=1 SV=3 - [PGAM1_MOUSE]	64.14	5.51	1	1	1	1	254	28.8139	7.18115
Serpinb2	[PAI2_MOUSE]	P12388	Plasminogen activator inhibitor 2, macrophage OS=Mus musculus GN=Serpinb2 PE=2 SV=1 - [PAI2_MOUSE]	64.13	3.37	1	1	1	1	415	46.2622	5.13525
Pgls	[6PGL_MOUSE]	Q9CQ60	6-phosphogluconolactonase OS=Mus musculus GN=Pgls PE=2 SV=1 - [6PGL_MOUSE]	63.17	8.95	1	1	1	1	257	27.2374	5.84619
Hexa	[HEXA_MOUSE]	P29416	Beta-hexosaminidase subunit alpha OS=Mus musculus GN=Hexa PE=1 SV=2 - [HEXA_MOUSE]	62.09	3.03	1	1	1	1	528	60.5743	6.53662
Calu	[CALU_MOUSE]	O35887	Calumenin OS=Mus musculus GN=Calu PE=1 SV=1 - [CALU_MOUSE]	61.66	4.76	1	1	1	1	315	37.0405	4.66553
Tpi1	[TPIS_MOUSE]	P17751	Triosephosphate isomerase OS=Mus musculus GN=Tpi1 PE=1 SV=4 - [TPIS_MOUSE]	61.49	5.02	1	1	1	1	299	32.1713	5.74463
Ptgds	[PTGDS_MOUSE]	O09114	Prostaglandin-H2 D-isomerase OS=Mus musculus GN=Ptgds PE=1 SV=1 - [PTGDS_MOUSE]	60.81	8.99	1	1	1	1	189	21.0526	8.25049
Mia	[MIA_MOUSE]	Q61865	Melanoma-derived growth regulatory protein OS=Mus musculus GN=Mia PE=2 SV=2 - [MIA_MOUSE]	60.65	13.85	1	2	2	3	130	14.5834	8.14795
Chadl	[CHADL_MOUSE]	E9Q7T7	Chondroadherin-like protein OS=Mus musculus GN=Chadl PE=1 SV=1 - [CHADL_MOUSE]	60.42	4.01	1	2	2	2	748	81.3098	8.86572
Alpl	[PPBT_MOUSE]	P09242	Alkaline phosphatase, tissue-nonspecific isozyme OS=Mus musculus GN=Alpl PE=1 SV=2 - [PPBT_MOUSE]	60.26	2.1	1	1	1	1	524	57.4778	7.00537
Igfbp7	[IBP7_MOUSE]	Q61581	Insulin-like growth factor-binding protein 7 OS=Mus musculus GN=Igfbp7 PE=1 SV=3 - [IBP7_MOUSE]	59.65	4.63	1	1	1	1	281	28.9506	8.30908
Dag1	[DAG1_MOUSE]	Q62165	Dystroglycan OS=Mus musculus GN=Dag1 PE=1 SV=4 - [DAG1_MOUSE]	57.62	1.79	1	1	1	1	893	96.8444	8.44092
Tf	[TRFE_MOUSE]	Q921I1	Serotransferrin OS=Mus musculus GN=Tf PE=1 SV=1 - [TRFE_MOUSE]	56.69	2.01	1	1	1	1	697	76.6737	7.18115
Iqgap1	[IQGA1_MOUSE]	Q9JKF1	Ras GTPase-activating-like protein IQGAP1 OS=Mus musculus GN=Iqgap1 PE=1 SV=2 - [IQGA1_MOUSE]	56.65	1.09	1	1	1	1	1657	188.624	6.48096
Timp1	[TIMP1_MOUSE]	P12032	Metalloproteinase inhibitor 1 OS=Mus musculus GN=Timp1 PE=1 SV=2 - [TIMP1_MOUSE]	55.93	4.39	1	1	1	1	205	22.6133	8.82178
Eef1a1	[EF1A1_MOUSE]	P10126	Elongation factor 1-alpha 1 OS=Mus musculus GN=Eef1a1 PE=1 SV=3 - [EF1A1_MOUSE]	55.55	2.38	2	1	1	1	462	50.0821	9.01221
Tuba1c	[TBA1C_MOUSE]	P68373	Tubulin alpha-1C chain OS=Mus musculus GN=Tuba1c PE=1 SV=1 - [TBA1C_MOUSE]	54.09	3.34	3	1	1	1	449	49.8775	5.09717
Igfbp5	[IBP5_MOUSE]	Q07079	Insulin-like growth factor-binding protein 5 OS=Mus musculus GN=Igfbp5 PE=1 SV=1 - [IBP5_MOUSE]	53.78	4.43	1	1	1	1	271	30.3518	8.11865
Hp1bp3	[HP1B3_MOUSE]	Q3TEA8	Heterochromatin protein 1-binding protein 3 OS=Mus musculus GN=Hp1bp3 PE=1 SV=1 - [HP1B3_MOUSE]	53.3	2.71	1	1	1	1	554	60.8291	9.70068
S100a8	[S10A8_MOUSE]	P27005	Protein S100-A8 OS=Mus musculus GN=S100a8 PE=1 SV=3 - [S10A8_MOUSE]	53.02	23.6	1	1	1	1	89	10.2881	5.68115
Mif	[MIF_MOUSE]	P34884	Macrophage migration inhibitory factor OS=Mus musculus GN=Mif PE=1 SV=2 - [MIF_MOUSE]	52.92	9.57	1	1	1	1	115	12.4962	7.34229
Vcan	[CSPG2_MOUSE]	Q62059	Versican core protein OS=Mus musculus GN=Vcan PE=1 SV=2 - [CSPG2_MOUSE]	51.7	0.57	1	1	1	1	3357	366.56	4.64014
Nid1	[NID1_MOUSE]	P10493	Nidogen-1 OS=Mus musculus GN=Nid1 PE=1 SV=2 - [NID1_MOUSE]	51.49	1.29	1	1	1	1	1245	136.45	5.43994
Rps28	[RS28_MOUSE]	P62858	40S ribosomal protein S28 OS=Mus musculus GN=Rps28 PE=2 SV=1 - [RS28_MOUSE]	51.48	17.39	1	1	1	1	69	7.8362	10.6968
Anpep	[AMPN_MOUSE]	P97449	Aminopeptidase N OS=Mus musculus GN=Anpep PE=1 SV=4 - [AMPN_MOUSE]	51.43	1.66	1	1	1	1	966	109.582	5.89697
Asah1	[ASAH1_MOUSE]	Q9WV54	Acid ceramidase OS=Mus musculus GN=Asah1 PE=1 SV=1 - [ASAH1_MOUSE]	51.28	4.31	1	1	1	1	394	44.6408	8.45557
Pebp1	[PEBP1_MOUSE]	P70296	Phosphatidylethanolamine-binding protein 1 OS=Mus musculus GN=Pebp1 PE=1 SV=3 - [PEBP1_MOUSE]	49.85	7.49	1	1	1	1	187	20.8173	5.40186
Prdx6	[PRDX6_MOUSE]	O08709	Peroxiredoxin-6 OS=Mus musculus GN=Prdx6 PE=1 SV=3 - [PRDX6_MOUSE]	48.95	6.25	1	1	1	2	224	24.855	6.01123
Fh	[FUMH_MOUSE]	P97807	Fumarate hydratase, mitochondrial OS=Mus musculus GN=Fh PE=1 SV=3 - [FUMH_MOUSE]	48.9	2.56	1	1	1	1	507	54.3221	9.0415
Gusb	[BGLR_MOUSE]	P12265	Beta-glucuronidase OS=Mus musculus GN=Gusb PE=1 SV=2 - [BGLR_MOUSE]	48.47	3.7	1	1	1	1	648	74.1483	6.69775
Psmb1	[PSB1_MOUSE]	O09061	Proteasome subunit beta type-1 OS=Mus musculus GN=Psmb1 PE=1 SV=1 - [PSB1_MOUSE]	48.26	7.5	1	1	1	1	240	26.3553	7.81104
Hnrnpk	[HNRPK_MOUSE]	P61979	Heterogeneous nuclear ribonucleoprotein K OS=Mus musculus GN=Hnrnpk PE=1 SV=1 - [HNRPK_MOUSE]	47.48	4.1	1	1	1	1	463	50.9444	5.5415
Hnrnpf	[HNRPF_MOUSE]	Q9Z2X1	Heterogeneous nuclear ribonucleoprotein F OS=Mus musculus GN=Hnrnpf PE=1 SV=3 - [HNRPF_MOUSE]	47.09	4.1	2	1	1	1	415	45.7009	5.49072
Fbln1	[FBLN1_MOUSE]	Q08879	Fibulin-1 OS=Mus musculus GN=Fbln1 PE=1 SV=2 - [FBLN1_MOUSE]	47.09	3.26	1	1	1	2	705	77.9806	5.16064
Sptan1	[SPTN1_MOUSE]	P16546	Spectrin alpha chain, non-erythrocytic 1 OS=Mus musculus GN=Sptan1 PE=1 SV=4 - [SPTN1_MOUSE]	46.92	0.89	1	1	1	1	2472	284.422	5.32568
Mmp12	[MMP12_MOUSE]	P34960	Macrophage metalloelastase OS=Mus musculus GN=Mmp12 PE=1 SV=3 - [MMP12_MOUSE]	46.86	2.54	1	1	1	1	473	54.9357	9.01221
S100a10	[S10AA_MOUSE]	P08207	Protein S100-A10 OS=Mus musculus GN=S100a10 PE=1 SV=2 - [S10AA_MOUSE]	46.83	17.53	1	1	1	1	97	11.1785	6.771
Sec23a	[SC23A_MOUSE]	Q01405	Protein transport protein Sec23A OS=Mus musculus GN=Sec23a PE=1 SV=2 - [SC23A_MOUSE]	46.78	1.7	1	1	1	1	765	86.1064	7.07861
S100a6	[S10A6_MOUSE]	P14069	Protein S100-A6 OS=Mus musculus GN=S100a6 PE=1 SV=3 - [S10A6_MOUSE]	46.38	8.99	1	1	1	1	89	10.0443	5.47803
A2mp	[A2MP_MOUSE]	Q6GQT1	Alpha-2-macroglobulin-P OS=Mus musculus GN=A2mp PE=2 SV=2 - [A2MP_MOUSE]	44.8	1.49	1	1	1	1	1474	164.248	6.60986
Hp	[HPT_MUSCR]	Q60574	Haptoglobin OS=Mus caroli GN=Hp PE=2 SV=1 - [HPT_MUSCR]	44.72	4.03	3	1	1	2	347	38.8225	6.13818
C1rb	[C1RB_MOUSE]	Q8CFG9	Complement C1r-B subcomponent OS=Mus musculus GN=C1rb PE=2 SV=1 - [C1RB_MOUSE]	44.21	2.55	2	1	1	1	706	79.8846	5.80811
Hyou1	[HYOU1_MOUSE]	Q9JKR6	Hypoxia up-regulated protein 1 OS=Mus musculus GN=Hyou1 PE=1 SV=1 - [HYOU1_MOUSE]	44.14	1.9	1	1	1	1	999	111.112	5.18604
Smoc2	[SMOC2_MOUSE]	Q8CD91	SPARC-related modular calcium-binding protein 2 OS=Mus musculus GN=Smoc2 PE=1 SV=1 - [SMOC2_MOUSE]	43.8	1.79	1	1	1	1	447	49.8596	8.51416
Got1	[AATC_MOUSE]	P05201	Aspartate aminotransferase, cytoplasmic OS=Mus musculus GN=Got1 PE=1 SV=3 - [AATC_MOUSE]	43.54	4.6	1	1	1	1	413	46.2185	7.13721
Gm2a	[SAP3_MOUSE]	Q60648	Ganglioside GM2 activator OS=Mus musculus GN=Gm2a PE=1 SV=2 - [SAP3_MOUSE]	41.27	11.4	1	1	1	1	193	20.8108	5.89697
Set	[SET_MOUSE]	Q9EQU5	Protein SET OS=Mus musculus GN=Set PE=1 SV=1 - [SET_MOUSE]	40.17	4.84	1	1	1	1	289	33.3577	4.32275
Arhgdib	[GDIR2_MOUSE]	Q61599	Rho GDP-dissociation inhibitor 2 OS=Mus musculus GN=Arhgdib PE=1 SV=3 - [GDIR2_MOUSE]	39.05	10.5	1	1	1	1	200	22.8365	5.10986
Olfml3	[OLFL3_MOUSE]	Q8BK62	Olfactomedin-like protein 3 OS=Mus musculus GN=Olfml3 PE=2 SV=2 - [OLFL3_MOUSE]	37.22	2.46	1	1	1	1	406	45.7172	6.22705
Cdsn	[CDSN_MOUSE]	Q7TPC1	Corneodesmosin OS=Mus musculus GN=Cdsn PE=2 SV=2 - [CDSN_MOUSE]	36.81	3.21	1	1	1	1	561	54.2796	9.27588
Pla2g7	[PAFA_MOUSE]	Q60963	Platelet-activating factor acetylhydrolase OS=Mus musculus GN=Pla2g7 PE=2 SV=2 - [PAFA_MOUSE]	36.52	2.73	1	1	1	1	440	49.227	7.12256
Hspd1	[CH60_MOUSE]	P63038	60 kDa heat shock protein, mitochondrial OS=Mus musculus GN=Hspd1 PE=1 SV=1 - [CH60_MOUSE]	36.01	3.66	1	1	1	1	573	60.9174	6.17627
Ar	[ANDR_MOUSE]	P19091	Androgen receptor OS=Mus musculus GN=Ar PE=1 SV=1 - [ANDR_MOUSE]	33.93	1.45	1	1	1	1	899	98.131	6.78564
Ptk7	[PTK7_MOUSE]	Q8BKG3	Inactive tyrosine-protein kinase 7 OS=Mus musculus GN=Ptk7 PE=1 SV=1 - [PTK7_MOUSE]	33.74	1.13	1	1	1	1	1062	117.457	6.84424
Plbd2	[PLBL2_MOUSE]	Q3TCN2	Putative phospholipase B-like 2 OS=Mus musculus GN=Plbd2 PE=1 SV=2 - [PLBL2_MOUSE]	32.45	2.86	1	1	1	1	594	66.2472	6.12549
Lbp	[LBP_MOUSE]	Q61805	Lipopolysaccharide-binding protein OS=Mus musculus GN=Lbp PE=1 SV=2 - [LBP_MOUSE]	32.44	7.48	1	1	1	1	481	53.0218	8.49951
Lox	[LYOX_MOUSE]	P28301	Protein-lysine 6-oxidase OS=Mus musculus GN=Lox PE=1 SV=1 - [LYOX_MOUSE]	32.4	2.68	1	1	1	1	411	46.6715	8.42627
Sema7a	[SEM7A_MOUSE]	Q9QUR8	Semaphorin-7A OS=Mus musculus GN=Sema7a PE=1 SV=1 - [SEM7A_MOUSE]	32.36	2.26	1	1	1	1	664	74.9461	7.73779
Eif4a1	[IF4A1_MOUSE]	P60843	Eukaryotic initiation factor 4A-I OS=Mus musculus GN=Eif4a1 PE=1 SV=1 - [IF4A1_MOUSE]	32.17	5.17	1	1	1	1	406	46.1246	5.47803
Naca	[NACA_MOUSE]	Q60817	Nascent polypeptide-associated complex subunit alpha OS=Mus musculus GN=Naca PE=1 SV=1 - [NACA_MOUSE]	31.86	6.98	2	1	1	1	215	23.3697	4.56396
Col6a5	[CO6A5_MOUSE]	A6H584	Collagen alpha-5(VI) chain OS=Mus musculus GN=Col6a5 PE=1 SV=4 - [CO6A5_MOUSE]	31.78	0.45	1	1	1	2	2640	289.394	6.56592
Tgfb1	[TGFB1_MOUSE]	P04202	Transforming growth factor beta-1 OS=Mus musculus GN=Tgfb1 PE=1 SV=1 - [TGFB1_MOUSE]	31.51	5.13	1	1	1	1	390	44.2817	8.6167
Snrpd1	[SMD1_MOUSE]	P62315	Small nuclear ribonucleoprotein Sm D1 OS=Mus musculus GN=Snrpd1 PE=2 SV=1 - [SMD1_MOUSE]	31.06	16.81	1	1	1	1	119	13.2734	11.561
Saa3	[SAA3_MOUSE]	P04918	Serum amyloid A-3 protein OS=Mus musculus GN=Saa3 PE=1 SV=1 - [SAA3_MOUSE]	31.04	8.2	1	1	1	1	122	13.7649	9.87646
Klhl10	[KLH10_MOUSE]	Q9D5V2	Kelch-like protein 10 OS=Mus musculus GN=Klhl10 PE=1 SV=1 - [KLH10_MOUSE]	30.95	1.81	1	1	1	1	608	68.9316	5.77002
Aga	[ASPG_MOUSE]	Q64191	N(4)-(beta-N-acetylglucosaminyl)-L-asparaginase OS=Mus musculus GN=Aga PE=1 SV=1 - [ASPG_MOUSE]	29.74	3.47	1	1	1	1	346	36.9983	6.44287
Ube2n	[UBE2N_MOUSE]	P61089	Ubiquitin-conjugating enzyme E2 N OS=Mus musculus GN=Ube2n PE=1 SV=1 - [UBE2N_MOUSE]	29.42	9.87	1	1	1	1	152	17.127	6.56592
Lcp1	[PLSL_MOUSE]	Q61233	Plastin-2 OS=Mus musculus GN=Lcp1 PE=1 SV=4 - [PLSL_MOUSE]	29.24	3.99	1	1	1	1	627	70.1048	5.32568
Lgals3	[LEG3_MOUSE]	P16110	Galectin-3 OS=Mus musculus GN=Lgals3 PE=1 SV=3 - [LEG3_MOUSE]	29.12	7.95	1	1	1	1	264	27.4975	8.38232
Msn	[MOES_MOUSE]	P26041	Moesin OS=Mus musculus GN=Msn PE=1 SV=3 - [MOES_MOUSE]	28.59	1.56	3	1	1	1	577	67.7249	6.59521
B4galt1	[B4GT1_MOUSE]	P15535	Beta-1,4-galactosyltransferase 1 OS=Mus musculus GN=B4galt1 PE=1 SV=1 - [B4GT1_MOUSE]	27.64	4.76	1	1	1	1	399	44.3829	9.37842
Rplp1	[RLA1_MOUSE]	P47955	60S acidic ribosomal protein P1 OS=Mus musculus GN=Rplp1 PE=2 SV=1 - [RLA1_MOUSE]	27.28	14.04	1	1	1	1	114	11.4677	4.32275
Flnb	[FLNB_MOUSE]	Q80X90	Filamin-B OS=Mus musculus GN=Flnb PE=1 SV=3 - [FLNB_MOUSE]	27.19	1	1	1	1	1	2602	277.651	5.70654
Alb	[ALBU_MOUSE]	P07724	Serum albumin OS=Mus musculus GN=Alb PE=1 SV=3 - [ALBU_MOUSE]	24.92	2.3	1	1	1	1	608	68.6477	6.07471
Camsap3	[CAMP3_MOUSE]	Q80VC9	Calmodulin-regulated spectrin-associated protein 3 OS=Mus musculus GN=Camsap3 PE=1 SV=1 - [CAMP3_MOUSE]	22.06	0.56	1	1	1	1	1252	135.091	8.42627
Prss35	[PRS35_MOUSE]	Q8C0F9	Inactive serine protease 35 OS=Mus musculus GN=Prss35 PE=2 SV=1 - [PRS35_MOUSE]	21.93	2.44	1	1	1	1	409	45.7586	9.65674
Igfbp4	[IBP4_MOUSE]	P47879	Insulin-like growth factor-binding protein 4 OS=Mus musculus GN=Igfbp4 PE=2 SV=2 - [IBP4_MOUSE]	20.82	3.15	1	1	1	1	254	27.7884	7.1665
Copa	[COPA_MOUSE]	Q8CIE6	Coatomer subunit alpha OS=Mus musculus GN=Copa PE=1 SV=2 - [COPA_MOUSE]	20.79	1.8	1	1	1	1	1224	138.344	7.6499

## Sheet: protein & Peptide
Accession	Description	Score	Coverage	# Proteins	# Unique Peptides	# Peptides	# PSMs	# AAs	MW [kDa]	calc. pI
P11276	Fibronectin OS=Mus musculus GN=Fn1 PE=1 SV=4 - [FINC_MOUSE]	3848.18	39.04	1	64	64	257	2477	272.368	5.59229
	A6	Sequence	# PSMs	# Proteins	# Protein Groups	Protein Group Accessions	Modifications	ΔCn	IonScore	Exp Value	Charge	MH+ [Da]	ΔM [ppm]	RT [min]	# Missed Cleavages
	High	VEYELSEEGDEPQYLDLPSTATSVNIPDLLPGRK	4	1	1	P11276		0	132.47	5.77564e-13	3	3774.87	2.14888	24.0419	1
	High	EINLSPDSSSVIVSGLMVATK	12	1	1	P11276		0	109.68	1.18949e-10	2	2147.13	2.15628	77.5698	0
	High	HALQSASAGSGSFTDVR	3	1	1	P11276		0	102.94	5.31027e-10	2	1690.82	1.42461	39.4301	0
	High	ITYGETGGNSPVQEFTVPGSK	3	1	1	P11276		0	97.9	1.62181e-09	2	2168.05	1.30213	56.8557	0
	High	NTFAEITGLSPGVTYLFK	6	1	1	P11276		0	93.11	5.30188e-09	2	1958.03	2.55293	82.1088	0
	High	SSPVIIDASTAIDAPSNLR	5	1	1	P11276		0	92.89	4.7035e-09	2	1927.02	2.36453	63.4415	0
	High	EINLSPDSSSVIVSGLmVATK	1	1	1	P11276	M17(Oxidation)	0	92.44	6.01523e-09	2	2163.13	1.78235	71.4529	0
	High	EESPPLIGQQATVSDIPR	3	1	1	P11276		0	91.06	8.34353e-09	2	1937	1.10485	15.3642	0
	High	GLTPGVIYEGQLISIQQYGHR	4	1	1	P11276		0	85.75	2.52769e-08	2	2329.23	2.01158	69.6309	0
	High	TGLDSPTGFDSSDITANSFTVHWVAPR	4	1	1	P11276		0	84.26	3.56224e-08	3	2878.37	1.69697	73.4164	0
	High	NLQPGSEYTVTLVAVK	4	1	1	P11276		0	81.3	7.15364e-08	2	1718.93	1.36636	16.9133	0
	High	TEIDKPSQMQVTDVQDNSISVR	13	1	1	P11276		0	79.01	1.46956e-07	2	2490.22	1.75975	50.667	0
	High	VTDATETTITISWR	6	1	1	P11276		0	76.36	2.63575e-07	2	1593.81	1.60585	16.0902	0
	High	QSLILSTSQTTAPDAPPDPTVDQVDDTSIVVR	3	1	1	P11276		0	76.35	2.17835e-07	3	3366.7	2.21353	19.6474	0
	High	GVTYNIIVEALQNQR	5	1	1	P11276		0	73.21	5.13344e-07	2	1717.93	1.73102	73.7868	0
	High	FLTTTPNSLLVSWQAPR	4	1	1	P11276		0	72.86	3.85617e-07	2	1931.04	2.15993	74.9732	0
	High	VEYELSEEGDEPQYLDLPSTATSVNIPDLLPGR	4	1	1	P11276		0	72.77	5.02023e-07	3	3646.77	2.39154	25.8662	0
	High	DDKESAPISDTVVPEVPQLTDLSFVDITDSSIGLR	3	1	1	P11276		0	72.18	5.35727e-07	3	3758.89	1.96452	29.3251	1
	High	SYTITGLQPGTDYK	2	1	1	P11276		0	71.97	5.62268e-07	2	1543.77	1.62183	11.132	0
	High	EVTSDSGSIVVSGLTPGVEYTYTIQVLR	8	1	1	P11276		0	71.51	5.89775e-07	3	2970.54	1.68603	24.7667	0
	High	VEVLPVSLPGEHGQR	5	1	1	P11276		0	71.12	7.88134e-07	2	1616.88	1.11674	14.7301	0
	High	RPGAAEPSPDGTTGHTYNQYTQR	4	1	1	P11276		0	70.82	7.28589e-07	3	2504.16	1.51959	35.8735	0
	High	DLEVIASTPTSLLISWEPPAVSVR	18	1	1	P11276		0	69.85	5.4345e-07	2	2580.4	1.25561	6.58193	0
	High	SDNVPPPTDLQFVELTDVK	5	1	1	P11276		0	67.75	2.05653e-06	2	2114.07	3.09055	20.9916	0
	High	TASPDQTEMTIEGLQPTVEYVVSVYAQNR	9	1	1	P11276		0	67.24	2.19007e-06	3	3226.56	2.07302	27.732	0
	High	GLAFTDVDVDSIK	2	1	1	P11276		0	66.33	2.39793e-06	2	1379.71	2.66047	17.7871	0
	High	KKTDELPQLVTLPHPNLHGPEILDVPSTVQK	7	1	1	P11276		0	65.98	9.17378e-07	3	3443.89	1.25058	5.86194	2
	High	ATGVFTTLQPLR	3	1	1	P11276		0	65.66	1.90151e-06	2	1303.74	2.01593	61.0414	0
	High	VTWAPPPSIELTNLLVR	6	1	1	P11276		0	65.58	1.00589e-06	2	1906.08	2.11771	26.7638	0
	High	YIVNVYQISEEGK	2	1	1	P11276		0	62.69	6.24393e-06	2	1541.79	1.07744	15.5444	0
	High	STATINNIKPGADYTITLYAVTGR	2	1	1	P11276		0	62.47	4.19017e-06	2	2540.34	1.40833	68.673	0
	High	VVTPLSPPTNLHLEANPDTGVLTVSWER	12	1	1	P11276		0	62.16	4.25695e-06	3	3042.6	2.21401	81.2802	0
	High	ESNPLTAQQTTK	1	1	1	P11276		0	59.16	1.42573e-05	2	1317.67	1.99637	32.2753	0
	High	KTDELPQLVTLPHPNLHGPEILDVPSTVQK	12	1	1	P11276		0	58.69	4.91528e-06	4	3315.8	2.34384	20.8118	1
	High	GDSPASSKPVSINYK	1	1	1	P11276		0	55.31	2.81192e-05	2	1549.79	1.00513	37.046	0
	High	FSQVTPTSFTAQWIAPSVQLTGYR	2	1	1	P11276		0	55.28	2.92036e-05	3	2685.37	2.54575	24.7463	0
	High	TVLVTWTPPR	3	1	1	P11276		0	54.93	1.59076e-05	2	1169.67	0.731319	57.3903	0
	High	KYIVNVYQISEEGK	1	1	1	P11276		0	53.48	4.77914e-05	3	1669.88	-0.584518	11.5173	1
	High	QYNVGPLASK	1	1	1	P11276		0	51.65	7.93338e-05	2	1076.57	-0.328435	1.68511	0
	High	ESAPISDTVVPEVPQLTDLSFVDITDSSIGLR	1	1	1	P11276		0	51.25	6.26162e-05	3	3400.74	1.5448	30.3533	0
	High	APITGYIIR	2	1	1	P11276		0	50.42	4.76606e-05	2	1003.59	0.0220788	12.7451	0
	High	qSLILSTSQTTAPDAPPDPTVDQVDDTSIVVR	1	1	1	P11276	N-Term(Gln->pyro-Glu)	0	50.12	9.28974e-05	3	3349.67	2.64348	72.9748	0
	High	VTImWTPPDSVVSGYR	1	1	1	P11276	M4(Oxidation)	0	49.22	0.000137625	2	1823.9	1.52811	64.9602	0
	High	VTIMWTPPDSVVSGYR	3	1	1	P11276		0	48.11	0.00018234	2	1807.91	1.69987	69.6447	0
	High	DTLTSRPAQGVITTLENVSPPR	5	1	1	P11276		0	46.73	0.000138011	2	2352.26	1.61187	67.5839	0
	High	VFAVHQGR	2	1	1	P11276		0	45.43	0.000150369	2	913.5	-0.678612	28.6443	0
	High	WSRPQAPITGYR	4	1	1	P11276		0	45.31	0.000351858	3	1431.75	0.0844757	44.5057	0
	High	DTLTSRPAQGVITTLENVSPPRR	6	1	1	P11276		0	44.71	0.000174103	3	2508.36	1.53661	65.1227	1
	High	TFYQIGDSWEK	2	1	1	P11276		0	44.46	0.000218439	2	1373.64	1.15769	56.0725	0
	High	TDELPQLVTLPHPNLHGPEILDVPSTVQK	4	1	1	P11276		0	40.76	0.000457506	4	3187.7	1.2124	22.3034	0
	High	EATIPGHLNSYTIK	2	1	1	P11276		0	40.67	0.00080133	2	1543.81	1.68622	48.9929	0
	High	IHLYTLNDNAR	2	1	1	P11276		0	40.61	0.000864616	2	1329.69	2.5361	2.15071	0
	High	qHDLGHMMR	1	1	1	P11276	N-Term(Gln->pyro-Glu)	0	39.62	0.000442033	2	1107.48	0.261173	37.6568	0
	High	LGVRPSQGGEAPR	3	1	1	P11276		0	39.62	0.000938639	2	1323.71	0.0656666	30.1867	0
	High	VGDTYERPK	1	1	1	P11276		0	39.53	0.00113658	2	1064.54	-0.214616	23.8957	0
	High	STTPDITGYR	2	1	1	P11276		0	39.49	0.000972783	2	1110.54	1.13417	39.2802	0
	High	IGDTWSK	1	1	1	P11276		0	37.79	0.00103963	2	806.402	-2.40569	31.5042	0
	High	IAWESPQGQVSR	1	1	1	P11276		0	37.68	0.00160372	2	1357.69	0.906017	43.3825	0
	High	LRPRPYLPNVDEEVQIGHVPR	1	1	1	P11276		0	37.43	0.000903587	4	2484.35	0.375095	14.0092	0
	High	HYQINQQWER	2	1	1	P11276		0	36.61	0.00172436	2	1401.67	1.19627	39.0324	0
	High	WLPSTSPVTGYR	3	1	1	P11276		0	35.91	0.00330818	2	1363.7	1.04905	13.438	0
	High	FTNIGPDTMR	2	1	1	P11276		0	35.25	0.0023286	2	1151.55	1.17292	2.17459	0
	High	YEKPGSPPR	1	1	1	P11276		0	33.29	0.00496942	2	1030.53	0.120889	23.6851	0
	High	ITGYIIK	2	1	1	P11276		0	30.48	0.00325498	2	807.497	-0.0844745	2.34857	0
	High	TYHVGEQWQK	2	1	1	P11276		0	29.68	0.00861172	2	1275.61	-0.343088	35.6787	0
	High	qYNVGPLASK	2	1	1	P11276	N-Term(Gln->pyro-Glu)	0	28.52	0.015115	2	1059.55	0.0683019	11.2772	0
	High	QHDLGHMMR	2	1	1	P11276		0	27.54	0.00951467	2	1124.51	-0.121572	33.8622	0
	High	YEVSVYALK	1	1	1	P11276		0	27	0.0192543	2	1071.57	-0.381148	12.1554	0
	High	TASPDQTEmTIEGLQPTVEYVVSVYAQNR	1	1	1	P11276	M9(Oxidation)	0	26.82	0.0221488	3	3242.56	3.21689	83.4553	0
	High	IGDQWDK	1	1	1	P11276		0	23.96	0.0198886	2	861.411	0.911262	32.1455	0
Q60847	Collagen alpha-1(XII) chain OS=Mus musculus GN=Col12a1 PE=2 SV=3 - [COCA1_MOUSE]	3585.06	32.02	1	67	67	107	3120	340.004	5.64307
	A6	Sequence	# PSMs	# Proteins	# Protein Groups	Protein Group Accessions	Modifications	ΔCn	IonScore	Exp Value	Charge	MH+ [Da]	ΔM [ppm]	RT [min]	# Missed Cleavages
	High	NFASVQGVSLESGSFPSYSAYR	2	1	1	Q60847		0	96.67	2.01285e-09	2	2353.11	1.8996	65.9527	0
	High	IIYSPTVGDPIDEYTTVPGR	2	1	1	Q60847		0	87.32	2.4652e-08	2	2193.11	1.11238	18.7841	0
	High	ALALGALQNIR	2	1	1	Q60847		0	85.06	1.13383e-08	2	1139.69	0.143517	16.884	0
	High	AEADIVLLVDGSWSIGR	1	1	1	Q60847		0	84.06	3.71049e-08	2	1800.95	2.98401	6.30734	0
	High	qYLVTYTPAAGGETQEVTVR	1	1	1	Q60847	N-Term(Gln->pyro-Glu)	0	83.23	5.75156e-08	2	2166.08	2.44472	63.4552	0
	High	VGVVQYSSDTR	1	1	1	Q60847		0	80.05	1.02315e-07	2	1210.61	0.779801	35.4357	0
	High	SLYDDIEAGETTLPGDAIHTMIENLQPETK	2	1	1	Q60847		0	79.18	1.12931e-07	3	3301.58	1.82044	27.4345	0
	High	QYLVTYTPAAGGETQEVTVR	2	1	1	Q60847		0	79.04	1.40331e-07	2	2183.1	1.89505	55.4024	0
	High	MIATDPDDTHAYNVADFESLSK	3	1	1	Q60847		0	76.67	1.17327e-07	2	2440.1	1.22458	61.4656	0
	High	VFGETTNSLSVAWDHADGPVQQYR	2	1	1	Q60847		0	74.96	3.27133e-07	3	2677.27	1.67694	17.3931	0
	High	DLTADTEYQISVFAMK	1	1	1	Q60847		0	74.67	3.29251e-07	2	1831.88	2.27776	73.1966	0
	High	GGNTMTGDAIDYLVK	2	1	1	Q60847		0	73.37	4.44148e-07	2	1554.75	1.70318	17.2906	0
	High	NSDVEIFAVGVK	1	1	1	Q60847		0	71.45	8.23565e-07	2	1277.67	0.932151	59.3053	0
	High	GEVQTVTFDTDEVK	2	1	1	Q60847		0	71.12	8.07451e-07	2	1567.75	1.57227	48.4176	0
	High	TVGLLPPQNIHIFDEWYTR	2	1	1	Q60847		0	69.42	1.09716e-06	2	2299.19	0.954807	81.002	0
	High	LLPETPSDPFAIWQITDR	2	1	1	Q60847		0	68.27	1.59362e-06	2	2099.08	1.8499	26.1109	0
	High	LQPQTTYDITVLPMYK	2	1	1	Q60847		0	68.18	1.49774e-06	2	1911	1.62962	20.2286	0
	High	NLQPDTPYTITVVPVYTEGDGGR	2	1	1	Q60847		0	68.04	1.79021e-06	2	2492.23	1.78939	19.9397	0
	High	DYRPQVGVIADPSSK	1	1	1	Q60847		0	67.16	2.32694e-06	2	1631.84	1.47246	46.1871	0
	High	DITDTSIGAYWTSAPGMVR	1	1	1	Q60847		0	65.49	2.98025e-06	2	2040.98	3.13009	70.6353	0
	High	NNVILQPLQPDTPYK	1	1	1	Q60847		0	64.81	3.13851e-06	2	1739.94	1.93194	58.6196	0
	High	NIQVYNPTPNSLDVR	1	1	1	Q60847		0	63.9	4.72561e-06	2	1729.89	1.65602	13.9045	0
	High	TSDPTMSSFR	1	1	1	Q60847		0	63.28	2.232e-06	2	1128.5	0.558341	37.7729	0
	High	ADIVFLTDASWSIGDDNFNK	2	1	1	Q60847		0	63.19	5.63687e-06	2	2228.05	1.25809	6.22524	0
	High	LFYAPTSGGPEELVPIPGNTNYAILR	2	1	1	Q60847		0	62.82	4.02245e-06	3	2789.46	1.7252	25.2908	0
	High	LGELVLGPYDNTVVLEELR	1	1	1	Q60847		0	62.47	4.55823e-06	2	2129.15	1.38166	80.9604	0
	High	VYDPSTSSLSVR	2	1	1	Q60847		0	61.36	6.14157e-06	2	1310.66	0.673094	1.78133	0
	High	SLLQAVANLPYK	1	1	1	Q60847		0	61.36	4.45995e-06	2	1316.76	1.71465	69.4434	0
	High	AEWSPPGDNVFSYHVTYK	1	1	1	Q60847		0	61.02	6.91844e-06	2	2096.98	1.95429	62.718	0
	High	VQIALAQYSGDPR	2	1	1	Q60847		0	60.62	1.05769e-05	2	1417.75	1.20155	11.0987	0
	High	NIGVEVFSLGIK	2	1	1	Q60847		0	60.38	5.4057e-06	2	1275.73	1.03624	71.9181	0
	High	VPAPTNLQFTEVTPESFR	1	1	1	Q60847		0	59.71	1.35235e-05	2	2033.04	1.23129	66.9739	0
	High	SELEAIASPPAETHVFTVEDFDAFQR	2	1	1	Q60847		0	53.26	5.38152e-05	3	2906.39	2.68882	22.4668	0
	High	RVPAPTNLQFTEVTPESFR	4	1	1	Q60847		0	51.82	6.5437e-05	2	2189.14	1.34562	64.4316	1
	High	LKPDTPYTITVYSQYPDGEGGR	3	1	1	Q60847		0	51.82	7.20135e-05	2	2457.2	1.8233	55.9944	0
	High	TEWQLNAHR	1	1	1	Q60847		0	51.56	5.48112e-05	2	1154.57	0.163523	37.5419	0
	High	VDEETEHTMR	1	1	1	Q60847		0	50.3	3.39272e-05	2	1246.54	-0.284531	24.1216	0
	High	VSWDPSPSPVLGYK	2	1	1	Q60847		0	50.05	0.000112201	2	1531.78	1.14252	16.509	0
	High	SLLQAVANLPYKGGNTLTGMALNFIRQQSFK	1	1	1	Q60847		0	49.82	4.11715e-05	3	3380.82	1.66778	6.33478	2
	High	IVYSPVAGTRPSESIVVPGNTR	3	1	1	Q60847		0	49.44	7.3377e-05	3	2299.24	1.32833	55.1294	0
	High	LSWDPSPSAVTGYK	2	1	1	Q60847		0	47.96	0.000186349	2	1507.75	1.5742	56.7522	0
	High	LIPDTPYSVNIVALYSDGEGNPSPSQGR	1	1	1	Q60847		0	45.82	0.000299782	3	2946.45	2.34821	74.2526	0
	High	DVTHSTMNVVWEPVLGK	2	1	1	Q60847		0	45.11	0.000332984	2	1911.97	2.24777	67.0842	0
	High	ILLTPMAAGSR	2	1	1	Q60847		0	44.22	0.00037655	2	1129.64	0.177886	52.7884	0
	High	LTWSQAPGR	1	1	1	Q60847		0	44.17	0.000289033	2	1015.53	-0.452532	40.0443	0
	High	QNSVLLQK	1	1	1	Q60847		0	42.37	0.000394012	2	929.541	-0.460524	33.939	0
	High	GLTSSEPTSVMEK	1	1	1	Q60847		0	41.83	0.000688953	2	1365.66	1.49943	41.2148	0
	High	IVEVFEIGPK	2	1	1	Q60847		0	41.33	0.000725164	2	1130.65	0.0231563	61.4411	0
	High	GPGDLEAPTNLVISER	2	1	1	Q60847		0	41.32	0.000745283	2	1667.86	1.34838	16.456	0
	High	WDPAPGPVQQYR	2	1	1	Q60847		0	41.15	0.000694462	2	1413.69	1.50778	47.0023	0
	High	GDTTTTMLR	1	1	1	Q60847		0	40.54	0.00066231	2	995.483	0.103819	33.4457	0
	High	GTWDHGASDVSLYR	1	1	1	Q60847		0	39.43	0.000758266	2	1563.72	1.62286	47.483	0
	High	VQISLVQYSR	1	1	1	Q60847		0	38.71	0.00107669	2	1192.67	0.736015	52.6004	0
	High	TEFNLNQYYR	2	1	1	Q60847		0	37.26	0.0013813	2	1347.63	1.12318	13.4576	0
	High	EVTLPLPRPQDVK	1	1	1	Q60847		0	35.07	0.00122913	2	1491.86	1.91122	56.8182	0
	High	VGPTVNDVQLTGLLPNTEYEVTVQAVLYDLTSEPAK	2	1	1	Q60847		0	33.37	0.0023243	3	3874	0.154551	43.2175	0
	High	VLTWESGMR	3	1	1	Q60847		0	33.04	0.00491626	2	1078.53	-0.650831	9.08783	0
	High	REDLLAAVK	2	1	1	Q60847		0	32.18	0.00547833	2	1014.59	-2.40178	2.10379	1
	High	EFNRVEDIIK	1	1	1	Q60847		0	30.41	0.0102365	2	1262.68	0.875227	50.8193	1
	High	FTQVTANSFK	1	1	1	Q60847		0	30.28	0.00820367	2	1142.58	0.268588	42.163	0
	High	ITVDPTTDGPTK	1	1	1	Q60847		0	27.92	0.0174351	2	1244.64	0.554009	36.8426	0
	High	VTDETTDSFK	1	1	1	Q60847		0	27.55	0.00791066	2	1142.52	0.0582336	30.2	0
	High	GPPGPPGPQGESR	1	1	1	Q60847		0	27.55	0.0145908	2	1232.6	0.159889	29.2551	0
	High	VPPTVTSTVLK	1	1	1	Q60847		0	26.21	0.0120862	2	1141.68	0.351908	46.2514	0
	High	IGVLITDGK	1	1	1	Q60847		0	25.17	0.0208301	2	915.551	0.0673795	4.46182	0
	High	GSPQNLVTK	1	1	1	Q60847		0	23.57	0.0274714	2	943.521	0.62274	30.7768	0
	High	WDHAEGNPR	1	1	1	Q60847		0	22.67	0.0219006	2	1081.48	-0.476154	23.4699	0
	High	KIGVLITDGK	1	1	1	Q60847		0	21.14	0.0279607	2	1043.65	0.176748	43.5341	1
P11087	Collagen alpha-1(I) chain OS=Mus musculus GN=Col1a1 PE=1 SV=4 - [CO1A1_MOUSE]	3374.55	65.31	1	60	61	155	1453	137.948	5.84619
	A6	Sequence	# PSMs	# Proteins	# Protein Groups	Protein Group Accessions	Modifications	ΔCn	IonScore	Exp Value	Charge	MH+ [Da]	ΔM [ppm]	RT [min]	# Missed Cleavages
	High	GDTGAPGAPGSQGAPGLQGMPGER	2	1	1	P11087		0	103.99	3.49147e-10	2	2165.01	1.48753	47.1269	0
	High	GDAGPPGPAGPAGPPGPIGNVGAPGPK	4	1	1	P11087		0	95.85	2.93818e-09	2	2259.15	1.333	12.6746	0
	High	GPPGPMGPPGLAGPPGESGR	5	1	1	P11087		0	94.53	3.84084e-09	2	1784.88	0.800656	10.9119	0
	High	GEPGDTGVKGDAGPPGPAGPAGPPGPIGNVGAPGPK	5	1	1	P11087		0	94.09	3.52897e-09	3	3099.56	1.9015	11.2962	1
	High	GSPGADGPAGSPGTPGPQGIAGQR	2	1	1	P11087		0	88.5	1.37016e-08	2	2089.01	0.727866	40.3696	0
	High	GEPGPPGPAGAAGPAGNPGADGQPGAK	2	1	1	P11087		0	88.09	1.35058e-08	2	2252.07	1.16055	38.4111	0
	High	GAAGPPGATGFPGAAGR	3	1	1	P11087		0	85.91	2.51319e-08	2	1411.71	0.705906	1.7718	0
	High	GFSGLQGPPGSPGSPGEQGPSGASGPAGPR	3	1	1	P11087		0	79.59	1.08252e-07	3	2647.25	1.99705	9.96365	0
	High	GETGPAGRPGEVGPPGPPGPAGEK	2	1	1	P11087		0	78.54	1.49056e-07	2	2168.08	1.15766	39.6997	0
	High	GPSGPQGPSGPPGPK	3	1	1	P11087		0	78.28	1.59738e-07	2	1316.66	1.0579	30.2942	0
	High	GEAGPPGPAGFAGPPGADGQPGAK	1	1	1	P11087		0	71.29	7.5788e-07	2	2059.99	1.82858	46.8237	0
	High	GEPGATGVQGPPGPAGEEGKR	1	1	1	P11087		0	71.2	8.34435e-07	2	1947.96	1.59368	34.0925	1
	High	DGEAGAQGAPGPAGPAGER	1	1	1	P11087		0	70.94	5.63765e-07	2	1664.77	2.02633	30.6051	0
	High	GQAGVMGFPGPK	7	1	1	P11087		0	69.02	1.18422e-06	2	1145.58	0.147416	5.88166	0
	High	VGPPGPSGNAGPPGPPGPVGK	2	1	1	P11087		0	68.74	1.5705e-06	2	1792.94	2.0137	43.6225	0
	High	NSVAYMDQQTGNLK	2	1	1	P11087		0	66.63	1.56434e-06	2	1568.74	1.60923	40.8112	0
	High	GAPGDRGEAGPPGPAGFAGPPGADGQPGAK	2	1	1	P11087		0	65.89	2.67937e-06	3	2613.25	2.73055	45.7266	1
	High	GSPGEAGRPGEAGLPGAK	1	1	1	P11087		0	64.76	3.80982e-06	2	1607.82	1.39585	34.2066	0
	High	NSVAYMDQQTGNLKK	1	1	1	P11087		0	64.65	3.85614e-06	2	1696.83	1.41622	37.1514	1
	High	GDRGETGPAGPPGAPGAPGAPGPVGPAGK	2	1	1	P11087		0	64.13	4.4239e-06	2	2449.23	1.66604	43.3449	1
	High	GLTGSPGSPGPDGK	3	1	1	P11087		0	63.79	3.65602e-06	2	1226.6	0.209301	30.6567	0
	High	GEPGATGVQGPPGPAGEEGK	1	1	1	P11087		0	62.1	5.42604e-06	2	1791.85	1.8262	35.9792	0
	High	ALLLQGSNEIELR	14	1	1	P11087		0	59.15	8.08764e-06	2	1455.82	1.54824	62.6396	0
	High	GLPGPPGAPGPQGFQGPPGEPGEPGGSGPmGPR	2	1	1	P11087	M30(Oxidation)	0	58.1	1.48686e-05	3	3006.42	1.66165	16.13	0
	High	EGSPGAEGSPGRDGAPGAK	1	1	1	P11087		0	57.13	1.43295e-05	2	1696.79	0.498005	24.8168	1
	High	EGSPGAEGSPGR	1	1	1	P11087		0	55.69	1.18701e-05	2	1100.5	-0.785184	20.5508	0
	High	GLTGPIGPPGPAGAPGDKGEAGPSGPPGPTGAR	6	1	1	P11087		0	55.02	3.44678e-05	3	2847.44	1.90086	10.4063	1
	High	DGIPGQPGLPGPPGPPGPPGPPGLGGNFASQMSYGYDEK	2	1	1	P11087		0	54.73	2.52384e-05	3	3759.78	1.62503	73.5273	0
	High	DRDLEVDTTLK	2	1	1	P11087		0	53.58	5.19659e-05	2	1304.67	-0.704195	1.54346	1
	High	GEPGPSGLPGPPGER	2	1	1	P11087		0	53.41	4.35515e-05	2	1403.69	1.21218	1.69395	0
	High	TGPPGPAGQDGRPGPAGPPGAR	3	1	1	P11087		0	53.15	5.93111e-05	3	1966.99	2.11857	35.1553	0
	High	SAGVSVPGPMGPSGPR	2	1	1	P11087		0	53.13	4.86407e-05	2	1452.73	1.60805	2.53667	0
	High	GPPGPmGPPGLAGPPGESGR	3	1	1	P11087	M6(Oxidation)	0	52.85	4.59138e-05	2	1800.87	1.58366	48.8425	0
	High	GSEGPQGVR	1	1	1	P11087		0	51.94	3.83841e-05	2	886.438	0.505039	21.1799	0
	High	GLPGPPGAPGPQGFQGPPGEPGEPGGSGPMGPR	3	1	1	P11087		0	50.82	7.41008e-05	3	2990.43	2.80712	16.6438	0
	High	GVQGPPGPAGPR	2	1	1	P11087		0	49.78	0.000119924	2	1089.58	-1.04286	1.21786	0
	High	GETGPAGPAGPIGPAGAR	1	1	1	P11087		0	49.21	0.000129546	2	1532.78	0.937741	40.5958	0
	High	ADDANVVR	1	1	1	P11087		0	48.03	9.2078e-05	2	859.428	0.917591	23.2575	0
	High	QGPSGSSGER	4	1	1	P11087		0	47.78	6.06106e-05	2	961.433	-0.141624	6.44037	0
	High	GRPGPPGTAGAR	2	1	1	P11087		0	47.17	0.000195704	2	1093.59	-0.969923	24.1621	0
	High	GPAGPQGPR	1	1	1	P11087		0	46.95	7.66979e-05	2	836.439	1.73119	21.7653	0
	High	GPPGSAGSPGK	1	1	1	P11087		0	46.34	0.000167237	2	911.458	0.129739	19.9075	0
	High	HVWFGESMTDGFPFEYGSEGSDPADVAIQLTFLR	2	1	1	P11087		0	46.03	0.000163396	3	3805.75	1.20275	30.9165	0
	High	DGIPGQPGLPGPPGPPGPPGPPGLGGNFASQmSYGYDEK	4	1	1	P11087	M32(Oxidation)	0	45.95	0.000202007	3	3775.78	2.51227	71.9727	0
	High	TGDSGPAGPPGPPGPPGPPGPPSGGYDFSFLPQPPQEK	2	1	1	P11087		0	45.26	0.000291895	3	3637.73	2.45091	73.0164	0
	High	SLSQQIENIR	2	1	1	P11087		0	44.68	0.000343812	2	1187.64	0.569284	46.2383	0
	High	GQAGVmGFPGPK	3	1	1	P11087	M6(Oxidation)	0	42	0.000684589	2	1161.57	1.79072	40.2544	0
	High	GEAGPQGAR	1	1	1	P11087		0	40.72	0.000307998	2	842.411	-0.162329	16.5909	0
	High	GETGPAGPPGAPGAPGAPGPVGPAGK	1	1	1	P11087		0	40.25	0.00116592	2	2121.07	0.832148	45.5045	0
	High	qGPSGSSGER	1	1	1	P11087	N-Term(Gln->pyro-Glu)	0	39.73	0.000386855	2	944.406	-0.662571	19.6297	0
	High	GLTGPIGPPGPAGAPGDK	2	1	1	P11087		0	39.72	0.00107726	2	1558.82	1.29533	7.48692	0
	High	GPPGPQGAR	1	1	1	P11087		0	39.44	0.000432298	2	836.438	1.07446	21.2328	0
	High	GVVGLPGQR	2	1	1	P11087		0	38.21	0.00054897	2	882.517	1.0842	1.83053	0
	High	GADGSPGKDGAR	1	1	1	P11087		0	37.18	0.000880558	2	1087.51	-0.232208	8.81701	1
	High	GFPGADGVAGPK	2	1	1	P11087		0	36.83	0.00167031	2	1072.54	0.0210965	41.3042	0
	High	GFSGLDGAK	2	1	1	P11087		0	35.09	0.0020443	2	851.426	0.307354	1.44511	0
	High	GNSGEPGAPGNKGDTGAK	1	1	1	P11087		0	34.2	0.00326963	2	1613.75	1.51978	21.0181	1
	High	GDTGAPGAPGSQGAPGLQGmPGER	1	1	1	P11087	M20(Oxidation)	0	33.77	0.00289634	2	2181	1.56933	45.0099	0
	High	GFPGLPGPSGEPGK	3	2	2	P11087;P28481		0	33.75	0.00392178	2	1296.66	1.04443	53.0759	0
	High	DLEVDTTLK	2	1	1	P11087		0	33.6	0.00517271	2	1033.54	-0.635057	2.97859	0
	High	GEQGPAGSPGFQGLPGPAGPPGEAGKPGEQGVPGDLGAPGPSGAR	3	1	1	P11087		0	30.92	0.00724141	4	4016.95	1.35253	59.9668	0
	High	GDKGETGEQGDR	1	1	1	P11087		0	30.71	0.00308708	2	1248.55	0.424971	3.73379	1
	High	GDRGDAGPK	1	1	1	P11087		0	30.31	0.00465554	2	872.423	0.880148	2.566	1
	High	GNSGEPGAPGNK	1	1	1	P11087		0	30.01	0.00683425	2	1084.5	0.484678	19.6426	0
	High	NWYISPNPK	4	1	1	P11087		0	28.91	0.0129814	2	1118.56	0.184746	4.20571	0
	High	GLPGPPGAVGPAGK	1	1	1	P11087		0	28.5	0.0163854	2	1174.66	-0.0738829	44.2771	0
	High	SAGVSVPGPmGPSGPR	1	1	1	P11087	M10(Oxidation)	0	26.16	0.0238471	2	1468.72	1.31264	40.2083	0
	High	GETGEQGDR	1	1	1	P11087		0	19.24	0.043306	2	948.402	-0.0646751	3.38521	0
P28481	Collagen alpha-1(II) chain OS=Mus musculus GN=Col2a1 PE=1 SV=2 - [CO2A1_MOUSE]	2934.68	48.62	1	47	51	109	1487	141.886	6.91748
	A6	Sequence	# PSMs	# Proteins	# Protein Groups	Protein Group Accessions	Modifications	ΔCn	IonScore	Exp Value	Charge	MH+ [Da]	ΔM [ppm]	RT [min]	# Missed Cleavages
	High	qGDQGIPGEAGAPGLVGPR	2	1	1	P28481	N-Term(Gln->pyro-Glu)	0	95.13	3.26851e-09	2	1758.88	1.28932	14.992	0
	High	GLPGKDGETGAAGPPGPSGPAGER	2	1	1	P28481		0	93.75	5.90375e-09	2	2132.04	1.06884	37.2509	1
	High	GEQGAPGPSGFQGLPGPPGPPGEGGK	3	1	1	P28481		0	90.42	1.13024e-08	2	2329.12	1.67538	55.2852	0
	High	SGETGPVGPPGSPGPPGPPGPPGPGIDMSAFAGLGQR	2	1	1	P28481		0	89.46	1.20034e-08	3	3349.64	2.68157	73.5136	0
	High	GAAGPDGPPGAQGPPGLQGMPGER	3	1	1	P28481		0	83.85	3.60585e-08	2	2171.03	1.39348	50.956	0
	High	GPPGPVGPPGLTGPAGEPGR	3	1	1	P28481		0	83.54	4.69144e-08	2	1766.92	1.0212	10.8596	0
	High	NSIAYLDEAAGNLK	1	1	1	P28481		0	81.81	7.38275e-08	2	1478.75	1.79679	57.2204	0
	High	NSIAYLDEAAGNLKK	4	1	1	P28481		0	78.47	1.72102e-07	2	1606.84	0.590425	12.5849	1
	High	QGDQGIPGEAGAPGLVGPR	3	1	1	P28481		0	77.31	2.32226e-07	2	1775.91	1.31206	10.277	0
	High	TGPAGAAGAR	1	1	1	P28481		0	76.62	1.01264e-07	2	828.433	0.365088	19.7367	0
	High	GAQGPPGATGFPGAAGR	2	1	1	P28481		0	75.53	2.86896e-07	2	1468.73	2.19112	1.63549	0
	High	QGDRGEAGAQGPMGPSGPAGAR	2	1	1	P28481		0	75.06	2.61987e-07	3	2023.94	1.22317	32.4485	1
	High	qGDRGEAGAQGPMGPSGPAGAR	2	1	1	P28481	N-Term(Gln->pyro-Glu)	0	73.66	2.94911e-07	2	2006.91	1.51332	36.1989	1
	High	GETGPPGPAGFAGPPGADGQPGAK	2	1	1	P28481		0	72.44	5.41656e-07	2	2090	1.53905	46.7367	0
	High	GETGALGAPGAPGPPGSPGPAGPTGK	1	1	1	P28481		0	71.93	6.60446e-07	2	2155.08	2.01927	45.8364	0
	High	DGETGAAGPPGPSGPAGER	1	1	1	P28481		0	70.74	5.43951e-07	2	1679.77	2.42866	32.2885	0
	High	GPPGPAGKPGDDGEAGKPGK	3	1	1	P28481		0	68.92	1.41056e-06	2	1788.89	1.90482	25.8159	0
	High	GETGPAGPQGAPGPAGEEGKR	2	1	1	P28481		0	68.31	1.56425e-06	2	1919.92	1.38867	30.8688	1
	High	AGGAQMGVMQGPMGPMGPR	4	1	1	P28481		0	66.43	1.63807e-06	2	1829.83	1.54374	14.5118	0
	High	ALLIQGSNDVEmR	1	1	1	P28481	M12(Oxidation)	0	66.37	2.37595e-06	2	1461.74	1.54125	46.0876	0
	High	SLNNQIESIR	1	1	1	P28481		0	66.08	3.20585e-06	2	1173.62	-0.0266853	42.5358	0
	High	GFTGLQGLPGPPGPSGDQGASGPAGPSGPR	2	1	1	P28481		0	64.89	3.29205e-06	3	2673.31	2.05468	16.7821	0
	High	QGAPGASGDRGPPGPVGPPGLTGPAGEPGR	1	1	1	P28481		0	64.54	4.0781e-06	3	2663.33	1.12898	49.4408	1
	High	AGGAQMGVmQGPMGPMGPR	5	1	1	P28481	M9(Oxidation)	0	64.08	2.4623e-06	2	1845.83	2.16896	48.1133	0
	High	qGAPGASGDRGPPGPVGPPGLTGPAGEPGR	1	1	1	P28481	N-Term(Gln->pyro-Glu)	0	63.42	4.84562e-06	3	2646.31	1.32027	53.7109	1
	High	GSPGAQGLQGPR	2	1	1	P28481		0	62.97	3.86066e-06	2	1124.58	0.737401	30.0306	0
	High	GDRGDVGEKGPEGAPGK	2	1	1	P28481		0	62.33	6.43269e-06	2	1625.79	-0.307657	24.7091	2
	High	GPPGPAGAPGPQGFQGNPGEPGEPGVSGPMGPR	2	1	1	P28481		0	60.68	8.03763e-06	3	3007.42	2.06508	14.122	0
	High	ALLIQGSNDVEMR	5	1	1	P28481		0	59.02	1.35339e-05	2	1445.74	2.00949	5.82214	0
	High	ADEADSTLR	1	1	1	P28481		0	57.58	9.07828e-06	2	977.45	-3.25065	24.4343	0
	High	GPPGPQGPAGEQGPR	1	1	1	P28481		0	57.45	1.83485e-05	2	1401.69	0.709559	29.9761	0
	High	GPEGAPGKDGGR	1	1	1	P28481		0	57.23	1.40033e-05	2	1097.53	0.00324762	18.3735	1
	High	GEAGAQGPMGPSGPAGAR	1	1	1	P28481		0	53.02	4.41513e-05	2	1567.73	1.65925	33.5992	0
	High	GPEGAQGSR	1	1	1	P28481		0	51.16	2.78323e-05	2	858.407	0.437572	6.26515	0
	High	GETGPAGPQGAPGPAGEEGK	1	1	1	P28481		0	50.32	6.73501e-05	2	1763.82	1.39911	32.394	0
	High	GPPGPQGATGPLGPK	1	1	1	P28481		0	50.05	0.000112201	2	1330.71	1.47681	39.3295	0
	High	GLTGRPGDAGPQGK	1	1	1	P28481		0	49.57	0.000104335	2	1310.68	2.03267	26.5312	0
	High	VGPSGAPGEDGRPGPPGPQGAR	1	1	1	P28481		0	49.43	0.000118586	2	2012.99	1.44664	35.4218	0
	High	GDVGEKGPEGAPGK	1	1	1	P28481		0	48.4	0.000125753	2	1297.64	0.27602	24.1084	1
	High	GPDPMQYMR	3	1	1	P28481		0	48.27	5.41438e-05	2	1094.48	0.163043	3.93492	0
	High	qHDVEVDATLK	3	1	1	P28481	N-Term(Gln->pyro-Glu)	0	47.73	0.000158536	2	1237.61	0.231472	1.75127	0
	High	GFPGQDGLAGPK	1	1	1	P28481		0	45.98	0.000189261	2	1143.58	0.979935	43.8896	0
	High	GEPGGAGPIGPPGER	2	1	1	P28481		0	44.71	0.000344826	2	1347.67	1.14594	38.6181	0
	High	DGAAGVKGDR	1	1	1	P28481		0	43.23	0.000308968	2	945.475	-0.193861	16.2009	1
	High	GPSGLTGPK	1	1	1	P28481		0	42.79	0.000191227	2	813.447	0.348692	26.9515	0
	High	QHDVEVDATLK	4	1	1	P28481		0	41.27	0.00073152	2	1254.63	0.569895	37.5929	0
	High	GIVGLPGQR	2	1	1	P28481		0	37.81	0.000601933	2	896.531	-0.322216	45.3943	0
	High	GQPGVMGFPGPK	1	2	2	P28481;P08121		0	36.07	0.00180436	2	1171.59	0.643763	9.54435	0
	High	GFPGTPGLPGVK	1	1	1	P28481		0	34.17	0.00269891	2	1126.63	0.27586	55.8377	0
	High	GFPGLPGPSGEPGK	3	2	2	P11087;P28481		0	33.75	0.00392178	2	1296.66	1.04443	53.0759	0
	High	GSAGAPGIAGAPGFPGPR	2	1	1	P28481		0	32.38	0.00635906	2	1536.79	0.672165	52.4203	0
	High	KNWWSSK	3	1	1	P28481		0	31.01	0.00602301	2	935.473	-0.234288	38.0541	1
	High	GIAGPQGPR	1	1	1	P28481		0	30.96	0.00440923	2	852.469	0.279622	1.11974	0
	High	FTYTALK	2	1	1	P28481		0	30.57	0.00784916	2	843.461	-0.0654044	42.7009	0
	High	GPPGPVGPSGK	2	2	2	P28481;Q3U962		0	29.82	0.0103711	2	949.509	-1.07258	27.5691	0
	High	GEAGPTGAR	1	2	2	P28481;Q3U962		0	25.98	0.0100939	2	815.4	-0.198726	17.7588	0
	High	GLPGTPGTDGPK	1	1	1	P28481		0	24.29	0.0258812	2	1096.56	-0.871607	35.564	0
Q01149	Collagen alpha-2(I) chain OS=Mus musculus GN=Col1a2 PE=2 SV=2 - [CO1A2_MOUSE]	2860.46	55.54	1	47	47	118	1372	129.478	9.18799
	A6	Sequence	# PSMs	# Proteins	# Protein Groups	Protein Group Accessions	Modifications	ΔCn	IonScore	Exp Value	Charge	MH+ [Da]	ΔM [ppm]	RT [min]	# Missed Cleavages
	High	GSQGSQGPAGPPGPPGPPGPPGVSGGGYDFGFEGDFYR	4	1	1	Q01149		0	107.71	1.05049e-10	3	3603.63	1.97056	70.9923	0
	High	GYPGSIGPTGAAGAPGPHGSVGPAGK	1	1	1	Q01149		0	99.61	1.20335e-09	2	2217.11	1.0798	44.3916	0
	High	GDGGPPGMTGFPGAAGR	10	1	1	Q01149		0	96.55	1.33892e-09	2	1501.69	0.893533	5.38973	0
	High	GELGPVGNPGPAGPAGPR	2	1	1	Q01149		0	95.58	2.7116e-09	2	1599.83	1.68417	1.999	0
	High	NSIAYLDEETGSLNK	2	1	1	Q01149		0	94.86	3.52715e-09	2	1653.8	1.54833	11.8838	0
	High	GEPGPAGSVGPVGAVGPR	2	1	1	Q01149		0	94.04	4.89127e-09	2	1560.82	1.74917	45.8229	0
	High	GSDGSVGPVGPAGPIGSAGPPGFPGAPGPK	3	1	1	Q01149		0	92.16	6.53745e-09	2	2541.28	2.05044	62.5465	0
	High	GLPGIAGALGEPGPLGISGPPGAR	5	1	1	Q01149		0	88.05	8.77381e-09	3	2111.17	2.63633	22.5191	0
	High	SLNNQIETLLTPEGSR	4	1	1	Q01149		0	85.87	3.55879e-08	2	1771.92	2.04605	65.8435	0
	High	TGPPGPSGIAGPPGPPGAAGK	2	1	1	Q01149		0	84.25	3.75837e-08	2	1739.91	2.10998	1.95658	0
	High	LPFLDIAPLDIGGADQEFR	8	1	1	Q01149		0	84.02	4.39869e-08	2	2087.09	2.08491	88.3782	0
	High	GPSGAPGPDGNKGEAGAVGAPGSAGASGPGGLPGER	3	1	1	Q01149		0	81.35	8.42748e-08	3	3013.44	1.71066	44.0765	1
	High	AVLLQGSNDVELVAEGNSR	8	1	1	Q01149		0	80.99	8.08102e-08	2	1971.02	2.01661	16.0202	0
	High	GTPGESGAAGPSGPIGSR	1	1	1	Q01149		0	78.33	1.5791e-07	2	1554.75	0.947781	34.3939	0
	High	GEQGPAGPPGFQGLPGPSGTTGEVGKPGER	2	1	1	Q01149		0	75.53	3.19084e-07	3	2818.38	2.27858	53.8875	0
	High	GVSSGPGPMGLmGPR	2	1	1	Q01149	M12(Oxidation)	0	73.66	3.40116e-07	2	1415.68	1.52613	44.9317	0
	High	GVSSGPGPMGLMGPR	3	1	1	Q01149		0	73.5	3.72981e-07	2	1399.69	2.53289	53.7984	0
	High	GEAGAVGAPGSAGASGPGGLPGER	1	1	1	Q01149		0	71.75	8.12038e-07	2	1978.96	1.83029	43.5202	0
	High	GPPGAVGAPGPQGFQGPAGEPGEPGQTGPAGPR	2	1	1	Q01149		0	69.72	1.19459e-06	3	2949.43	1.81531	12.2267	0
	High	GLPGEFGLPGPAGPR	3	1	1	Q01149		0	69.27	1.11206e-06	2	1421.76	1.83005	61.5733	0
	High	EMATQLAFMR	2	1	1	Q01149		0	67.26	1.6538e-06	2	1197.58	-0.359442	15.4325	0
	High	GESGNKGEPGSVGAQGPPGPSGEEGKR	2	1	1	Q01149		0	67.17	1.8707e-06	3	2522.19	1.25416	30.9357	2
	High	GYSGLQGLPGLAGLHGDQGAPGPVGPAGPR	4	1	1	Q01149		0	65.15	2.56613e-06	3	2753.42	3.28766	67.6259	0
	High	TGETGASGPPGFVGEK	2	1	1	Q01149		0	62.75	3.53038e-06	2	1490.71	-1.01317	1.59906	0
	High	GEAGAAGPSGPAGPR	1	1	1	Q01149		0	61.06	7.67761e-06	2	1251.61	0.766116	27.0425	0
	High	GEAGNIGFPGPK	2	1	1	Q01149		0	60.83	6.77351e-06	2	1143.58	0.339472	2.35764	0
	High	DGNPGSDGPPGR	1	1	1	Q01149		0	55.76	1.11493e-05	2	1125.49	1.17498	22.7746	0
	High	GPSGEPGTAGAPGTAGPQGLLGAPGILGLPGSR	3	1	1	Q01149		0	53.48	3.14122e-05	3	2867.51	2.814	22.9587	0
	High	GSPGEAGSAGPAGPPGLR	2	1	1	Q01149		0	49.7	0.000121082	2	1534.76	1.80365	39.0962	0
	High	EGPVGLPGIDGRPGPIGPAGPR	4	1	1	Q01149		0	46.07	0.000174257	2	2066.11	-0.938484	60.1839	0
	High	GPAGPSGPVGK	1	1	1	Q01149		0	45.38	0.000211506	2	923.494	-0.480903	26.2052	0
	High	SGQPGPVGPAGVR	1	1	1	Q01149		0	42.06	0.000628523	2	1178.63	0.42433	34.145	0
	High	GPSGAPGPDGNK	1	1	1	Q01149		0	41.47	0.00048474	2	1053.5	0.683818	21.2588	0
	High	GSTGPAGIR	1	1	1	Q01149		0	40.5	0.000481276	2	815.438	1.44424	25.8429	0
	High	GIPGAVGAPGPAGASGDR	1	1	1	Q01149		0	39.48	0.00134136	2	1506.77	0.72748	41.7863	0
	High	GPSGDPGKPGER	2	1	1	Q01149		0	39.16	0.00111632	2	1153.56	0.139353	20.0017	0
	High	GIPGAVGAPGPAGASGDRGEAGAAGPSGPAGPR	3	1	1	Q01149		0	39.14	0.0013226	3	2739.36	1.73748	1.45248	1
	High	GFPGTPGLPGFK	3	1	1	Q01149		0	39.02	0.00144738	2	1174.63	1.09597	63.0145	0
	High	GPSGPQGIR	1	1	1	Q01149		0	36.77	0.0013359	2	868.464	0.0913632	26.3589	0
	High	AGVmGPPGNR	1	1	1	Q01149	M4(Oxidation)	0	35.85	0.00150809	2	971.47	-2.73393	24.6435	0
	High	GVVGPQGAR	1	1	1	Q01149		0	35.48	0.00138738	2	840.47	1.6634	25.6381	0
	High	AGVMGPPGNR	1	1	1	Q01149		0	33.42	0.00275268	2	955.478	-0.372247	30.5543	0
	High	DYEVDATLK	1	1	1	Q01149		0	33.38	0.00289295	2	1053.51	0.360893	41.7733	0
	High	VGAPGPAGAR	1	1	1	Q01149		0	32.92	0.002527	2	852.47	1.41346	25.7377	0
	High	GHSGmDGLK	1	1	1	Q01149	M5(Oxidation)	0	32.03	0.00227797	2	917.415	0.135326	15.6645	0
	High	TGETGASGPPGFVGEKGPSGEPGTAGAPGTAGPQGLLGAPGILGLPGSR	1	1	1	Q01149		0	29.82	0.00677506	4	4339.2	1.65657	76.2696	1
	High	GHPGLAGAR	1	1	1	Q01149		0	29.2	0.00625178	2	835.454	0.577752	22.9361	0
	High	GHSGMDGLK	1	1	1	Q01149		0	29.17	0.00440097	2	901.421	0.929078	24.9521	0
	High	GDKGEPGDK	1	1	1	Q01149		0	28.59	0.00553427	2	902.422	0.10537	2.0629	1
	High	GDGGPPGmTGFPGAAGR	2	1	1	Q01149	M8(Oxidation)	0	28.25	0.00740637	2	1517.68	0.936905	2.27099	0
	High	DGQPGHKGER	1	1	1	Q01149		0	27.68	0.0127956	2	1080.52	-0.14749	1.80628	1
Q80YX1	Tenascin OS=Mus musculus GN=Tnc PE=1 SV=1 - [TENA_MOUSE]	1801	25.4	1	33	33	43	2110	231.659	4.89404
	A6	Sequence	# PSMs	# Proteins	# Protein Groups	Protein Group Accessions	Modifications	ΔCn	IonScore	Exp Value	Charge	MH+ [Da]	ΔM [ppm]	RT [min]	# Missed Cleavages
	High	LSWTADEGIFDSFVIR	3	1	1	Q80YX1		0	104.56	3.98937e-10	2	1855.93	2.40756	6.38973	0
	High	ITYVPMTGGAPSMVTVDGTDTETR	2	1	1	Q80YX1		0	86.64	1.99429e-08	2	2499.18	1.39673	62.3191	0
	High	SQPVSAIATTAMGSPK	3	1	1	Q80YX1		0	79	1.32187e-07	2	1545.8	1.52354	8.87131	0
	High	VSQTDNSITLEWR	1	1	1	Q80YX1		0	72.63	6.27622e-07	2	1548.77	2.03963	54.7251	0
	High	ASTEEVPSLENLTVTEAGWDGLR	1	1	1	Q80YX1		0	71.46	8.14526e-07	2	2474.21	1.66782	74.8913	0
	High	VSIYGVIQGYR	1	1	1	Q80YX1		0	69.19	9.76079e-07	2	1254.69	0.777002	61.9065	0
	High	VSETTQDSLTFFWTTPLAK	1	1	1	Q80YX1		0	66.42	2.78202e-06	2	2172.09	2.12352	80.6682	0
	High	ITAQGQYELR	1	1	1	Q80YX1		0	64.34	5.00655e-06	2	1178.62	-0.267122	37.8496	0
	High	KQSEPQEISLPSPER	1	1	1	Q80YX1		0	64.05	4.58486e-06	2	1724.88	1.96067	45.541	1
	High	YAPISGGDHAEIDVPK	1	1	1	Q80YX1		0	63.76	4.50177e-06	2	1668.82	1.06737	47.0384	0
	High	TPMLSTDVSTAR	2	1	1	Q80YX1		0	61.59	6.55287e-06	2	1278.64	0.970768	1.91825	0
	High	VDLQDHGESAYAVYDR	1	1	1	Q80YX1		0	59.74	6.15783e-06	2	1837.84	1.62749	45.2303	0
	High	DATSHVLTDLEPGQEYTVLLIAEK	2	1	1	Q80YX1		0	58.25	1.56357e-05	3	2642.36	1.91376	23.5528	0
	High	TVSGNTVEYELHDLEPATEYILSIFAEK	1	1	1	Q80YX1		0	57.75	1.71238e-05	3	3168.56	0.706655	40.5263	0
	High	LEELELLVSSLR	1	1	1	Q80YX1		0	56.7	1.79589e-05	2	1400.8	0.883458	25.3111	0
	High	TTIDLTHEDNQYSIGNLRPDTEYEVSLISR	1	1	1	Q80YX1		0	54.33	3.72667e-05	4	3479.7	1.44876	19.9193	0
	High	VPGDQTSTTIR	1	1	1	Q80YX1		0	54.17	4.0388e-05	2	1174.61	0.587339	30.6318	0
	High	EIMFSDITENAATVSWR	1	1	1	Q80YX1		0	53.46	4.44054e-05	2	1969.94	2.25182	6.10602	0
	High	GHEYSIQFAEMK	2	1	1	Q80YX1		0	51.15	5.94705e-05	2	1439.66	0.742151	4.15252	0
	High	EVIVGPDTTSYSLADLSPSTHYSAR	1	1	1	Q80YX1		0	49.68	0.00012487	3	2666.3	2.04764	18.0267	0
	High	APTAQVESFR	1	1	1	Q80YX1		0	49.56	0.000135561	2	1105.56	-0.381054	38.0038	0
	High	FTTDLDSPR	1	1	1	Q80YX1		0	47.14	0.000126544	2	1051.51	0.260202	39.2302	0
	High	ETSVEVEWDPLDIAFETWEIIFR	1	1	1	Q80YX1		0	46.33	0.000274715	3	2824.38	1.96544	49.9897	0
	High	ELEPGVEYFIR	2	1	1	Q80YX1		0	44.5	0.000438195	2	1351.69	0.779702	18.7646	0
	High	NMNKEDEGEITK	1	1	1	Q80YX1		0	43.45	0.000305003	2	1407.64	1.9264	25.7636	1
	High	EEFWLGLDNLSK	1	1	1	Q80YX1		0	43.24	0.000478984	2	1450.72	1.61238	73.3479	0
	High	DVTDTTALITWFKPLAEIDSIELSYGIK	1	1	1	Q80YX1		0	40.69	0.000627029	3	3139.65	0.211416	44.041	0
	High	qTGLAPGQEYEISLHIVK	1	1	1	Q80YX1	N-Term(Gln->pyro-Glu)	0	38.36	0.00144423	2	1966.03	1.94079	67.2737	0
	High	AVDIPGLK	2	1	1	Q80YX1		0	34.7	0.00123182	2	812.488	-0.179582	10.1854	0
	High	TAHISGLPPSTDFIVYLSGIAPSIR	1	1	1	Q80YX1		0	33.22	0.00247744	3	2612.41	1.60751	27.8067	0
	High	RVDMASNPAK	1	1	1	Q80YX1		0	27.47	0.0171003	2	1088.55	-0.305084	25.507	1
	High	VATYLPAPEGLK	1	1	1	Q80YX1		0	26.89	0.0211807	2	1258.71	1.20344	54.0168	0
	High	LTPGVEYR	1	1	1	Q80YX1		0	26.58	0.0209896	2	934.499	-0.170389	36.1614	0
Q61245	Collagen alpha-1(XI) chain OS=Mus musculus GN=Col11a1 PE=1 SV=2 - [COBA1_MOUSE]	1663.91	26.77	1	26	30	70	1804	180.921	5.21143
	A6	Sequence	# PSMs	# Proteins	# Protein Groups	Protein Group Accessions	Modifications	ΔCn	IonScore	Exp Value	Charge	MH+ [Da]	ΔM [ppm]	RT [min]	# Missed Cleavages
	High	ILETDVFQGDIQQFLITGDPK	6	1	1	Q61245		0	108.53	1.494e-10	2	2377.23	0.771927	26.1657	0
	High	FLGSNDEEMSYENNPHIK	3	1	1	Q61245		0	99.12	6.24554e-10	2	2123.94	1.92782	48.0856	0
	High	TGPPGPGGVVGPQGPTGETGPIGER	3	1	1	Q61245		0	97.82	1.83368e-09	2	2271.14	1.28156	50.2976	0
	High	LLSYLDVEGNSINMVQMTFLK	4	1	1	Q61245		0	94.49	3.20068e-09	2	2415.23	0.238093	89.1894	0
	High	IDQVPIIDVMINDFGDQNQK	5	1	1	Q61245		0	91.11	8.40291e-09	2	2302.14	0.73541	27.4752	0
	High	SPVFLFEDHTGKPTPENYPLFSTVNIADGK	14	1	1	Q61245		0	86.33	2.35137e-08	3	3320.65	1.59121	82.6093	0
	High	SIVDTNGIMVFGTR	1	1	1	Q61245		0	84.08	4.57284e-08	2	1509.78	1.72944	66.5613	0
	High	GPTISAQEAQAQAILQQAR	1	1	1	Q61245		0	82.75	4.48597e-08	2	1981.05	2.14095	59.3851	0
	High	GPQGPQGPVGFPGPK	1	1	1	Q61245		0	69.76	1.27347e-06	2	1419.74	3.31897	46.8375	0
	High	ALDFHNSPVGISK	3	1	1	Q61245		0	66.28	2.20197e-06	2	1384.72	-2.1373	2.75041	0
	High	TVIEINTPK	1	1	1	Q61245		0	56.59	1.58978e-05	2	1014.58	-0.277025	44.2545	0
	High	GPPGRPGLPGADGLPGPPGTMLMLPFR	4	2	2	O88207;Q61245		0	55.88	2.01416e-05	3	2655.4	2.00216	24.9711	0
	High	GPQGPPGLPGDDGMR	1	1	1	Q61245		0	55.47	2.15682e-05	2	1450.68	1.96625	44.6304	0
	High	GHPGPPGPPGEQGLPGAAGK	2	2	2	O88207;Q61245		0	48.94	0.000171043	3	1777.9	0.16273	40.825	0
	High	VTEEAQISAPTK	1	1	1	Q61245		0	48.5	0.000159617	2	1273.66	0.302009	34.2942	0
	High	AGPTGDPGPSGQAGEK	1	1	1	Q61245		0	48.5	0.000119359	2	1425.66	0.355653	24.8579	0
	High	FPMGTQTNPAR	1	1	1	Q61245		0	47.97	0.000145225	2	1219.59	-0.0726344	38.8783	0
	High	qLFPGGIFPQDFSILFTIKPK	2	1	1	Q61245	N-Term(Gln->pyro-Glu)	0	45.2	0.000116268	2	2376.3	0.928137	44.2599	0
	High	GVQGPPGPTGKPGK	1	1	1	Q61245		0	41.33	0.000666267	2	1276.7	0.352662	27.3232	0
	High	GIPGPVGEQGLPGAAGQDGPPGPLGPPGLPGLK	1	1	1	Q61245		0	39.71	0.00048642	3	2954.58	1.44986	74.1973	0
	High	GEVGQVGPR	1	1	1	Q61245		0	37.24	0.00134047	2	898.474	-0.195568	27.247	0
	High	QLFPGGIFPQDFSILFTIKPK	1	1	1	Q61245		0	37.23	0.000687937	3	2393.33	1.14598	30.8758	0
	High	DGLPGHPGQR	1	3	3	Q64739;O88207;Q61245		0	32.39	0.00539277	2	1033.52	-0.274652	27.1967	0
	High	LGVPGLPGYPGR	2	3	3	Q64739;O88207;Q61245		0	32.21	0.00315616	2	1182.66	0.912177	16.2725	0
	High	GPQGPPGLPGDDGMRGEDGEIGPR	2	1	1	Q61245		0	31.45	0.00515623	2	2361.09	1.84153	50.1102	1
	High	GFDGLPGLPGDK	2	1	1	Q61245		0	31.09	0.00665221	2	1172.6	0.695281	59.6255	0
	High	GLPGEAGPR	1	1	1	Q61245		0	30.48	0.00550649	2	853.453	0.123133	30.9228	0
	High	GDPGPQGISGK	1	1	1	Q61245		0	25.65	0.0183782	2	1012.51	-0.557704	27.4662	0
	High	GESGDPGPQGPR	1	1	1	Q61245		0	25.54	0.0185704	2	1153.52	-0.06098	23.0556	0
	High	NSKDPDVAYR	1	1	1	Q61245		0	25.25	0.0286597	2	1164.56	0.277841	26.3047	1
	High	GTSGGDGPPGPPGER	1	1	1	Q61245		0	24.25	0.0236778	2	1337.61	-1.21739	28.5102	0
P20152	Vimentin OS=Mus musculus GN=Vim PE=1 SV=3 - [VIME_MOUSE]	1517.17	59.01	16	27	28	47	466	53.6551	5.12256
	A6	Sequence	# PSMs	# Proteins	# Protein Groups	Protein Group Accessions	Modifications	ΔCn	IonScore	Exp Value	Charge	MH+ [Da]	ΔM [ppm]	RT [min]	# Missed Cleavages
	High	EMEENFALEAANYQDTIGR	2	1	1	P20152		0	104.65	2.15944e-10	2	2200.99	2.37289	63.1346	0
	High	LLQDSVDFSLADAINTEFK	2	1	1	P20152		0	96.76	2.47764e-09	2	2126.07	1.46546	25.236	0
	High	KVESLQEEIAFLK	5	1	1	P20152		0	90.56	6.06526e-09	2	1533.85	1.10193	17.6081	1
	High	MALDIEIATYR	1	2	1	P20152		0	79.61	1.02285e-07	2	1295.67	1.48283	18.6018	0
	High	ISLPLPTFSSLNLR	3	1	1	P20152		0	74.19	1.38531e-07	2	1557.9	1.31834	25.5682	0
	High	FADLSEAANR	1	1	1	P20152		0	63.82	4.21178e-06	2	1093.53	1.18035	39.2933	0
	High	LQDEIQNMKEEMAR	2	1	1	P20152		0	63.07	4.24129e-06	2	1734.82	2.36803	48.2652	1
	High	TNEKVELQELNDR	1	2	1	P20152		0	57.37	2.00638e-05	2	1587.8	2.03011	40.9622	1
	High	ILLAELEQLKGQGK	3	1	1	P20152		0	57.26	6.83201e-06	2	1539.91	1.51833	62.1598	1
	High	QDVDNASLAR	1	1	1	P20152		0	56.88	1.48709e-05	2	1088.53	0.446137	29.1349	0
	High	KLLEGEESR	1	5	1	P20152		0	55.9	3.12303e-05	2	1060.56	0.144132	27.2727	1
	High	DGQVINETSQHHDDLE	1	1	1	P20152		0	54.96	1.26066e-05	2	1836.8	2.16305	36.3025	0
	High	EKLQEEMLQR	1	1	1	P20152		0	51.12	8.53812e-05	2	1303.67	1.02752	39.1586	1
	High	LGDLYEEEMR	2	1	1	P20152		0	50.37	5.83141e-05	2	1254.57	1.00885	47.2052	0
	High	EEAESTLQSFR	2	1	1	P20152		0	49.48	8.96122e-05	2	1296.61	1.44747	2.01883	0
	High	FLEQQNK	1	16	4	P20152;Q8BGZ7;Q3UV17;Q8VED5		0	47.48	0.000207233	2	906.468	0.216166	27.0558	0
	High	ILLAELEQLK	3	1	1	P20152		0	46.69	7.7902e-05	2	1169.71	0.605257	69.0135	0
	High	VELQELNDR	1	2	1	P20152		0	46.6	0.000206743	2	1115.57	0.618982	40.9491	0
	High	KVESLQEEIAFLKK	1	1	1	P20152		0	46.37	8.53496e-05	3	1661.95	-0.386218	14.8704	2
	High	ETNLESLPLVDTHSK	2	1	1	P20152		0	45.16	0.000326125	2	1682.86	1.33267	55.3646	0
	High	VEVERDNLAEDIMR	1	1	1	P20152		0	43.44	0.000457427	3	1688.83	-0.437618	12.7642	1
	High	NLQEAEEWYK	4	2	1	P20152		0	40.3	0.000639279	2	1309.61	0.693202	6.10075	0
	High	DNLAEDIMR	1	1	1	P20152		0	37.36	0.000909086	2	1076.5	-0.0700238	14.194	0
	High	QVDQLTNDK	1	1	1	P20152		0	33.87	0.00356878	2	1060.53	0.741385	26.74	0
	High	LLEGEESR	1	5	1	P20152		0	32.92	0.00553898	2	932.468	-0.687744	28.2253	0
	High	EYQDLLNVK	1	6	1	P20152		0	31.55	0.00850308	2	1121.58	0.250248	11.0045	0
	High	GTNESLER	1	2	1	P20152		0	25.83	0.0188076	2	905.432	-0.519057	22.0906	0
	High	QQYESVAAK	1	1	1	P20152		0	24.96	0.0252131	2	1023.51	-0.154102	25.9214	0
P48678	Prelamin-A/C OS=Mus musculus GN=Lmna PE=1 SV=2 - [LMNA_MOUSE]	1323.55	41.2	2	23	24	38	665	74.1927	6.97607
	A6	Sequence	# PSMs	# Proteins	# Protein Groups	Protein Group Accessions	Modifications	ΔCn	IonScore	Exp Value	Charge	MH+ [Da]	ΔM [ppm]	RT [min]	# Missed Cleavages
	High	SNEDQSMGNWQIR	1	1	1	P48678		0	81.74	3.28243e-08	2	1564.68	1.95328	46.9888	0
	High	MQQQLDEYQELLDIK	3	1	1	P48678		0	78.32	1.64163e-07	2	1893.93	1.5394	20.4264	0
	High	TALINSTGEEVAMR	2	1	1	P48678		0	77.89	1.77998e-07	2	1491.75	1.38353	3.51828	0
	High	AAYEAELGDAR	1	1	1	P48678		0	70.62	7.15244e-07	2	1165.55	0.468873	37.6192	0
	High	ITESEEVVSR	1	1	1	P48678		0	66.45	2.20803e-06	2	1148.58	-0.121949	31.9116	0
	High	LADALQELR	2	1	1	P48678		0	63.23	3.56501e-06	2	1028.57	-0.125848	50.3115	0
	High	LQEKEDLQELNDR	1	1	1	P48678		0	62.76	5.85278e-06	2	1629.81	1.78384	38.9815	1
	High	IDSLSAQLSQLQK	2	1	1	P48678		0	62.22	5.03825e-06	2	1430.79	0.831089	56.2288	0
	High	SLETENAGLR	1	1	1	P48678		0	61.88	6.94039e-06	2	1089.55	-1.24792	34.4074	0
	High	IRIDSLSAQLSQLQK	1	1	1	P48678		0	59.85	4.08881e-06	2	1699.97	1.7711	63.4149	1
	High	SGAQASSTPLSPTR	1	1	1	P48678		0	57.98	1.61609e-05	2	1359.69	1.06674	32.7071	0
	High	VAVEEVDEEGKFVR	1	1	1	P48678		0	57.74	1.87618e-05	2	1605.81	1.42313	45.8866	1
	High	TLEGELHDLR	1	1	1	P48678		0	54.59	3.17996e-05	2	1182.62	3.40157	46.5365	0
	High	ASSHSSQSQGGGSVTK	4	1	1	P48678		0	53.24	2.98772e-05	2	1504.7	1.19343	10.908	0
	High	LQTLKEELDFQK	3	1	1	P48678		0	53.1	4.48148e-05	2	1491.81	2.17189	51.8397	1
	High	AGQVVTIWASGAGATHSPPTDLVWK	2	1	1	P48678		0	50.57	8.94541e-05	2	2549.32	1.59806	70.8544	0
	High	LKDLEALLNSK	3	1	1	P48678		0	48.41	0.000100948	2	1243.73	0.640598	58.4251	1
	High	VAVEEVDEEGK	1	1	1	P48678		0	45.74	0.000206682	2	1203.57	0.820448	33.29	0
	High	EAALSTALSEK	1	1	1	P48678		0	40.78	0.000977656	2	1119.59	0.135556	41.8742	0
	High	NSNLVGAAHEELQQSR	1	1	1	P48678		0	39.96	0.00111018	2	1752.87	1.77128	43.068	0
	High	LLEGEEER	1	3	2	P48678;P14733		0	38.09	0.0012031	2	974.478	-0.982467	29.5631	0
	High	KLESSESR	2	1	1	P48678		0	35.81	0.00246677	2	935.479	-0.843538	9.40702	1
	High	LEAALGEAK	1	1	1	P48678		0	34.57	0.00288041	2	901.499	-0.374388	34.623	0
	High	LRDLEDSLAR	1	1	1	P48678		0	27.89	0.0182061	2	1187.64	-0.989319	42.6506	1
Q64739	Collagen alpha-2(XI) chain OS=Mus musculus GN=Col11a2 PE=2 SV=3 - [COBA2_MOUSE]	1275.54	22.35	1	23	25	60	1736	171.431	6.48096
	A6	Sequence	# PSMs	# Proteins	# Protein Groups	Protein Group Accessions	Modifications	ΔCn	IonScore	Exp Value	Charge	MH+ [Da]	ΔM [ppm]	RT [min]	# Missed Cleavages
	High	TPVLEQLPVLDASFADLGAPTR	3	1	1	Q64739		0	96.79	1.38211e-09	2	2310.24	1.50856	27.0598	0
	High	DDVTQFSYVDSEGSPVGVVQLTFLR	3	1	1	Q64739		0	93.89	4.38943e-09	3	2758.36	2.06493	27.2297	0
	High	AGLPGSDGPPGPPGTSLMLPFR	1	1	1	Q64739		0	77.85	1.88668e-07	2	2121.08	1.96158	75.5792	0
	High	GLPGSVGQQGRPGATGQAGPPGPVGPPGLPGLR	2	1	1	Q64739		0	70.34	4.66973e-07	3	2986.6	1.9789	61.801	0
	High	TGPPGPPGVVGPQGTAGESGPMGER	1	1	1	Q64739		0	69.86	1.04825e-06	2	2289.1	1.10755	49.3047	0
	High	GHSGPPGPPGEQGLPGTSGK	1	1	1	Q64739		0	69.05	1.44986e-06	2	1813.89	1.4854	38.4381	0
	High	GANEDELSPETSPYVK	2	1	1	Q64739		0	67.17	1.60209e-06	2	1735.8	0.63311	2.08366	0
	High	TGPVGPAGLAGKPGPDGLR	2	1	1	Q64739		0	64.72	2.74889e-06	2	1716.94	1.5614	47.2795	0
	High	TRPGLQAPLLTLYSAQGVQQLGLELGRPVR	23	1	1	Q64739		0	63.64	1.57235e-06	3	3231.84	1.29147	6.17129	0
	High	DFSLLTVVR	2	1	1	Q64739		0	61.58	3.47512e-06	2	1049.6	0.256729	71.3871	0
	High	GPQGLTGPPGK	1	1	1	Q64739		0	54.89	3.00014e-05	2	1008.55	-1.25249	31.4515	0
	High	AGLPGSDGPPGPPGTSLmLPFR	1	1	1	Q64739	M18(Oxidation)	0	48.03	0.000172351	2	2137.08	1.35607	73.2375	0
	High	GTSGGDGPHGPPGER	1	1	1	Q64739		0	46.96	9.16245e-05	2	1377.61	-0.85408	22.6265	0
	High	GLPGESGPR	1	1	1	Q64739		0	42.05	0.00035241	2	869.447	-0.272634	29.658	0
	High	GVQGPPGHPGPPGEVIQPLPIQMPK	1	1	1	Q64739		0	41.82	0.000434054	3	2527.35	1.43827	65.9665	0
	High	FPSLPDGVR	2	1	1	Q64739		0	39.55	0.00140865	2	987.527	0.807702	53.1883	0
	High	GRPQASAQPIFR	2	1	1	Q64739		0	39.5	0.000897615	2	1327.73	1.51529	37.7085	0
	High	RGPAGTPGPEGR	1	1	1	Q64739		0	33.96	0.0036563	2	1151.59	0.36238	23.6585	1
	High	FLYEDQR	2	1	1	Q64739		0	32.67	0.00281192	2	970.461	-2.41478	1.61103	0
	High	DGLPGHPGQR	1	3	3	Q64739;O88207;Q61245		0	32.39	0.00539277	2	1033.52	-0.274652	27.1967	0
	High	LGVPGLPGYPGR	2	3	3	Q64739;O88207;Q61245		0	32.21	0.00315616	2	1182.66	0.912177	16.2725	0
	High	GPPGIPGPPGVR	1	1	1	Q64739		0	31.73	0.00815786	2	1100.62	0.185522	47.0519	0
	High	TPVLEQLPVLDASFADLGAPTRR	1	1	1	Q64739		0	31.5	0.00407069	3	2466.34	1.26533	24.9914	1
	High	QLFPGGFPK	1	1	1	Q64739		0	30.07	0.0100861	2	990.541	-0.208328	57.7559	0
	High	RPAGTQDSPAR	1	1	1	Q64739		0	27.97	0.0122883	2	1155.59	-0.612911	18.5875	0
	High	VARPAQLSAPTR	1	1	1	Q64739		0	23.38	0.0190567	2	1266.73	0.2476	33.8095	0
P01029	Complement C4-B OS=Mus musculus GN=C4b PE=1 SV=3 - [CO4B_MOUSE]	1066.5	16.97	1	18	18	32	1738	192.794	7.53271
	A6	Sequence	# PSMs	# Proteins	# Protein Groups	Protein Group Accessions	Modifications	ΔCn	IonScore	Exp Value	Charge	MH+ [Da]	ΔM [ppm]	RT [min]	# Missed Cleavages
	High	ALVALGAVDMALYAVGGR	8	1	1	P01029		0	102.92	3.47143e-10	2	1746.96	2.02046	6.37619	0
	High	VTASEPLETMGSEGALSPGGVASLLR	3	1	1	P01029		0	83.66	4.499e-08	2	2529.29	1.74829	77.3491	0
	High	LSSGDDFVLLSLEVPLEDVR	2	1	1	P01029		0	83.14	5.11979e-08	2	2203.15	1.25997	29.1753	0
	High	TLEIPGSSDPNIVPDGDFSSLVR	1	1	1	P01029		0	69.15	1.38037e-06	2	2415.21	0.999967	74.5086	0
	High	ATETQGVNLLFSSR	1	1	1	P01029		0	66.87	2.00449e-06	2	1522.79	1.6013	59.2257	0
	High	LLVSAGSLYPAIAR	2	1	1	P01029		0	66.55	8.0778e-07	2	1430.84	0.906409	19.4275	0
	High	EELVYNLDPLNNLGR	1	1	1	P01029		0	63.77	4.68031e-06	2	1758.91	1.65762	72.2599	0
	High	LLLFSPSVVNLGTPLSVGVQLLDAPPGQEVK	2	1	1	P01029		0	61.83	2.38533e-06	3	3187.81	2.25407	100.178	0
	High	FVSSAFSLDLSR	1	1	1	P01029		0	60.72	9.10769e-06	2	1328.69	1.33635	64.2167	0
	High	GVFDLGDAVSK	1	1	1	P01029		0	55.49	3.14974e-05	2	1107.57	0.359115	57.2477	0
	High	YIYGKPVQGVAYTR	1	1	1	P01029		0	50.63	8.64968e-05	2	1614.87	1.54149	44.3547	0
	High	GTGFLSIEPLDPR	2	1	1	P01029		0	48.79	0.000145343	2	1401.74	1.05999	19.9918	0
	High	EIFTSTSIFQDAFTIPDISEPGTWK	1	1	1	P01029		0	48.4	0.000139485	3	2830.39	1.33912	29.57	0
	High	ITQVLHFR	1	1	1	P01029		0	46.61	0.000152791	2	1013.59	-0.193879	46.3503	0
	High	TSFPENWLWR	2	1	1	P01029		0	42.42	0.000478285	2	1335.65	2.38941	71.9313	0
	High	DHAVDLIQK	1	1	1	P01029		0	42.18	0.000375311	2	1038.56	0.261678	36.9727	0
	High	ASAGLLGAHAAAITAYALTLTK	1	1	1	P01029		0	41.15	0.000278964	3	2085.17	1.09357	23.4045	0
	High	FSLGSTISVK	1	1	1	P01029		0	32.22	0.00350878	2	1038.58	0.258286	14.0834	0
Q3U962	Collagen alpha-2(V) chain OS=Mus musculus GN=Col5a2 PE=1 SV=1 - [CO5A2_MOUSE]	1050.81	23.38	1	20	22	26	1497	144.929	6.69775
	A6	Sequence	# PSMs	# Proteins	# Protein Groups	Protein Group Accessions	Modifications	ΔCn	IonScore	Exp Value	Charge	MH+ [Da]	ΔM [ppm]	RT [min]	# Missed Cleavages
	High	GNPGPTGTIGDTGPPGLQGMPGER	1	1	1	Q3U962		0	95.84	3.30982e-09	2	2263.08	1.56726	55.0899	0
	High	QSGEYWIDPNQGSAEDAIK	1	1	1	Q3U962		0	74.57	2.54872e-07	2	2107.96	1.9895	55.4411	0
	High	GSQFTYGDYQSPNTAITQMTFLR	2	1	1	Q3U962		0	68.56	1.21205e-06	3	2626.23	2.19492	21.9368	0
	High	SGLGSQVGLMPGSVGPVGPR	2	1	1	Q3U962		0	65.79	2.49133e-06	2	1851.98	1.25002	17.2063	0
	High	GRPGPAGPPGSQGPR	1	1	1	Q3U962		0	57.52	1.81436e-05	2	1387.72	-0.329924	27.6739	0
	High	GLTGNPGVQGPEGK	1	1	1	Q3U962		0	55.06	2.68225e-05	2	1310.67	0.922334	34.659	0
	High	SPDNKPVWYGLDMNR	1	1	1	Q3U962		0	54.5	3.06914e-05	2	1791.85	2.01747	57.7917	0
	High	qSGEYWIDPNQGSAEDAIK	1	1	1	Q3U962	N-Term(Gln->pyro-Glu)	0	54.31	1.92754e-05	2	2090.93	0.57476	60.401	0
	High	DGEVGPSGPVGPPGLAGER	1	1	1	Q3U962		0	54.25	4.34092e-05	2	1747.86	1.92016	49.7705	0
	High	VGPPGPAGAPGPAGPAGEPGK	1	1	1	Q3U962		0	49.93	0.00010569	2	1737.9	2.40202	40.7976	0
	High	GEQGPPGPTGFQGLPGPPGPPGEGGK	1	1	1	Q3U962		0	47.13	0.000213006	3	2369.16	1.77486	57.4546	0
	High	LGPQGAPGK	1	1	1	Q3U962		0	45.57	0.00010082	2	824.463	1.0858	26.4782	0
	High	GPQGLQGQQGGVGPAGPPGEPGEPGPMGPIGSR	1	1	1	Q3U962		0	43.49	0.000423089	3	3020.47	1.66374	55.2605	0
	High	NTVGYMDDQAK	1	1	1	Q3U962		0	39.95	0.000424863	2	1241.55	0.940649	32.3288	0
	High	GDPGTVGPPGPMGER	1	1	1	Q3U962		0	39.64	0.000852844	2	1423.67	1.25697	40.458	0
	High	GPEGPQGQR	1	1	1	Q3U962		0	39.63	0.00077314	2	925.449	-0.0165356	18.1875	0
	High	GLPGPLGPPGPAGPTGEK	1	1	1	Q3U962		0	38.91	0.00120174	2	1598.86	1.68971	52.6745	0
	High	GAPGKDGEVGPSGPVGPPGLAGER	1	1	1	Q3U962		0	34.83	0.00376535	3	2158.09	1.96538	46.5225	1
	High	GEPGLVPVVTGIR	1	1	1	Q3U962		0	31.33	0.00267638	2	1293.75	1.43059	61.5867	0
	High	GPPGPVGPSGK	2	2	2	P28481;Q3U962		0	29.82	0.0103711	2	949.509	-1.07258	27.5691	0
	High	GMPGLPGPAGTPGK	1	1	1	Q3U962		0	29.81	0.0100293	2	1236.64	1.13539	47.6325	0
	High	VGPPGPAGAPGPAGPAGEPGKEGPPGLR	1	1	1	Q3U962		0	28.44	0.0155392	3	2444.27	1.73213	48.3158	1
	High	GEAGPTGAR	1	2	2	P28481;Q3U962		0	25.98	0.0100939	2	815.4	-0.198726	17.7588	0
P33435	Collagenase 3 OS=Mus musculus GN=Mmp13 PE=1 SV=1 - [MMP13_MOUSE]	980.91	50.85	1	18	18	53	472	54.1475	5.33838
	A6	Sequence	# PSMs	# Proteins	# Protein Groups	Protein Group Accessions	Modifications	ΔCn	IonScore	Exp Value	Charge	MH+ [Da]	ΔM [ppm]	RT [min]	# Missed Cleavages
	High	IYDGTADIMISFGTK	7	1	1	P33435		0	90.23	9.62645e-09	2	1631.8	1.43376	19.8275	0
	High	LIEEEFPGIGNKVDAVYEK	4	1	1	P33435		0	81.87	6.79386e-08	2	2150.1	1.44301	62.3723	1
	High	DPGALMFPIYTYTGK	1	1	1	P33435		0	75.89	2.82107e-07	2	1673.83	1.87651	23.0745	0
	High	LDDPTLDIMR	2	1	1	P33435		0	64.9	2.62111e-06	2	1188.6	5.52213	15.3147	0
	High	EMQSFFGLEVTGK	4	1	1	P33435		0	63.71	4.02191e-06	2	1472.71	1.63106	67.9788	0
	High	SFWPELPNHVDAAYEHPSR	4	1	1	P33435		0	62.97	3.91113e-06	2	2252.05	0.337769	63.5652	0
	High	LHPQQVEAELFLTK	6	1	1	P33435		0	55.42	2.12438e-05	3	1652.9	1.01434	16.579	0
	High	LIEEEFPGIGNK	2	1	1	P33435		0	53.28	5.63873e-05	2	1345.7	1.17583	56.0858	0
	High	EHGDFYPFDGPSGLLAHAFPPGPNYGGDAHFDDDETWTSSSK	2	1	1	P33435		0	51.92	2.33641e-05	4	4537.96	2.0601	23.2222	0
	High	LSAAVHFENTGK	2	1	1	P33435		0	51.17	8.8605e-05	2	1273.66	2.4202	39.8383	0
	High	SHFMLPDDDVQGIQFLYGPGDEDPNPK	3	1	1	P33435		0	49.91	8.42275e-05	3	3031.38	2.01098	74.2806	0
	High	SYYHPATLAGILK	4	1	1	P33435		0	47.69	0.000171067	2	1433.78	1.34326	59.1734	0
	High	STVTSTVDR	1	1	1	P33435		0	45.99	0.000200155	2	965.49	0.00355017	25.7129	0
	High	KISDLGFPK	3	1	1	P33435		0	45.23	0.000149958	2	1004.58	0.000942871	2.37236	1
	High	IVNYTPDMSHSEVEK	1	1	1	P33435		0	44.22	0.000314107	2	1748.82	1.70173	41.9108	0
	High	SHFmLPDDDVQGIQFLYGPGDEDPNPK	2	1	1	P33435	M4(Oxidation)	0	41.24	0.000477281	3	3047.37	0.584648	20.8651	0
	High	DLMFIFR	1	1	1	P33435		0	33.42	0.00268443	2	941.491	-0.141014	23.4449	0
	High	ISDLGFPK	3	1	1	P33435		0	32.49	0.0051291	2	876.482	-0.62645	6.63216	0
	High	KSTVTSTVDR	1	1	1	P33435		0	30.6	0.00892738	2	1093.58	-1.61477	22.6668	1
P97298	Pigment epithelium-derived factor OS=Mus musculus GN=Serpinf1 PE=1 SV=2 - [PEDF_MOUSE]	951.79	54.68	1	16	16	62	417	46.2052	6.97607
	A6	Sequence	# PSMs	# Proteins	# Protein Groups	Protein Group Accessions	Modifications	ΔCn	IonScore	Exp Value	Charge	MH+ [Da]	ΔM [ppm]	RT [min]	# Missed Cleavages
	High	AAFEWNEEGAGSSPSPGLQPVR	4	1	1	P97298		0	99.99	1.02235e-09	2	2286.08	1.59736	16.2019	0
	High	SSASPTGNVLLSPLSVATALSALSLGAEHR	19	1	1	P97298		0	98.85	6.38552e-10	3	2906.56	1.83085	99.5685	0
	High	VDLQEINNWVQAQMK	4	1	1	P97298		0	86.38	2.60063e-08	2	1815.91	1.70815	23.6277	0
	High	LAAAVSNFGYDLYR	3	1	1	P97298		0	82.28	6.83254e-08	2	1559.79	1.3334	17.7673	0
	High	ALYYDLITNPDIHSTYK	3	1	1	P97298		0	68.64	1.51134e-06	2	2027.02	1.77665	64.2562	0
	High	DTDTGALLFIGR	2	1	1	P97298		0	66.97	2.56159e-06	2	1278.67	1.01849	19.461	0
	High	LQSLFESPDFSK	2	1	1	P97298		0	58.98	1.25209e-05	2	1397.7	1.54949	16.8655	0
	High	ELLASVTAPEK	2	1	1	P97298		0	56.41	2.54844e-05	2	1157.64	0.30913	47.2285	0
	High	TTLQDFHLDEDR	6	1	1	P97298		0	53.51	2.60709e-05	2	1489.69	0.982486	5.60851	0
	High	EMPSALSILLLGVAYFKGQWVTK	3	1	1	P97298		0	48.52	5.62419e-05	3	2551.4	0.377221	6.61143	1
	High	LTFPLDYHLNQPFLFVLR	7	1	1	P97298		0	47.29	0.000100785	2	2233.22	3.47286	92.5912	0
	High	TIQAVLTVPK	1	1	1	P97298		0	40.89	0.000296175	2	1069.66	0.0443061	12.9599	0
	High	TESVIHR	1	1	1	P97298		0	39.36	0.000567801	2	841.453	0.160541	23.5923	0
	High	SSFVAPLEK	2	1	1	P97298		0	37.56	0.00131541	2	977.53	-0.0115586	3.33441	0
	High	LSFEGELTK	2	1	1	P97298		0	36.29	0.00242012	2	1023.54	-0.654127	9.01625	0
	High	LTQVEHR	1	1	1	P97298		0	29.87	0.0074703	2	882.479	-0.0540802	20.0681	0
Q05793	Basement membrane-specific heparan sulfate proteoglycan core protein OS=Mus musculus GN=Hspg2 PE=1 SV=1 - [PGBM_MOUSE]	879.14	6.85	1	16	16	23	3707	398.039	6.31592
	A6	Sequence	# PSMs	# Proteins	# Protein Groups	Protein Group Accessions	Modifications	ΔCn	IonScore	Exp Value	Charge	MH+ [Da]	ΔM [ppm]	RT [min]	# Missed Cleavages
	High	YELGSGLAVLR	1	1	1	Q05793		0	79.57	8.72222e-08	2	1177.66	0.655109	61.8149	0
	High	AEMLQALASLEAVLLQTVYNTK	2	1	1	Q05793		0	69.99	7.11637e-07	3	2406.3	1.13091	109.783	0
	High	TSTADGLLLWQGVVR	2	1	1	Q05793		0	69.7	8.2507e-07	2	1615.88	2.0306	22.1768	0
	High	GSIQVDGEDLVTGR	2	1	1	Q05793		0	67.84	1.66904e-06	2	1445.73	1.38612	11.8641	0
	High	DPSPGQPSNFIVPFQEQAWQRPDGQPATR	2	1	1	Q05793		0	66.81	2.24083e-06	3	3250.57	1.8094	68.6044	0
	High	qLISTHFAPGDFQGFALVNPQR	2	1	1	Q05793	N-Term(Gln->pyro-Glu)	0	61.59	8.04374e-06	2	2426.23	2.46739	82.4142	0
	High	DIIYIGGAPDVATLTR	2	1	1	Q05793		0	53.86	3.61812e-05	2	1674.91	1.81263	20.5192	0
	High	GMVFGIPDGVLELVPQR	1	1	1	Q05793		0	53.45	4.04411e-05	2	1826.99	1.478	87.0368	0
	High	SPGPNVAVNTK	1	1	1	Q05793		0	53.33	3.01935e-05	2	1083.58	0.0387622	32.1839	0
	High	IEGNTLVIPR	2	1	1	Q05793		0	53.21	1.73599e-05	2	1111.65	-0.238552	49.2181	0
	High	FQGLDLNEELYLGGYPDYGAIPK	1	1	1	Q05793		0	52.02	6.65742e-05	2	2572.27	2.22128	78.5934	0
	High	SLPEVPETIEFEVR	1	1	1	Q05793		0	51.49	7.59248e-05	2	1644.85	2.26213	68.5504	0
	High	AFAYLQVPER	1	1	1	Q05793		0	51.22	5.96523e-05	2	1193.63	1.34117	56.1897	0
	High	RPDGQPATR	1	1	1	Q05793		0	38.02	0.00124631	2	997.518	0.204932	16.9664	0
	High	SVVPQGGPHSLR	1	1	1	Q05793		0	33.21	0.00520507	2	1233.67	-0.340535	35.5908	0
	High	VIPYFTQTPYSFLPLPTIK	1	1	1	Q05793		0	23.83	0.021114	2	2225.23	1.38685	90.4585	0
P08121	Collagen alpha-1(III) chain OS=Mus musculus GN=Col3a1 PE=1 SV=4 - [CO3A1_MOUSE]	868.61	20.97	1	17	19	21	1464	138.858	6.52197
	A6	Sequence	# PSMs	# Proteins	# Protein Groups	Protein Group Accessions	Modifications	ΔCn	IonScore	Exp Value	Charge	MH+ [Da]	ΔM [ppm]	RT [min]	# Missed Cleavages
	High	GPPGAQGPPGSPGPLGIAGLTGAR	2	1	1	P08121		0	105.16	2.08781e-10	2	2082.11	1.04434	63.2017	0
	High	INTEEIMSSLK	2	1	1	P08121		0	67.97	2.05868e-06	2	1264.65	0.805445	16.5288	0
	High	GPAGPPGPPGASGSPGLQGMPGER	1	1	1	P08121		0	67.22	1.81135e-06	2	2128.03	1.97676	49.7943	0
	High	NSIAYMDQASGNVK	1	1	1	P08121		0	64.05	3.34518e-06	2	1497.7	1.68597	41.6592	0
	High	SGDRGETGPAGPSGAPGPAGAR	1	1	1	P08121		0	63.14	4.34333e-06	2	1921.91	0.93145	30.6832	1
	High	GPPGTAGIPGAR	1	1	1	P08121		0	53.95	2.89956e-05	2	1050.57	-0.350396	36.686	0
	High	GPVGPHGPPGK	1	1	1	P08121		0	49.58	9.52832e-05	2	999.537	0.116763	25.5338	0
	High	GFPGNPGPPGSPGAAGHQGAIGSPGPAGPR	1	1	1	P08121		0	45.11	0.000331443	3	2619.29	1.79918	47.459	0
	High	SGGFSPYYGDDPMDFK	1	1	1	P08121		0	42.44	0.000207276	2	1782.74	2.23926	61.2154	0
	High	GGAGPPGPEGGK	1	1	1	P08121		0	36.35	0.00199296	2	980.48	0.0628179	22.8281	0
	High	GQPGVMGFPGPK	1	2	2	P28481;P08121		0	36.07	0.00180436	2	1171.59	0.643763	9.54435	0
	High	GAPGPQGPR	1	1	1	P08121		0.2553	34.64	0.00130552	2	836.439	1.73119	21.7653	0
	High	GPAGPIGPPGPAGQPGDKGEGGSPGLPGIAGPR	1	1	1	P08121		0	34.12	0.00358213	3	2872.48	2.38597	57.272	1
	High	GGPGGPGLPGPAGK	1	1	1	P08121		0	31.02	0.00980441	2	1118.59	-0.424701	37.416	0
	High	GEMGPAGIPGAPGLIGAR	1	1	1	P08121		0	29.87	0.0108191	2	1620.86	1.77506	62.2932	0
	High	LMGSNEGEFK	1	1	1	P08121		0	28.19	0.00864719	2	1111.51	-0.0581541	37.3897	0
	High	GLAGPPGMPGPR	1	1	1	P08121		0	28.16	0.0177961	2	1106.58	-0.595896	45.6534	0
	High	GSPGGPGTAGFPGGR	1	1	1	P08121		0	25.99	0.0191343	2	1271.61	-1.51293	37.2875	0
	High	TVFEYQTR	1	1	1	P08121		0	25.58	0.0145264	2	1043.52	0.244787	39.1456	0
Q62009	Periostin OS=Mus musculus GN=Postn PE=1 SV=2 - [POSTN_MOUSE]	861.11	31.26	1	16	16	30	838	93.0848	7.53271
	A6	Sequence	# PSMs	# Proteins	# Protein Groups	Protein Group Accessions	Modifications	ΔCn	IonScore	Exp Value	Charge	MH+ [Da]	ΔM [ppm]	RT [min]	# Missed Cleavages
	High	VLTQIGTSIQDFLEAEDDLSSFR	5	1	1	Q62009		0	112.13	7.13388e-11	2	2584.28	0.494928	30.1492	0
	High	AAAITSDLLESLGR	3	1	1	Q62009		0	83.66	4.13306e-08	2	1416.77	1.53213	69.3774	0
	High	qQTTFTDLVAQLGLASSLKPDGEYTLLAPVNNAFSDDTLSMDQR	2	1	1	Q62009	N-Term(Gln->pyro-Glu)	0	77.81	1.12592e-07	4	4754.32	1.38006	43.3673	0
	High	GSYTYFAPSNEAWENLDSDIR	1	1	1	Q62009		0	64.33	2.26921e-06	2	2435.08	1.9927	70.3409	0
	High	VGLSDLYNGQILETIGGK	1	1	1	Q62009		0	58.5	1.21478e-05	2	1877.01	2.71075	77.0452	0
	High	DGHFTLFAPTNEAFEK	1	1	1	Q62009		0	56.86	2.09154e-05	2	1823.86	2.24248	64.3235	0
	High	NALQNIILYHLTPGVYIGK	4	1	1	Q62009		0	54.52	1.28395e-05	3	2127.2	1.51545	24.5966	0
	High	DLLTQPGDWTLFAPTNDAFK	1	1	1	Q62009		0	53.72	4.90436e-05	2	2250.11	1.35822	84.4926	0
	High	EGETVTEVIHGEPVIK	1	1	1	Q62009		0	48.14	0.000168808	2	1736.91	1.23651	54.2071	0
	High	ISTGGGETGETLQK	1	1	1	Q62009		0	44.6	0.000381411	2	1377.69	0.291398	31.1376	0
	High	IIDGVPVEITEK	2	1	1	Q62009		0	42.85	0.000342408	2	1312.74	1.08246	14.75	0
	High	GFEPGVTNILK	2	1	1	Q62009		0	38.42	0.0017985	2	1174.65	0.886544	15.9239	0
	High	LILQNHILK	1	1	1	Q62009		0	37.55	0.00063907	2	1091.69	-0.606954	49.3185	0
	High	IQIEGDPDFR	2	1	1	Q62009		0	33.7	0.00358327	2	1189.59	0.345815	47.3439	0
	High	FSIFLSLLEAADLK	1	1	1	Q62009		0	27.95	0.0103409	2	1566.86	-9.19058	7.11749	0
	High	GSYTYFAPSNEAWENLDSDIRR	1	1	1	Q62009		0	26.18	0.0177128	3	2591.18	1.8498	19.3365	1
	High	QQTTFTDLVAQLGLASSLKPDGEYTLLAPVNNAFSDDTLSMDQR	1	1	1	Q62009		0	24.63	0.0251375	4	4771.34	0.723016	97.4188	0
Q05722	Collagen alpha-1(IX) chain OS=Mus musculus GN=Col9a1 PE=2 SV=2 - [CO9A1_MOUSE]	849.82	30.84	1	17	17	26	921	92.0347	8.95361
	A6	Sequence	# PSMs	# Proteins	# Protein Groups	Protein Group Accessions	Modifications	ΔCn	IonScore	Exp Value	Charge	MH+ [Da]	ΔM [ppm]	RT [min]	# Missed Cleavages
	High	GLDGSLQTAAFLNLPSLFDSR	6	1	1	Q05722		0	100	9.95e-10	2	2222.15	0.782556	29.0798	0
	High	IGQDDLPGFDLISQFQIEK	4	1	1	Q05722		0	83.15	5.22906e-08	2	2163.1	0.92148	27.2094	0
	High	GQIDADGFAVLGK	1	1	1	Q05722		0	67	2.6936e-06	2	1290.67	1.37959	15.6753	0
	High	VVGSTALQVAYK	2	1	1	Q05722		0	66.11	1.15106e-06	2	1235.7	-1.04684	2.85712	0
	High	ITTSQTTDER	1	1	1	Q05722		0	62.56	4.32608e-06	2	1151.55	-1.19271	22.5353	0
	High	LGSNVDFR	1	1	1	Q05722		0	60.75	8.70844e-06	2	907.463	0.26033	38.1692	0
	High	GFDGEPGPQGIPGAAGDQGQR	1	1	1	Q05722		0	58.2	1.1276e-05	2	2010.93	1.95741	46.635	0
	High	GPVGPEGSPGIPGK	1	1	1	Q05722		0	57.88	1.7352e-05	2	1248.66	0.791294	39.9409	0
	High	GPPGEQGPPGPPGPPGVPGIDGIDGDRGPK	1	1	1	Q05722		0	45.69	0.000312938	3	2771.38	1.89068	58.0623	1
	High	GLPGVEGPR	1	1	1	Q05722		0	39.62	0.000431119	2	881.484	-0.352954	39.1814	0
	High	GPPGALGLR	1	1	1	Q05722		0	37.55	0.00063907	2	837.495	1.11338	41.0269	0
	High	GIPGPPGPPGTTGLPGELGR	1	1	1	Q05722		0	32.09	0.00537674	2	1826.98	2.24898	60.3362	0
	High	GPPGPPGPPGDPGKPGAPGKPGTPGADGLTGPDGSPGSVGPR	1	1	1	Q05722		0	32.08	0.00665899	4	3663.82	1.88409	49.4041	0
	High	HLYPSGLPEEYSFLTTFR	1	1	1	Q05722		0	30.78	0.00889917	2	2157.07	0.69849	77.4864	0
	High	VGPIGDPGKR	1	1	1	Q05722		0	30.26	0.00367337	2	995.563	-0.102771	30.4793	1
	High	GLPGAIGLPGDPGPASYGK	1	1	1	Q05722		0	25.99	0.0232885	2	1723.9	2.02652	60.6963	0
	High	IESLPIKPR	1	1	1	Q05722		0	20.11	0.0354445	2	1052.65	-0.486154	42.8217	0
O88207	Collagen alpha-1(V) chain OS=Mus musculus GN=Col5a1 PE=2 SV=2 - [CO5A1_MOUSE]	772.03	14.53	1	10	14	29	1838	183.564	4.98291
	A6	Sequence	# PSMs	# Proteins	# Protein Groups	Protein Group Accessions	Modifications	ΔCn	IonScore	Exp Value	Charge	MH+ [Da]	ΔM [ppm]	RT [min]	# Missed Cleavages
	High	LLSYVDAEGNPVGVVQMTFLR	2	1	1	O88207		0	93.03	4.60407e-09	2	2308.2	0.969221	26.5399	0
	High	FLGSNDEEMSYDNNPYIR	1	1	1	O88207		0	81.93	2.56484e-08	2	2163.93	1.19818	58.7225	0
	High	ILDDEIFEGDIQQLLFVSDNR	4	1	1	O88207		0	71.71	9.20731e-07	2	2479.24	1.15092	29.4751	0
	High	FGGGGDAGSKGPmVSAQESQAQAILQQAR	1	1	1	O88207	M13(Oxidation)	0	67.16	2.00963e-06	3	2862.39	1.74247	14.9597	1
	High	qLYPESGFPEDFSILTTVK	1	1	1	O88207	N-Term(Gln->pyro-Glu)	0	62.05	7.54719e-06	2	2154.07	1.38063	29.2706	0
	High	VEQVPIVDIMFNDFGEASQK	1	1	1	O88207		0	61.73	7.15072e-06	2	2266.11	0.805988	87.1061	0
	High	TVLEIDTPKVEQVPIVDIMFNDFGEASQK	3	1	1	O88207		0	56.12	2.10135e-05	3	3262.66	1.76685	29.1956	1
	High	GPPGRPGLPGADGLPGPPGTMLMLPFR	4	2	2	O88207;Q61245		0	55.88	2.01416e-05	3	2655.4	2.00216	24.9711	0
	High	QLYPESGFPEDFSILTTVK	1	1	1	O88207		0	52.24	6.03006e-05	2	2171.09	1.73586	80.0864	0
	High	GHPGPPGPPGEQGLPGAAGK	2	2	2	O88207;Q61245		0	48.94	0.000171043	3	1777.9	0.16273	40.825	0
	High	SPVFLYEDHTGKPGPEEYPLFPGINLSDGK	4	1	1	O88207		0	38.6	0.00153913	3	3303.63	1.24829	78.3027	0
	High	RGPPGPAGPEGR	1	1	1	O88207		0	38.11	0.00186203	2	1147.6	-0.24238	25.0856	1
	High	DGLPGHPGQR	1	3	3	Q64739;O88207;Q61245		0	32.39	0.00539277	2	1033.52	-0.274652	27.1967	0
	High	LGVPGLPGYPGR	2	3	3	Q64739;O88207;Q61245		0	32.21	0.00315616	2	1182.66	0.912177	16.2725	0
	High	TGPIGPQGAPGKPGPDGLR	1	1	1	O88207		0	32.17	0.00588534	3	1771.95	0.534293	41.9373	0
Q80Z71	Tenascin-N OS=Mus musculus GN=Tnn PE=1 SV=2 - [TENN_MOUSE]	765.89	17.12	1	13	13	16	1560	172.983	5.41455
	A6	Sequence	# PSMs	# Proteins	# Protein Groups	Protein Group Accessions	Modifications	ΔCn	IonScore	Exp Value	Charge	MH+ [Da]	ΔM [ppm]	RT [min]	# Missed Cleavages
	High	FELQDLEQGVTYPVSLVAFK	2	1	1	Q80Z71		0	110.16	7.56606e-11	2	2283.19	0.918623	27.6978	0
	High	YMVSYTSADGETR	1	1	1	Q80Z71		0	75.9	1.02816e-07	2	1479.64	1.68794	40.3934	0
	High	DQSSTVLTGLKPGEAYK	1	1	1	Q80Z71		0	69.94	1.33329e-06	2	1793.93	1.82878	49.7569	0
	High	YGPLTGQEVTEVTVPK	2	1	1	Q80Z71		0	69.56	1.42201e-06	2	1717.9	0.94886	15.0645	0
	High	ALTEIDSPENLVTDR	1	1	1	Q80Z71		0	63.79	4.80505e-06	2	1672.84	0.445893	57.7783	0
	High	STVLTGLSPGVEYK	1	1	1	Q80Z71		0	61.1	6.75335e-06	2	1450.78	1.69309	55.0766	0
	High	VTENSLSVSWDPVEADIDR	1	1	1	Q80Z71		0	56.12	2.83438e-05	2	2132.02	1.77893	66.3838	0
	High	DQTSTVLTGMRPGVEYQVDVWAQK	1	1	1	Q80Z71		0	55.83	2.87338e-05	3	2708.34	2.62665	19.5342	0
	High	TEIDGPTNVVTNQVTEDTASVSWDPVR	1	1	1	Q80Z71		0	52.3	6.2123e-05	3	2930.41	1.3928	69.053	0
	High	NLVTEQVTESTATVSWDPVEADIDR	1	1	1	Q80Z71		0	40.29	0.000930729	3	2775.34	1.94038	71.1816	0
	High	SALVQVETDPQSLSDDGTSLLAPGEDGEEQNIIFR	2	1	1	Q80Z71		0	38.77	0.00130748	3	3730.8	2.09532	76.8224	0
	High	SSTVLTGLRPGVEYK	1	1	1	Q80Z71		0	38.66	0.00100747	2	1606.88	1.65205	50.8325	0
	High	APTDIDSPK	1	1	1	Q80Z71		0	33.47	0.00287859	2	943.474	0.819579	27.9832	0
P28862	Stromelysin-1 OS=Mus musculus GN=Mmp3 PE=2 SV=2 - [MMP3_MOUSE]	764.13	41.09	2	17	17	25	477	53.8109	6.12549
	A6	Sequence	# PSMs	# Proteins	# Protein Groups	Protein Group Accessions	Modifications	ΔCn	IonScore	Exp Value	Charge	MH+ [Da]	ΔM [ppm]	RT [min]	# Missed Cleavages
	High	DDDAGMELLQK	3	1	1	P28862		0	66.02	1.30018e-06	2	1234.56	0.286926	48.6427	0
	High	TPEPEFYLISSFWPSLPSNMDAAYEVTNR	1	1	1	P28862		0	55.65	2.43682e-05	3	3361.58	0.925539	96.0965	0
	High	VWEEVTPLTFSR	2	2	1	P28862		0	52.15	7.28397e-05	2	1463.75	0.921439	18.817	0
	High	YLENYYGLAK	2	1	1	P28862		0	49.61	0.000109396	2	1233.62	0.697969	10.4795	0
	High	KIDAAISNK	1	1	1	P28862		0	48.54	0.000129462	2	959.552	0.0409431	26.9907	1
	High	QSMEPGFPR	1	1	1	P28862		0	48.05	9.47884e-05	2	1048.49	0.1006	41.3682	0
	High	KQSMEPGFPR	1	1	1	P28862		0	46.41	0.000236559	2	1176.58	0.920244	37.3389	1
	High	QSVDSAIEK	1	2	1	P28862		0	45.8	0.000265657	2	976.494	-0.43326	28.883	0
	High	KIAEDFPGVDSR	1	1	1	P28862		0	45.03	0.000337605	2	1333.68	0.731421	44.0904	1
	High	FLGLEMTGK	2	2	1	P28862		0	44.49	0.000277392	2	995.523	0.33426	15.7151	0
	High	AEALMYPVYK	1	1	1	P28862		0	44.49	0.000286283	2	1184.6	0.554981	12.4649	0
	High	GHEELAGYPK	1	1	1	P28862		0	42.32	0.000410297	2	1100.54	0.457917	32.1189	0
	High	VDAVFEAFGFLYFFSGSSQLEFDPNAK	1	1	1	P28862		0	39.94	0.000998703	3	3032.44	-0.0413689	6.65283	0
	High	GNQFWAIR	2	1	1	P28862		0	38.04	0.00140547	2	991.511	-0.0822117	13.3664	0
	High	IVNYTPDLPR	2	2	1	P28862		0	37.65	0.00194124	2	1187.64	-0.245982	8.8379	0
	High	SIHTLGLPATVK	2	1	1	P28862		0	31.14	0.00279607	2	1236.73	0.908873	49.9458	0
	High	TYFFVEDK	1	1	1	P28862		0	28.8	0.011337	2	1048.5	0.0796618	12.5552	0
P07356	Annexin A2 OS=Mus musculus GN=Anxa2 PE=1 SV=2 - [ANXA2_MOUSE]	719.76	44.84	1	13	13	27	339	38.6518	7.69385
	A6	Sequence	# PSMs	# Proteins	# Protein Groups	Protein Group Accessions	Modifications	ΔCn	IonScore	Exp Value	Charge	MH+ [Da]	ΔM [ppm]	RT [min]	# Missed Cleavages
	High	GVDEVTIVNILTNR	1	1	1	P07356		0	70.45	8.02398e-07	2	1542.85	2.14214	75.5256	0
	High	SALSGHLETVILGLLK	14	1	1	P07356		0	70.33	3.36937e-07	2	1650.98	1.01583	26.7098	0
	High	AEDGSVIDYELIDQDAR	1	1	1	P07356		0	69.46	8.32314e-07	2	1908.89	1.86417	59.825	0
	High	RAEDGSVIDYELIDQDAR	1	1	1	P07356		0	69.34	1.39113e-06	2	2064.99	1.46462	57.0247	1
	High	TDLEKDIISDTSGDFRK	1	1	1	P07356		0	68.8	1.46986e-06	3	1939.96	0.958439	13.3855	2
	High	LSLEGDHSTPPSAYGSVKPYTNFDAER	1	1	1	P07356		0	64.39	2.89312e-06	4	2938.39	1.97209	13.8325	0
	High	TDLEKDIISDTSGDFR	1	1	1	P07356		0	59.75	1.03277e-05	2	1811.87	2.11119	59.0465	1
	High	SLYYYIQQDTK	2	1	1	P07356		0	58.93	1.35614e-05	2	1421.7	1.47264	12.9402	0
	High	QDIAFAYQR	1	1	1	P07356		0	56.21	2.05825e-05	2	1111.55	1.12238	44.6938	0
	High	DALNIETAVK	1	1	1	P07356		0	36.2	0.00248279	2	1073.58	-0.325711	8.23859	0
	High	TPAQYDASELK	1	1	1	P07356		0	35.62	0.00242629	2	1222.6	1.07131	36.0314	0
	High	TNQELQEINR	1	1	1	P07356		0	34.23	0.00381348	2	1244.62	0.859485	33.9001	0
	High	ELYDAGVKR	1	1	1	P07356		0	26.05	0.0197409	2	1050.56	0.607275	32.355	1
Q04857	Collagen alpha-1(VI) chain OS=Mus musculus GN=Col6a1 PE=2 SV=1 - [CO6A1_MOUSE]	717.67	16.78	1	13	13	19	1025	108.422	5.36377
	A6	Sequence	# PSMs	# Proteins	# Protein Groups	Protein Group Accessions	Modifications	ΔCn	IonScore	Exp Value	Charge	MH+ [Da]	ΔM [ppm]	RT [min]	# Missed Cleavages
	High	DAEEVISQTIDTIVDMIK	3	1	1	Q04857		0	102.74	6.43851e-10	2	2020.02	2.22564	109.947	0
	High	LQWMAGGTFTGEALQYTR	1	1	1	Q04857		0	102.65	5.70413e-10	2	2029.98	1.16167	69.9864	0
	High	VLLFSDGNSQGATAEAIEK	1	1	1	Q04857		0	83.88	5.01344e-08	2	1949.99	2.34375	58.5547	0
	High	VAVVQYSGQGQQQPGR	1	1	1	Q04857		0	64.62	3.65852e-06	2	1701.87	1.77879	36.7126	0
	High	LSIIATDHTYR	1	1	1	Q04857		0	48.93	0.000135614	2	1289.69	1.04175	45.2577	0
	High	IALVITDGR	2	1	1	Q04857		0	47.49	0.000120311	2	957.572	-0.328926	51.2219	0
	High	GLEELLIGGSHLK	2	1	1	Q04857		0	47.38	9.68893e-05	2	1365.78	1.35381	67.9519	0
	High	GVLYQTVSR	1	1	1	Q04857		0	43.99	0.000273332	2	1022.56	0.261779	38.9439	0
	High	VFSVAITPDHLEPR	2	1	1	Q04857		0	43.65	0.000399155	2	1580.85	1.77346	59.6522	0
	High	TAEYDVAFGER	1	1	1	Q04857		0	37.64	0.000972856	2	1257.57	-0.896467	2.87651	0
	High	GDPGEAGPQGDQGR	1	1	1	Q04857		0	37.3	0.000744835	2	1340.58	1.04482	21.9174	0
	High	DAEEVISQTIDTIVDmIK	1	1	1	Q04857	M16(Oxidation)	0	31.17	0.0088605	3	2036.01	0.262366	44.6282	0
	High	GDEGPPGPEGLR	1	1	1	Q04857		0	30.71	0.00675098	2	1180.56	1.3463	36.611	0
	High	LSKDELVK	1	1	1	Q04857		0	26.69	0.0191789	2	931.545	-1.48041	31.4142	1
Q61282	Aggrecan core protein OS=Mus musculus GN=Acan PE=1 SV=2 - [PGCA_MOUSE]	659.01	6.19	1	13	13	39	2132	221.805	4.29736
	A6	Sequence	# PSMs	# Proteins	# Protein Groups	Protein Group Accessions	Modifications	ΔCn	IonScore	Exp Value	Charge	MH+ [Da]	ΔM [ppm]	RT [min]	# Missed Cleavages
	High	EQQSHLSSIVTPEEQEFVNK	5	1	1	Q61282		0	80.69	1.06211e-07	2	2329.13	1.75255	13.335	0
	High	EVVLLVATEGQVR	1	1	1	Q61282		0	71.36	3.18046e-07	2	1412.81	1.56042	5.97635	0
	High	VSLPNYPAIPSDATLEIQNLR	5	1	1	Q61282		0	71.14	5.307e-07	2	2311.23	1.46342	22.6287	0
	High	NAQDYQWIGLNDR	2	1	1	Q61282		0	70.11	7.55617e-07	2	1592.75	0.865379	14.602	0
	High	LEQFTFQEAR	3	1	1	Q61282		0	49.57	0.00010544	2	1268.63	0.841899	10.2042	0
	High	VNSIYQDK	1	1	1	Q61282		0	47.16	0.000175963	2	966.488	-1.25164	28.3277	0
	High	WSDGHSLQFEK	3	1	1	Q61282		0	46.43	0.000158119	2	1333.62	1.22277	42.6243	0
	High	DRYEISSLVR	5	1	1	Q61282		0	45.59	0.000277438	2	1237.65	0.230188	4.78765	1
	High	YPIHTPR	2	1	1	Q61282		0	41.44	0.000473744	2	883.478	-0.874463	31.708	0
	High	YEISSLVR	2	1	1	Q61282		0	39.37	0.000508689	2	966.526	0.313633	50.2748	0
	High	AISTRYTLDFDR	6	1	1	Q61282		0	35.8	0.00232779	3	1457.74	-0.0383455	7.26943	1
	High	TIEGDFR	1	1	1	Q61282		0	31.68	0.00414314	2	837.41	-0.228791	34.5962	0
	High	YTLDFDR	3	1	1	Q61282		0	28.65	0.00593594	2	929.436	-0.288933	5.51628	0
P60710	Actin, cytoplasmic 1 OS=Mus musculus GN=Actb PE=1 SV=1 - [ACTB_MOUSE]	634.54	40	3	4	11	28	375	41.7097	5.47803
	A6	Sequence	# PSMs	# Proteins	# Protein Groups	Protein Group Accessions	Modifications	ΔCn	IonScore	Exp Value	Charge	MH+ [Da]	ΔM [ppm]	RT [min]	# Missed Cleavages
	High	DLYANTVLSGGTTMYPGIADR	2	2	1	P60710		0	104.63	3.63289e-10	2	2215.07	1.90289	20.0629	0
	High	DLYANTVLSGGTTmYPGIADR	1	2	1	P60710	M14(Oxidation)	0	85.97	2.46607e-08	2	2231.07	0.995026	62.9877	0
	High	SYELPDGQVITIGNER	2	7	2	P63268;P60710		0	79.19	1.31349e-07	2	1790.89	1.513	17.6815	0
	High	TTGIVMDSGDGVTHTVPIYEGYALPHAILR	6	3	1	P60710		0	70.96	6.89443e-07	3	3183.62	2.08114	20.9598	0
	High	AVFPSIVGRPR	4	6	2	P63268;P60710		0	60.48	4.74543e-06	2	1198.71	1.15581	51.6117	0
	High	GYSFTTTAER	1	2	1	P60710		0	54.85	1.80037e-05	2	1132.53	0.379725	38.5294	0
	High	AGFAGDDAPR	1	6	2	P63268;P60710		0	54.1	2.13975e-05	2	976.449	0.187032	30.4532	0
	High	VAPEEHPVLLTEAPLNPK	3	2	1	P60710		0	53.14	2.66909e-05	2	1954.07	1.93627	57.6914	0
	High	HQGVMVGMGQK	2	7	2	P63268;P60710		0	47.05	0.00015878	2	1171.57	0.800449	33.1594	0
	High	DSYVGDEAQSK	1	6	2	P63268;P60710		0	44.1	0.000145892	2	1198.52	1.2081	26.4248	0
	High	HQGVmVGMGQK	2	7	2	P63268;P60710	M5(Oxidation)	0	40.99	0.000589158	2	1187.56	-0.993095	28.6178	0
	High	EITALAPSTMK	2	6	2	P63268;P60710		0	40.05	0.00123075	2	1161.62	-0.311384	3.05026	0
	High	DSYVGDEAQSKR	1	6	2	P63268;P60710		0	25.99	0.0159872	2	1354.62	0.854862	25.9977	1
Q91WP6	Serine protease inhibitor A3N OS=Mus musculus GN=Serpina3n PE=1 SV=1 - [SPA3N_MOUSE]	627.12	34.21	4	8	9	15	418	46.6883	5.8208
	A6	Sequence	# PSMs	# Proteins	# Protein Groups	Protein Group Accessions	Modifications	ΔCn	IonScore	Exp Value	Charge	MH+ [Da]	ΔM [ppm]	RT [min]	# Missed Cleavages
	High	AVLDVAETGTEAAAATGVK	1	1	1	Q91WP6		0	109.87	1.1901e-10	2	1773.93	2.49416	55.8621	0
	High	DQVQISTGSALFIEK	1	1	1	Q91WP6		0	94.17	4.45991e-09	2	1635.86	1.36337	17.1864	0
	High	FSISTDYSLEDVLSK	2	1	1	Q91WP6		0	82.01	7.5226e-08	2	1703.84	1.62941	21.6418	0
	High	TLYQAEAFTADFQQPR	2	1	1	Q91WP6		0	81.85	7.28241e-08	2	1885.91	2.02526	61.7338	0
	High	EVFSTQADLSAITGTK	1	2	1	Q91WP6		0	70.76	8.8563e-07	2	1667.85	2.75071	60.4254	0
	High	MQQVEASLQPETLR	3	6	2	P29621;Q91WP6		0	69.52	1.22855e-06	2	1629.83	1.66271	10.0367	0
	High	MIDELHLPK	3	1	1	Q91WP6		0	51.52	5.63754e-05	2	1095.59	0.303428	51.5894	0
	High	VPFDPLDTFK	1	1	1	Q91WP6		0	40.52	0.00118435	2	1178.61	0.861855	69.272	0
	High	LYPLTVYFNRPFLIMIFDTETEIAPFIAK	1	1	1	Q91WP6		0	26.9	0.0085753	3	3462.84	-0.232598	7.7311	0
P51885	Lumican OS=Mus musculus GN=Lum PE=1 SV=2 - [LUM_MOUSE]	620.93	36.98	1	12	12	28	338	38.2406	6.43018
	A6	Sequence	# PSMs	# Proteins	# Protein Groups	Protein Group Accessions	Modifications	ΔCn	IonScore	Exp Value	Charge	MH+ [Da]	ΔM [ppm]	RT [min]	# Missed Cleavages
	High	SIPTVNENLENYYLEVNELEK	4	1	1	P51885		0	98.33	1.7113e-09	2	2510.23	1.4639	22.3442	0
	High	LPAGLPTSLLTLYLDNNK	6	1	1	P51885		0	92.5	2.81171e-09	2	1943.09	1.88734	27.8817	0
	High	SLEYLDLSFNQMSK	2	1	1	P51885		0	67.9	1.50828e-06	2	1674.81	2.08837	70.1799	0
	High	SLQDLQLTNNK	2	1	1	P51885		0	63.87	4.16357e-06	2	1273.68	1.55616	45.8734	0
	High	SLEYLDLSFNQmSK	1	1	1	P51885	M12(Oxidation)	0	58.74	1.2564e-05	2	1690.8	1.61063	64.9871	0
	High	ILGPLSYSK	2	1	1	P51885		0	47.33	8.50664e-05	2	977.566	-0.254189	8.79989	0
	High	FTGLQYLR	2	1	1	P51885		0	45.4	0.000174484	2	997.547	0.413348	54.1425	0
	High	SIPTVNENLENYYLEVNELEKFDVK	1	1	1	P51885		0	42.35	0.00056173	3	2999.5	3.18378	24.1492	1
	High	ISNIPDEYFK	2	1	1	P51885		0	41.11	0.000727994	2	1225.61	0.4487	12.7957	0
	High	EDAVSASLK	1	1	1	P51885		0	34.21	0.00434316	2	919.474	0.50907	32.8631	0
	High	NNQIDHIDEK	1	1	1	P51885		0	30.79	0.00650271	2	1225.58	1.142	28.0223	0
	High	RFTGLQYLR	3	1	1	P51885		0	29.38	0.0061133	2	1153.65	0.264827	51.4391	1
	High	SVPMVPPGIK	1	1	1	P51885		0	27.76	0.00929593	2	1024.59	0.19319	51.4616	0
Q99K41	EMILIN-1 OS=Mus musculus GN=Emilin1 PE=1 SV=1 - [EMIL1_MOUSE]	576.98	15.14	1	10	10	11	1017	107.518	5.30029
	A6	Sequence	# PSMs	# Proteins	# Protein Groups	Protein Group Accessions	Modifications	ΔCn	IonScore	Exp Value	Charge	MH+ [Da]	ΔM [ppm]	RT [min]	# Missed Cleavages
	High	VLLNDGGYYDPETGVFTAPLAGR	2	1	1	Q99K41		0	90.1	1.17757e-08	2	2425.21	2.07091	72.4119	0
	High	MDAQEETAAEILLR	1	1	1	Q99K41		0	86.92	2.37786e-08	2	1589.79	1.42232	18.6918	0
	High	LQQEATEHVTESEER	1	1	1	Q99K41		0	82.9	4.43625e-08	2	1785.83	1.41724	30.2533	0
	High	VAFSAALSLPR	1	1	1	Q99K41		0	76.48	1.46189e-07	2	1131.65	-0.201681	62.2802	0
	High	MDLLEEQVAGAVR	1	1	1	Q99K41		0	68.94	1.29559e-06	2	1430.73	1.11004	60.5932	0
	High	VNEILSALER	1	1	1	Q99K41		0	41.79	0.000622484	2	1143.64	-0.305247	60.1978	0
	High	DSIISEINR	1	1	1	Q99K41		0	41.24	0.00079672	2	1046.55	-0.287058	9.8182	0
	High	LQLVGSGLHEAEAAGEAQQAVLEGLQGLLSR	1	1	1	Q99K41		0	32.19	0.00277816	3	3144.67	2.93708	92.799	0
	High	YLLSAVLTGHR	1	1	1	Q99K41		0	29.75	0.00847403	2	1229.7	0.495968	61.1218	0
	High	ASGPVPVPSGPSEELLR	1	1	1	Q99K41		0	26.67	0.0227118	2	1691.9	1.82656	58.8644	0
P82198	Transforming growth factor-beta-induced protein ig-h3 OS=Mus musculus GN=Tgfbi PE=1 SV=1 - [BGH3_MOUSE]	558.92	20.64	1	10	10	25	683	74.5497	7.06396
	A6	Sequence	# PSMs	# Proteins	# Protein Groups	Protein Group Accessions	Modifications	ΔCn	IonScore	Exp Value	Charge	MH+ [Da]	ΔM [ppm]	RT [min]	# Missed Cleavages
	High	TLLELAGESDVSTAIDILK	11	1	1	P82198		0	103.01	3.37523e-10	2	1988.08	1.53517	25.9411	0
	High	AAVAASGLNTVLEGDGQFTLLAPTNEAFEK	2	1	1	P82198		0	74.48	3.17242e-07	3	3034.54	2.48355	80.7378	0
	High	YLYSGQTLDTLGGK	2	1	1	P82198		0	74.3	4.17977e-07	2	1515.77	1.11243	13.5092	0
	High	GDELADSALEIFK	2	1	1	P82198		0	67.63	1.8639e-06	2	1407.7	1.10004	71.5634	0
	High	EQLTFLAPLNSVFK	2	1	1	P82198		0	54.35	2.51588e-05	2	1606.89	1.80294	26.3159	0
	High	SPYQLVLQHSR	2	1	1	P82198		0	51.38	5.82224e-05	3	1327.71	0.753455	2.44234	0
	High	FGTLFTMDR	1	1	1	P82198		0	47.02	0.000107249	2	1087.52	0.397629	60.7484	0
	High	IPAETLNR	1	1	1	P82198		0	35.77	0.00156262	2	913.51	0.109692	33.134	0
	High	MLTPPMGTVMDVLK	1	1	1	P82198		0	26.82	0.0241245	2	1532.79	1.12181	77.2667	0
	High	TLLLNHMVK	1	1	1	P82198		0	24.16	0.0182261	2	1068.62	-0.229039	2.90733	0
Q02819	Nucleobindin-1 OS=Mus musculus GN=Nucb1 PE=1 SV=2 - [NUCB1_MOUSE]	539.63	25.71	1	10	10	13	459	53.3759	5.07178
	A6	Sequence	# PSMs	# Proteins	# Protein Groups	Protein Group Accessions	Modifications	ΔCn	IonScore	Exp Value	Charge	MH+ [Da]	ΔM [ppm]	RT [min]	# Missed Cleavages
	High	DLELLIQTATR	2	1	1	Q02819		0	81.35	6.30229e-08	2	1272.72	1.73949	21.426	0
	High	ELQQAVLQMEQR	2	1	1	Q02819		0	73.81	4.01354e-07	2	1472.75	1.37495	51.4745	0
	High	LVTLEEFLASTQR	2	1	1	Q02819		0	66.29	2.06768e-06	2	1506.82	1.55945	23.7975	0
	High	LSQETEALGR	1	1	1	Q02819		0	66.05	2.63212e-06	2	1103.57	0.515099	32.876	0
	High	ADTDDAPVPAPAGDQK	1	1	1	Q02819		0	61.23	5.68783e-06	2	1567.72	0.238085	34.5588	0
	High	EVWEELDGLDPNR	1	1	1	Q02819		0	43.51	0.000329786	2	1571.74	1.69521	63.4015	0
	High	EVWEELDGLDPNRFNPK	1	1	1	Q02819		0	38.39	0.0014198	2	2058	1.97885	68.0332	1
	High	VNVPGSQAQLK	1	1	1	Q02819		0	37.8	0.00107043	2	1140.64	0.153774	37.6698	0
	High	KVPEQPPELPQLDSQHL	1	1	1	Q02819		0	35.78	0.0026292	2	1955.03	1.37966	59.2005	1
	High	YLESLGEEQRK	1	1	1	Q02819		0	35.42	0.00334446	2	1351.69	0.961566	36.8169	1
P28653	Biglycan OS=Mus musculus GN=Bgn PE=1 SV=1 - [PGS1_MOUSE]	526.55	27.1	1	8	9	34	369	41.6126	7.26904
	A6	Sequence	# PSMs	# Proteins	# Protein Groups	Protein Group Accessions	Modifications	ΔCn	IonScore	Exp Value	Charge	MH+ [Da]	ΔM [ppm]	RT [min]	# Missed Cleavages
	High	NHLVEIPPNLPSSLVELR	12	1	1	P28653		0	93.37	2.57744e-09	2	2027.13	1.79385	74.0052	0
	High	EISPDTTLLDLQNNDISELR	3	1	1	P28653		0	79.91	1.03115e-07	2	2286.15	1.48737	72.3015	0
	High	IQAIELEDLLR	3	1	1	P28653		0	69.08	8.71343e-07	2	1312.75	1.36177	75.3601	0
	High	DLPETLNELHLDHNK	3	1	1	P28653		0	61.64	7.12908e-06	2	1787.89	1.26269	58.1085	0
	High	EISPDTTLLDLQNNDISELRK	3	1	1	P28653		0	57.56	1.87665e-05	2	2414.25	2.0155	67.6394	1
	High	LGLGHNQIR	2	1	1	P28653		0	53.64	1.57235e-05	2	1007.57	-1.05045	35.6657	0
	High	LAIQFGNYK	2	1	1	P28653		0	41.48	0.000490737	2	1053.57	0.00968609	54.3628	0
	High	VPAGLPDLK	5	1	1	P28653		0	37.97	0.000580161	2	909.54	-0.199588	8.81893	0
	High	ELHLDNNK	1	2	2	P28654;P28653		0	31.9	0.00474556	2	982.495	-0.232657	26.6228	0
P19324	Serpin H1 OS=Mus musculus GN=Serpinh1 PE=1 SV=3 - [SERPH_MOUSE]	499.5	33.81	1	9	9	16	417	46.5042	8.82178
	A6	Sequence	# PSMs	# Proteins	# Protein Groups	Protein Group Accessions	Modifications	ΔCn	IonScore	Exp Value	Charge	MH+ [Da]	ΔM [ppm]	RT [min]	# Missed Cleavages
	High	LYGPSSVSFADDFVR	2	1	1	P19324		0	94.41	3.20585e-09	2	1659.8	2.0206	19.6799	0
	High	STGLAFSLYQAMAK	2	1	1	P19324		0	83.62	4.73616e-08	2	1487.76	1.75931	70.9372	0
	High	DQAVENILLSPLVVASSLGLVSLGGK	6	1	1	P19324		0	82.43	2.07754e-08	3	2579.47	1.45463	109.632	0
	High	TGLYNYYDDEKEK	1	1	1	P19324		0	49.9	6.24209e-05	2	1637.74	2.14106	41.2523	1
	High	SALQSINEWASQTTDGKLPEVTK	1	1	1	P19324		0	49.39	0.00013004	2	2503.27	1.38315	68.2373	1
	High	HLAGLGLTEAIDK	1	1	1	P19324		0	44.29	0.000221573	2	1337.74	0.963296	54.7386	0
	High	GVVEVTHDLQK	1	1	1	P19324		0	37.13	0.00141359	2	1224.66	0.0338822	39.6348	0
	High	LQMVEMPLAHK	1	1	1	P19324		0	30.3	0.00811931	2	1296.68	0.560332	54.5685	0
	High	LRDEEVHTGLGELLR	1	1	1	P19324		0	27.79	0.0151371	3	1736.92	-5.13677	12.8888	1
P09103	Protein disulfide-isomerase OS=Mus musculus GN=P4hb PE=1 SV=2 - [PDIA1_MOUSE]	492.53	28.68	1	10	10	16	509	57.0228	4.88135
	A6	Sequence	# PSMs	# Proteins	# Protein Groups	Protein Group Accessions	Modifications	ΔCn	IonScore	Exp Value	Charge	MH+ [Da]	ΔM [ppm]	RT [min]	# Missed Cleavages
	High	QFLLAAEAIDDIPFGITSNSGVFSK	2	1	1	P09103		0	65.79	2.46497e-06	3	2640.36	1.82418	29.6795	0
	High	TGPAATTLSDTAAAESLVDSSEVTVIGFFK	2	1	1	P09103		0	65.44	2.88617e-06	3	2985.5	2.2493	92.0927	0
	High	MDSTANEVEAVK	1	1	1	P09103		0	62.07	4.22191e-06	2	1293.6	2.34937	35.1999	0
	High	qFLLAAEAIDDIPFGITSNSGVFSK	2	1	1	P09103	N-Term(Gln->pyro-Glu)	0	59.77	1.0333e-05	3	2623.33	0.206886	45.8224	0
	High	VDATEESDLAQQYGVR	3	1	1	P09103		0	56.69	1.9286e-05	2	1780.84	0.968169	4.29654	0
	High	VLVGANFEEVAFDEK	1	1	1	P09103		0	49.23	0.000140891	2	1666.84	2.38776	66.2598	0
	High	YQLDKDGVVLFK	1	1	1	P09103		0	46.61	0.000190989	2	1424.78	1.22662	58.1483	1
	High	LITLEEEMTK	1	1	1	P09103		0	44.59	0.000417043	2	1206.63	0.93404	53.5457	0
	High	ILEFFGLK	1	1	1	P09103		0	38.64	0.000670187	2	966.566	0.161746	21.6098	0
	High	TGPAATTLSDTAAAESLVDSSEVTVIGFFKDVESDSAK	1	1	1	P09103		0	33.06	0.00437465	3	3816.86	2.09884	42.1076	1
	High	EADDIVNWLK	1	1	1	P09103		0	30.41	0.00950859	2	1202.61	0.837739	66.2206	0
P35441	Thrombospondin-1 OS=Mus musculus GN=Thbs1 PE=1 SV=1 - [TSP1_MOUSE]	475.69	11.37	1	10	10	13	1170	129.564	4.95752
	A6	Sequence	# PSMs	# Proteins	# Protein Groups	Protein Group Accessions	Modifications	ΔCn	IonScore	Exp Value	Charge	MH+ [Da]	ΔM [ppm]	RT [min]	# Missed Cleavages
	High	GDVNDNFQGVLQNVR	1	1	1	P35441		0	81.28	7.41008e-08	2	1674.82	2.04337	58.3204	0
	High	AGTLDLSLSLPGK	2	1	1	P35441		0	66.43	2.12722e-06	2	1271.72	1.06952	18.4849	0
	High	qQVVSVEEALLATGQWK	1	1	1	P35441	N-Term(Gln->pyro-Glu)	0	60.04	9.21474e-06	2	1868.98	1.9193	82.2476	0
	High	FVFGTTPEDILR	2	1	1	P35441		0	48.98	0.000125841	2	1394.73	1.47469	71.0457	0
	High	IENANLIPAVPDDKFQDLLDAVWADK	2	1	1	P35441		0	48.35	0.00012063	3	2910.49	1.50206	28.7808	1
	High	SITLFVQEDR	1	1	1	P35441		0	44.7	0.000367646	2	1207.63	1.70197	56.3454	0
	High	GQDLSSPAFR	1	1	1	P35441		0	33.66	0.00439137	2	1077.53	0.448444	39.4822	0
	High	FQMIPLDPK	1	1	1	P35441		0	33.44	0.00525361	2	1088.58	0.147886	61.269	0
	High	FTGSQPFGR	1	1	1	P35441		0	30.83	0.0066083	2	996.49	0.298616	37.9536	0
	High	GTSQNDPNWVVR	1	1	1	P35441		0	27.98	0.014091	2	1372.66	1.05746	41.507	0
Q07643	Collagen alpha-2(IX) chain OS=Mus musculus GN=Col9a2 PE=2 SV=1 - [CO9A2_MOUSE]	457.89	25.58	1	8	8	15	688	65.2813	9.36377
	A6	Sequence	# PSMs	# Proteins	# Protein Groups	Protein Group Accessions	Modifications	ΔCn	IonScore	Exp Value	Charge	MH+ [Da]	ΔM [ppm]	RT [min]	# Missed Cleavages
	High	GIPGIVGAVGQIGNTGPK	2	1	1	Q07643		0	88.23	6.61382e-09	2	1634.92	1.49429	63.8244	0
	High	MIQEQLAEVAVSAK	2	1	1	Q07643		0	77.78	1.69226e-07	2	1516.81	1.42315	15.1342	0
	High	GPPGEPGPPGPPGPPGVPGSDGIDGDKGPPGK	2	1	1	Q07643		0	63.62	4.86651e-06	3	2840.39	1.205	50.8826	1
	High	EALGAAGMVGLPGPPGPPGYPGK	1	1	1	Q07643		0	60.17	1.07701e-05	2	2090.08	1.85025	65.7232	0
	High	AASDQHIVDVVLK	4	1	1	Q07643		0	57.55	1.43271e-05	2	1394.77	1.37899	52.7383	0
	High	GPVGQPGPQGR	1	1	1	Q07643		0	44.75	0.000293095	2	1049.55	-0.560239	25.4274	0
	High	GETGYPGPSGDIGAPGVQGYPGLPGPR	2	1	1	Q07643		0	37.98	0.00180716	2	2553.24	2.15723	61.2289	0
	High	GQPGLPGPPGLPGPGFAGPPGPPGPVGLPGEIGTPGPK	1	1	1	Q07643		0	27.81	0.0079477	3	3374.8	4.33067	78.4825	0
P33434	72 kDa type IV collagenase OS=Mus musculus GN=Mmp2 PE=2 SV=1 - [MMP2_MOUSE]	454.43	25.38	1	8	8	25	662	74.0549	5.52881
	A6	Sequence	# PSMs	# Proteins	# Protein Groups	Protein Group Accessions	Modifications	ΔCn	IonScore	Exp Value	Charge	MH+ [Da]	ΔM [ppm]	RT [min]	# Missed Cleavages
	High	FFGLPQTGDLDQNTIETMR	1	1	1	P33434		0	79.49	1.21457e-07	2	2183.05	2.52523	72.6313	0
	High	DKPTGPLLVATFWPELPEKIDAVYEAPQEEK	10	1	1	P33434		0	75.26	2.24878e-07	3	3510.81	1.27657	26.7297	1
	High	IIGYTPDLDPETVDDAFAR	2	1	1	P33434		0	67.93	1.70728e-06	2	2108.03	3.36662	21.0277	0
	High	DKPTGPLLVATFWPELPEK	4	1	1	P33434		0	57.85	9.59745e-06	2	2138.16	1.72986	82.4422	0
	High	DGLLAHAFAPGTGVGGDSHFDDDELWTLGEGQVVR	2	1	1	P33434		0	51.43	7.30241e-05	3	3638.72	1.57552	80.6269	0
	High	GYPKPLTSLGLPPDVQQVDAAFNWSK	4	1	1	P33434		0	49.55	0.000103708	3	2828.47	1.27523	80.5714	0
	High	VWSDVTPLR	1	1	1	P33434		0	38.41	0.00175217	2	1072.58	0.150712	11.1709	0
	High	LIADSWNAIPDNLDAVVDLQGGGHSYFFK	1	1	1	P33434		0	34.51	0.00375237	3	3162.56	2.22748	87.3147	0
P10923	Osteopontin OS=Mus musculus GN=Spp1 PE=1 SV=1 - [OSTP_MOUSE]	453.47	37.41	1	8	8	31	294	32.44	4.52588
	A6	Sequence	# PSMs	# Proteins	# Protein Groups	Protein Group Accessions	Modifications	ΔCn	IonScore	Exp Value	Charge	MH+ [Da]	ΔM [ppm]	RT [min]	# Missed Cleavages
	High	ESQESADQSDVIDSQASSK	1	1	1	P10923		0	100.99	3.5031e-10	2	2010.88	1.97809	32.4076	0
	High	SFQVSDEQYPDATDEDLTSHMK	3	1	1	P10923		0	79.28	5.54751e-08	2	2543.09	1.72288	53.8363	0
	High	GDSLAYGLR	3	1	1	P10923		0	66.74	2.05481e-06	2	951.489	-0.0355426	2.30011	0
	High	ISHELESSSSEVN	2	1	1	P10923		0	63.73	2.3724e-06	2	1417.64	-0.932136	31.5301	0
	High	LYSLHPDPIATWLVPDPSQK	6	1	1	P10923		0	50.18	8.15491e-05	2	2277.19	1.38169	76.8502	0
	High	ASLEHQSHK	14	1	1	P10923		0	38.79	0.00119577	2	1036.52	0.308999	16.7926	0
	High	VTDSGSSEEK	1	1	1	P10923		0	28.58	0.00603239	2	1038.46	-0.0747334	6.65477	0
	High	DKLVLDPK	1	1	1	P10923		0	24.83	0.011955	2	927.551	-0.39411	37.0908	1
O89029	Matrilin-4 OS=Mus musculus GN=Matn4 PE=2 SV=1 - [MATN4_MOUSE]	438.38	18.59	1	7	7	11	624	68.8739	5.75732
	A6	Sequence	# PSMs	# Proteins	# Protein Groups	Protein Group Accessions	Modifications	ΔCn	IonScore	Exp Value	Charge	MH+ [Da]	ΔM [ppm]	RT [min]	# Missed Cleavages
	High	AVVPLAQGTMTGLAIQYAMNVAFSEAEGARPSEER	3	1	1	O89029		0	90.55	8.19375e-09	3	3664.81	0.543967	31.734	0
	High	VGVIQYSSQVQSVFPLGAFSR	1	1	1	O89029		0	74.15	3.36518e-07	2	2269.2	1.90402	79.921	0
	High	TLGALESLTQNLAR	1	1	1	O89029		0	69.2	1.11209e-06	2	1486.82	1.54916	69.3102	0
	High	FVNQIVDFLDVSPEGTR	3	1	1	O89029		0	61.69	8.06393e-06	2	1935.98	1.3693	24.3172	0
	High	VAEVAAQAR	1	1	1	O89029		0	55.64	1.58281e-05	2	914.506	0.353856	25.6117	0
	High	SQDDISVWAAR	1	1	1	O89029		0	52.75	4.51252e-05	2	1247.6	0.438505	9.6175	0
	High	VGLVQFSSR	1	1	1	O89029		0	34.4	0.00257785	2	992.552	-0.169908	7.65415	0
P63268	Actin, gamma-enteric smooth muscle OS=Mus musculus GN=Actg2 PE=1 SV=1 - [ACTH_MOUSE]	430.92	27.93	4	2	9	20	376	41.8498	5.47803
	A6	Sequence	# PSMs	# Proteins	# Protein Groups	Protein Group Accessions	Modifications	ΔCn	IonScore	Exp Value	Charge	MH+ [Da]	ΔM [ppm]	RT [min]	# Missed Cleavages
	High	SYELPDGQVITIGNER	2	7	2	P63268;P60710		0	79.19	1.31349e-07	2	1790.89	1.513	17.6815	0
	High	AVFPSIVGRPR	4	6	2	P63268;P60710		0	60.48	4.74543e-06	2	1198.71	1.15581	51.6117	0
	High	AGFAGDDAPR	1	6	2	P63268;P60710		0	54.1	2.13975e-05	2	976.449	0.187032	30.4532	0
	High	HQGVMVGMGQK	2	7	2	P63268;P60710		0	47.05	0.00015878	2	1171.57	0.800449	33.1594	0
	High	DSYVGDEAQSK	1	6	2	P63268;P60710		0	44.1	0.000145892	2	1198.52	1.2081	26.4248	0
	High	VAPEEHPTLLTEAPLNPK	1	4	1	P63268		0	43.6	0.000360126	2	1956.05	1.49135	55.573	0
	High	HQGVmVGMGQK	2	7	2	P63268;P60710	M5(Oxidation)	0	40.99	0.000589158	2	1187.56	-0.993095	28.6178	0
	High	EITALAPSTMK	2	6	2	P63268;P60710		0	40.05	0.00123075	2	1161.62	-0.311384	3.05026	0
	High	YPIEHGIITNWDDMEK	4	4	1	P63268		0	36.36	0.00195369	2	1960.92	2.13545	59.758	0
	High	DSYVGDEAQSKR	1	6	2	P63268;P60710		0	25.99	0.0159872	2	1354.62	0.854862	25.9977	1
Q03350	Thrombospondin-2 OS=Mus musculus GN=Thbs2 PE=1 SV=2 - [TSP2_MOUSE]	423.56	9.56	1	8	8	11	1172	129.798	4.81787
	A6	Sequence	# PSMs	# Proteins	# Protein Groups	Protein Group Accessions	Modifications	ΔCn	IonScore	Exp Value	Charge	MH+ [Da]	ΔM [ppm]	RT [min]	# Missed Cleavages
	High	VSSDNQFLLELIGGPLK	2	1	1	Q03350		0	86.11	1.73883e-08	2	1830	1.90642	86.3722	0
	High	DTSFDLFSISNINR	1	1	1	Q03350		0	66.88	2.03065e-06	2	1628.79	2.02979	74.7837	0
	High	GTLLVLEGPGTSQR	1	1	1	Q03350		0	51.28	6.5164e-05	2	1427.79	1.52816	56.7264	0
	High	GLLQNVHLVFADSVEDILSK	1	1	1	Q03350		0	50.2	5.49121e-05	3	2197.19	1.28885	28.8758	0
	High	QLDYDKDEVGDR	1	1	1	Q03350		0	47.66	0.000119977	2	1452.66	1.52122	33.4968	1
	High	GTTQIDPNWVIR	2	1	1	Q03350		0	44.3	0.000317663	2	1399.73	1.17406	15.7824	0
	High	qLDYDKDEVGDR	1	1	1	Q03350	N-Term(Gln->pyro-Glu)	0	39.14	0.000511976	2	1435.64	1.6659	41.5202	1
	High	GPDPGVPAYR	1	1	1	Q03350		0	38.73	0.000890885	2	1028.52	-0.220348	36.3412	0
	High	GNQPFGVGLEDAR	1	1	1	Q03350		0	38.4	0.00134426	2	1359.67	1.15054	50.8693	0
P20029	78 kDa glucose-regulated protein OS=Mus musculus GN=Hspa5 PE=1 SV=3 - [GRP78_MOUSE]	422.92	16.95	1	7	8	9	655	72.3775	5.16064
	A6	Sequence	# PSMs	# Proteins	# Protein Groups	Protein Group Accessions	Modifications	ΔCn	IonScore	Exp Value	Charge	MH+ [Da]	ΔM [ppm]	RT [min]	# Missed Cleavages
	High	TFAPEEISAMVLTK	2	1	1	P20029		0	75.99	2.69391e-07	2	1536.8	1.35545	21.5901	0
	High	IEWLESHQDADIEDFK	1	1	1	P20029		0	69.54	7.50419e-07	2	1974.91	2.07891	61.3352	0
	High	ELEEIVQPIISK	1	1	1	P20029		0	64.05	2.30227e-06	2	1397.79	1.26025	61.9197	0
	High	NQLTSNPENTVFDAK	1	1	1	P20029		0	52.63	6.22164e-05	2	1677.81	1.5205	48.5412	0
	High	DNHLLGTFDLTGIPPAPR	1	1	1	P20029		0	50.21	0.000107666	2	1934.02	2.13453	72.37	0
	High	NELESYAYSLK	1	1	1	P20029		0	40.38	0.000659679	2	1316.64	1.01007	13.1215	0
	High	ALSSQHQAR	1	1	1	P20029		0	36.16	0.00191261	2	997.518	0.163795	15.2339	0
	High	IINEPTAAAIAYGLDK	1	4	2	P20029;P63017		0	33.96	0.00363621	2	1659.9	1.99763	62.4538	0
Q8BH97	Reticulocalbin-3 OS=Mus musculus GN=Rcn3 PE=1 SV=1 - [RCN3_MOUSE]	421.75	28.96	1	7	7	10	328	37.9782	4.88135
	A6	Sequence	# PSMs	# Proteins	# Protein Groups	Protein Group Accessions	Modifications	ΔCn	IonScore	Exp Value	Charge	MH+ [Da]	ΔM [ppm]	RT [min]	# Missed Cleavages
	High	MDLAGDSDGWVSLAELR	3	1	1	Q8BH97		0	105.01	2.9657e-10	2	1834.87	1.77444	23.1266	0
	High	DIVVAETLEDLDKNK	1	1	1	Q8BH97		0	77.63	1.76035e-07	2	1701.89	1.25536	64.8787	1
	High	VHHGTPLSEAPHDDAHGNFQYDHEAFLGR	1	1	1	Q8BH97		0	67.16	1.3654e-06	3	3254.48	0.463514	5.70155	0
	High	EFDKLSPEESQAR	1	1	1	Q8BH97		0	51.66	5.834e-05	2	1535.74	1.90043	37.8252	1
	High	VADQDGDSMATR	1	1	1	Q8BH97		0	47.75	6.10307e-05	2	1265.54	-1.51099	25.2155	0
	High	DIVVAETLEDLDK	1	1	1	Q8BH97		0	41.29	0.000925059	2	1459.75	1.35295	68.7951	0
	High	AWIAHTQQR	2	1	1	Q8BH97		0	31.25	0.00667406	2	1110.58	0.135636	29.7883	0
Q9QUP5	Hyaluronan and proteoglycan link protein 1 OS=Mus musculus GN=Hapln1 PE=1 SV=1 - [HPLN1_MOUSE]	418.85	25.84	2	9	9	17	356	40.4522	7.79639
	A6	Sequence	# PSMs	# Proteins	# Protein Groups	Protein Group Accessions	Modifications	ΔCn	IonScore	Exp Value	Charge	MH+ [Da]	ΔM [ppm]	RT [min]	# Missed Cleavages
	High	GGSDNDASLVITDLTLEDYGR	4	1	1	Q9QUP5		0	115.79	2.62315e-11	2	2211.05	1.89795	72.6045	0
	High	VGQIFAAWK	2	2	1	Q9QUP5		0	52.29	5.10524e-05	2	1019.57	-0.321837	58.3592	0
	High	YNLNFHEAR	2	1	1	Q9QUP5		0	44.12	0.00027108	2	1163.56	0.726127	41.6726	0
	High	LLVEAEQAK	2	1	1	Q9QUP5		0	42.45	0.000389664	2	1000.57	0.16109	37.0678	0
	High	FVGFPDKK	2	1	1	Q9QUP5		0	36.19	0.00168305	2	937.514	-0.35063	40.0951	1
	High	FYYLIHPTK	2	1	1	Q9QUP5		0	35.75	0.00239465	2	1181.64	0.664077	52.8744	0
	High	DPTAFGSGIHK	1	1	1	Q9QUP5		0	33.7	0.00366858	2	1129.56	0.275454	36.5479	0
	High	NYGFWDKDK	1	1	1	Q9QUP5		0	31.14	0.00411485	2	1172.54	0.533906	43.7246	1
	High	YPISRPR	1	1	1	Q9QUP5		0	27.42	0.0155775	2	888.505	-0.330886	29.069	0
P13542	Myosin-8 OS=Mus musculus GN=Myh8 PE=2 SV=2 - [MYH8_MOUSE]	415.51	5.47	6	3	8	9	1937	222.569	5.8335
	A6	Sequence	# PSMs	# Proteins	# Protein Groups	Protein Group Accessions	Modifications	ΔCn	IonScore	Exp Value	Charge	MH+ [Da]	ΔM [ppm]	RT [min]	# Missed Cleavages
	High	DLEEATLQHEATAAALR	1	4	1	P13542		0	90.68	9.23472e-09	2	1838.93	1.85471	55.507	0
	High	NLQQEISDLTEQIAEGGK	1	3	2	Q5SX40;P13542		0	78.66	1.47717e-07	2	1972.99	1.9515	81.0577	0
	High	IEDEQAVEIQLQK	2	1	1	P13542		0	52.05	6.48684e-05	2	1542.8	1.04265	5.77416	0
	High	EQDTSAHLER	1	7	2	Q5SX40;P13542		0	44.91	0.000175953	2	1185.55	-0.630633	23.3638	0
	High	GQEDLKEQLAIVER	1	2	1	P13542		0	44.77	0.00029675	3	1627.87	0.0148181	11.8113	1
	High	AITDAAMMAEELKK	1	7	2	Q5SX40;P13542		0	42.67	0.00061646	2	1521.77	1.73388	55.1951	1
	High	DTQLHLDDALR	1	4	2	Q5SX40;P13542		0	36.76	0.00193994	2	1296.65	0.496296	50.3751	0
	High	IQLELNQVK	1	3	2	Q5SX40;P13542		0	25.01	0.0140398	2	1084.64	0.02277	10.5185	0
P24369	Peptidyl-prolyl cis-trans isomerase B OS=Mus musculus GN=Ppib PE=1 SV=2 - [PPIB_MOUSE]	403.34	32.41	1	7	7	10	216	23.6986	9.5542
	A6	Sequence	# PSMs	# Proteins	# Protein Groups	Protein Group Accessions	Modifications	ΔCn	IonScore	Exp Value	Charge	MH+ [Da]	ΔM [ppm]	RT [min]	# Missed Cleavages
	High	TVDNFVALATGEK	2	1	1	P24369		0	97.87	1.83718e-09	2	1364.71	0.92729	16.7129	0
	High	VIKDFMIQGGDFTR	2	1	1	P24369		0	88.21	1.44968e-08	2	1626.83	1.83092	58.5022	1
	High	VYFDLQIGDESVGR	1	1	1	P24369		0	75.3	2.65609e-07	2	1597.79	1.35068	66.1261	0
	High	VLEGMDVVR	2	1	1	P24369		0	55.81	3.30652e-05	2	1017.54	0.0306825	47.8969	0
	High	DFMIQGGDFTR	1	1	1	P24369		0	38.85	0.000592941	2	1286.58	0.530664	56.8316	0
	High	IEVEKPFAIAKE	1	1	1	P24369		0	25.25	0.0292567	2	1373.77	1.5502	51.1062	1
	High	VVFGLFGK	1	1	1	P24369		0	22.05	0.0246375	2	866.514	0.251783	18.6411	0
P62806	Histone H4 OS=Mus musculus GN=Hist1h4a PE=1 SV=2 - [H4_MOUSE]	395.25	52.43	1	7	7	14	103	11.3604	11.356
	A6	Sequence	# PSMs	# Proteins	# Protein Groups	Protein Group Accessions	Modifications	ΔCn	IonScore	Exp Value	Charge	MH+ [Da]	ΔM [ppm]	RT [min]	# Missed Cleavages
	High	KTVTAMDVVYALK	3	1	1	P62806		0	82.23	4.18888e-08	2	1438.8	1.98726	64.6359	1
	High	TVTAMDVVYALK	2	1	1	P62806		0	74.9	2.63729e-07	2	1310.7	1.2496	68.5773	0
	High	ISGLIYEETR	3	1	1	P62806		0	56.94	2.03313e-05	2	1180.62	0.849104	47.6097	0
	High	TVTAMDVVYALKR	1	1	1	P62806		0	49.72	7.25285e-05	2	1466.81	1.66796	65.8979	1
	High	VFLENVIR	2	1	1	P62806		0	48.74	8.95519e-05	2	989.578	0.345939	58.9443	0
	High	TVTAmDVVYALK	1	1	1	P62806	M5(Oxidation)	0	45.17	0.000235669	2	1326.7	1.11091	58.5157	0
	High	DNIQGITKPAIR	1	1	1	P62806		0	43.17	0.00027471	2	1325.76	1.24859	42.2146	0
	High	DAVTYTEHAK	1	1	1	P62806		0	39.55	0.000854065	2	1134.54	0.357015	26.9383	0
Q640N1	Adipocyte enhancer-binding protein 1 OS=Mus musculus GN=Aebp1 PE=1 SV=1 - [AEBP1_MOUSE]	383.85	8.16	2	6	6	7	1128	128.284	5.08447
	A6	Sequence	# PSMs	# Proteins	# Protein Groups	Protein Group Accessions	Modifications	ΔCn	IonScore	Exp Value	Charge	MH+ [Da]	ΔM [ppm]	RT [min]	# Missed Cleavages
	High	IYAMEISDNPGDHELGEPEFR	1	1	1	Q640N1		0	95.92	1.71425e-09	2	2419.09	1.72581	61.3215	0
	High	TPSQEQLLAEALAAAR	2	1	1	Q640N1		0	82.45	5.26189e-08	2	1668.89	1.8513	72.0543	0
	High	DTPFPNAWQGQGEETQVEAK	1	1	1	Q640N1		0	62.45	3.64066e-06	2	2232.02	1.35025	54.503	0
	High	YLSPDATVSTEVR	1	1	1	Q640N1		0	51.81	6.72357e-05	2	1437.72	0.878403	45.7033	0
	High	VTAHAEGYTSSAK	1	1	1	Q640N1		0	47.99	0.000140586	2	1321.64	-0.430064	24.7897	0
	High	FTGVITQGR	1	2	1	Q640N1		0	43.23	0.000370761	2	978.537	0.102702	38.3876	0
Q61398	Procollagen C-endopeptidase enhancer 1 OS=Mus musculus GN=Pcolce PE=1 SV=2 - [PCOC1_MOUSE]	377.52	23.5	1	7	7	10	468	50.1361	8.41162
	A6	Sequence	# PSMs	# Proteins	# Protein Groups	Protein Group Accessions	Modifications	ΔCn	IonScore	Exp Value	Charge	MH+ [Da]	ΔM [ppm]	RT [min]	# Missed Cleavages
	High	YDALEVFAGSGTSGQR	2	1	1	Q61398		0	86.84	1.63541e-08	2	1657.79	2.47493	59.0839	0
	High	APSPISSEGNELLVQFVSDLSVTADGFSASYR	2	1	1	Q61398		0	64.09	3.84093e-06	3	3343.64	1.17677	45.2063	0
	High	SNQDQILNNLSK	1	1	1	Q61398		0	63.79	4.1783e-06	2	1373.7	0.867217	2.92648	0
	High	GASYLLMGQVEENR	1	1	1	Q61398		0	49.86	0.000100178	2	1566.76	3.17076	55.9141	0
	High	MTTDEGTGGR	1	1	1	Q61398		0	45.19	0.000110039	2	1024.44	-0.726991	19.9613	0
	High	GPILPPESFVVLYR	2	1	1	Q61398		0	34.23	0.00277516	2	1586.9	1.8016	78.0121	0
	High	ESALSPGEDVQR	1	1	1	Q61398		0	33.52	0.00346812	2	1287.62	0.37922	34.0034	0
Q02788	Collagen alpha-2(VI) chain OS=Mus musculus GN=Col6a2 PE=2 SV=3 - [CO6A2_MOUSE]	376.02	10.44	1	8	8	9	1034	110.266	6.41748
	A6	Sequence	# PSMs	# Proteins	# Protein Groups	Protein Group Accessions	Modifications	ΔCn	IonScore	Exp Value	Charge	MH+ [Da]	ΔM [ppm]	RT [min]	# Missed Cleavages
	High	EKDFDSLAQPSFFDR	2	1	1	Q02788		0	57.85	1.15662e-05	2	1801.84	2.32545	61.7071	1
	High	NLEWIAGGTWTPSALK	1	1	1	Q02788		0	57.56	1.66619e-05	2	1743.91	1.40595	73.3613	0
	High	DIANSPHELYR	1	1	1	Q02788		0	57.45	1.41211e-05	2	1314.65	1.01611	38.9307	0
	High	GPDGYPGEAGSPGER	1	1	1	Q02788		0	56.08	8.96496e-06	2	1445.63	1.23665	32.08	0
	High	GPQGALGEPGK	1	1	1	Q02788		0	51.41	5.60147e-05	2	1010.53	-0.969763	29.4033	0
	High	VFAVVITDGR	1	1	1	Q02788		0	38.73	0.000984662	2	1076.61	-0.359119	54.9733	0
	High	KQNVVPTVVAVGGDVDMDVLTK	1	1	1	Q02788		0	29.95	0.00829495	3	2284.22	0.79925	5.63544	1
	High	LGEQNFHK	1	1	1	Q02788		0	26.99	0.0113992	2	972.489	-0.750681	27.6223	0
P58771	Tropomyosin alpha-1 chain OS=Mus musculus GN=Tpm1 PE=1 SV=1 - [TPM1_MOUSE]	372.46	26.76	3	3	8	10	284	32.6607	4.7417
	A6	Sequence	# PSMs	# Proteins	# Protein Groups	Protein Group Accessions	Modifications	ΔCn	IonScore	Exp Value	Charge	MH+ [Da]	ΔM [ppm]	RT [min]	# Missed Cleavages
	High	KATDAEADVASLNR	1	2	2	P58771;P58774		0	72.91	4.29813e-07	2	1460.74	0.846006	37.352	1
	High	ATDAEADVASLNR	1	2	2	P58771;P58774		0	66.17	1.89614e-06	2	1332.64	1.11	39.1942	0
	High	QLEDELVSLQK	2	1	1	P58771		0	58.76	1.36372e-05	2	1301.7	0.632206	13.8851	0
	High	MEIQEIQLK	1	2	1	P58771		0	46.82	0.000279719	2	1131.61	0.391183	53.3935	0
	High	AEQAEADKK	1	2	2	P58771;P58774		0	43.34	0.000319778	2	989.489	-1.37379	2.11355	1
	High	IQLVEEELDR	2	3	2	P58771;P58774		0	32.4	0.00529405	2	1243.65	0.260958	51.8266	0
	High	LKEAETR	1	4	2	P58771;P58774		0	27.48	0.0183115	2	846.469	0.796519	17.0874	1
	High	AISEELDHALNDMTSI	1	1	1	P58771		0	24.58	0.026822	2	1758.83	2.10459	74.0328	0
P63101	14-3-3 protein zeta/delta OS=Mus musculus GN=Ywhaz PE=1 SV=1 - [1433Z_MOUSE]	363.74	32.65	6	4	6	6	245	27.7537	4.79248
	A6	Sequence	# PSMs	# Proteins	# Protein Groups	Protein Group Accessions	Modifications	ΔCn	IonScore	Exp Value	Charge	MH+ [Da]	ΔM [ppm]	RT [min]	# Missed Cleavages
	High	GIVDQSQQAYQEAFEISK	1	1	1	P63101		0	100.54	9.80219e-10	2	2040.99	1.61534	62.7563	0
	High	TAFDEAIAELDTLSEESYK	1	1	1	P63101		0	85.86	2.16614e-08	2	2131.99	0.642761	84.6728	0
	High	SVTEQGAELSNEER	1	1	1	P63101		0	74.08	2.87268e-07	2	1548.72	2.03599	33.7432	0
	High	DSTLIMQLLR	1	7	2	P62259;P63101		0	46.48	0.000197917	2	1189.66	1.19346	77.308	0
	High	YLAEVAAGDDKK	1	1	1	P63101		0	28.87	0.0122583	2	1279.65	0.158223	33.849	1
	High	LAEQAER	1	7	2	P62259;P63101		0	27.91	0.00889944	2	816.421	-0.353212	20.4026	0
Q811B1	Xylosyltransferase 1 OS=Mus musculus GN=Xylt1 PE=2 SV=1 - [XYLT1_MOUSE]	351.92	10.7	1	6	6	8	953	107.23	9.40771
	A6	Sequence	# PSMs	# Proteins	# Protein Groups	Protein Group Accessions	Modifications	ΔCn	IonScore	Exp Value	Charge	MH+ [Da]	ΔM [ppm]	RT [min]	# Missed Cleavages
	High	SAYMEQSFQSLNPVLSLHINPAQVEQAR	3	1	1	Q811B1		0	83.76	4.31245e-08	3	3157.58	1.72391	23.4778	0
	High	AGAAAGAAEQQQPAAPR	1	1	1	Q811B1		0	62.17	6.15837e-06	2	1564.78	0.247544	28.6678	0
	High	TNDQLVAFLSR	1	1	1	Q811B1		0	61.01	7.76651e-06	2	1263.67	1.06715	63.9991	0
	High	NFGGLLGPMDEPVGMQK	1	1	1	Q811B1		0	60.51	8.26957e-06	2	1789.86	1.83156	68.1822	0
	High	NVQWDEDAVEYMPANPVR	1	1	1	Q811B1		0	52.36	4.06535e-05	2	2132.97	1.86391	63.62	0
	High	FLVAPLTFSNK	1	1	1	Q811B1		0	32.11	0.00393713	2	1236.7	0.621969	67.5158	0
P18242	Cathepsin D OS=Mus musculus GN=Ctsd PE=1 SV=1 - [CATD_MOUSE]	348.31	21.95	1	6	6	12	410	44.925	7.15186
	A6	Sequence	# PSMs	# Proteins	# Protein Groups	Protein Group Accessions	Modifications	ΔCn	IonScore	Exp Value	Charge	MH+ [Da]	ΔM [ppm]	RT [min]	# Missed Cleavages
	High	TMTEVGGSVEDLILK	2	1	1	P18242		0	92.57	5.83784e-09	2	1591.83	1.3259	20.0431	0
	High	DPEGQPGGELMLGGTDSK	2	1	1	P18242		0	83.84	2.78807e-08	2	1787.81	1.27594	7.58009	0
	High	FDGILGMGYPHISVNNVLPVFDNLMQQK	3	1	1	P18242		0	59.1	1.21181e-05	3	3146.58	1.03922	30.299	0
	High	TTEPVSELLK	2	1	1	P18242		0	41.12	0.000826768	2	1116.62	0.27452	51.7761	0
	High	NIFSFYLNR	1	1	1	P18242		0	38.68	0.00131453	2	1173.61	0.415062	70.5842	0
	High	VSSLPTVYLK	2	1	1	P18242		0	33	0.00270641	2	1106.65	0.161074	14.2438	0
Q9R0G6	Cartilage oligomeric matrix protein OS=Mus musculus GN=Comp PE=1 SV=2 - [COMP_MOUSE]	341.98	10.6	2	6	6	8	755	82.2895	4.64014
	A6	Sequence	# PSMs	# Proteins	# Protein Groups	Protein Group Accessions	Modifications	ΔCn	IonScore	Exp Value	Charge	MH+ [Da]	ΔM [ppm]	RT [min]	# Missed Cleavages
	High	FYEGPELVADSNVVLDTAMR	2	1	1	Q9R0G6		0	80.6	9.6677e-08	2	2226.08	1.3958	22.979	0
	High	QMEQTYWQANPFR	2	1	1	Q9R0G6		0	73.47	2.8561e-07	2	1698.77	1.20593	16.4759	0
	High	ELQETNAALQDVR	1	1	1	Q9R0G6		0	69.96	1.13036e-06	2	1486.75	1.47796	43.3316	0
	High	NALWHTGDTASQVR	1	1	1	Q9R0G6		0	44.52	0.000416756	2	1555.76	1.74982	41.2658	0
	High	SSTGPGEQLR	1	1	1	Q9R0G6		0	39.94	0.00080606	2	1031.51	0.10184	26.6881	0
	High	AVAEPGIQLK	1	2	1	Q9R0G6		0	33.49	0.0016276	2	1025.6	-0.223107	43.688	0
Q8BMK4	Cytoskeleton-associated protein 4 OS=Mus musculus GN=Ckap4 PE=1 SV=2 - [CKAP4_MOUSE]	336.74	13.22	1	6	6	6	575	63.6536	5.64307
	A6	Sequence	# PSMs	# Proteins	# Protein Groups	Protein Group Accessions	Modifications	ΔCn	IonScore	Exp Value	Charge	MH+ [Da]	ΔM [ppm]	RT [min]	# Missed Cleavages
	High	SINDNIAIFTDVQK	1	1	1	Q8BMK4		0	75.2	3.57864e-07	2	1577.82	1.41345	63.5518	0
	High	SLGETQLALSSDLK	1	1	1	Q8BMK4		0	74.11	4.48314e-07	2	1461.78	0.923591	56.1242	0
	High	TAVDSLVAYSVK	1	1	1	Q8BMK4		0	65.18	2.30576e-06	2	1252.68	0.68295	14.1026	0
	High	VASLEESKGDR	1	1	1	Q8BMK4		0	48.77	0.000120793	2	1190.6	-1.51895	24.4856	1
	High	IETNENNLESAK	1	1	1	Q8BMK4		0	42.12	0.000629106	2	1361.66	1.50432	31.084	0
	High	GAHPSGGADDVAK	1	1	1	Q8BMK4		0	31.36	0.00515453	2	1181.55	0.00146285	20.6445	0
Q61362	Chitinase-3-like protein 1 OS=Mus musculus GN=Chi3l1 PE=1 SV=3 - [CH3L1_MOUSE]	327.84	21.08	1	6	6	11	389	43.8652	8.57275
	A6	Sequence	# PSMs	# Proteins	# Protein Groups	Protein Group Accessions	Modifications	ΔCn	IonScore	Exp Value	Charge	MH+ [Da]	ΔM [ppm]	RT [min]	# Missed Cleavages
	High	SFTLASSENQLGAPISGEGLPGR	3	1	1	Q61362		0	94.41	4.52804e-09	2	2288.15	1.09834	64.3635	0
	High	SYGFDGLDLAWLYPR	2	1	1	Q61362		0	64.35	3.72792e-06	2	1772.87	1.71805	27.6232	0
	High	GNQWVGYEDKESVK	1	1	1	Q61362		0	61.96	5.66748e-06	2	1638.78	1.2133	39.7876	1
	High	FSEIASNTER	1	1	1	Q61362		0	39.01	0.00102366	2	1153.55	-0.469975	32.669	0
	High	EFFPLTNAIK	2	1	1	Q61362		0	35.44	0.00254326	2	1179.64	0.849412	19.3569	0
	High	DKQYFSTLIK	2	1	1	Q61362		0	32.67	0.0051642	2	1242.67	0.489439	11.572	1
P58774	Tropomyosin beta chain OS=Mus musculus GN=Tpm2 PE=1 SV=1 - [TPM2_MOUSE]	325.38	22.54	2	2	7	8	284	32.8166	4.70361
	A6	Sequence	# PSMs	# Proteins	# Protein Groups	Protein Group Accessions	Modifications	ΔCn	IonScore	Exp Value	Charge	MH+ [Da]	ΔM [ppm]	RT [min]	# Missed Cleavages
	High	KATDAEADVASLNR	1	2	2	P58771;P58774		0	72.91	4.29813e-07	2	1460.74	0.846006	37.352	1
	High	ATDAEADVASLNR	1	2	2	P58771;P58774		0	66.17	1.89614e-06	2	1332.64	1.11	39.1942	0
	High	AISEELDNALNDITSL	1	1	1	P58774		0	60.33	1.04268e-05	2	1717.85	1.94038	83.8292	0
	High	AEQAEADKK	1	2	2	P58771;P58774		0	43.34	0.000319778	2	989.489	-1.37379	2.11355	1
	High	IQLVEEELDR	2	3	2	P58771;P58774		0	32.4	0.00529405	2	1243.65	0.260958	51.8266	0
	High	LKEAETR	1	4	2	P58771;P58774		0	27.48	0.0183115	2	846.469	0.796519	17.0874	1
	High	HIAEDSDR	1	1	1	P58774		0	22.75	0.0241552	2	942.427	-0.639607	15.8262	0
Q62000	Mimecan OS=Mus musculus GN=Ogn PE=1 SV=1 - [MIME_MOUSE]	324.47	18.12	1	5	5	15	298	33.9906	5.74463
	A6	Sequence	# PSMs	# Proteins	# Protein Groups	Protein Group Accessions	Modifications	ΔCn	IonScore	Exp Value	Charge	MH+ [Da]	ΔM [ppm]	RT [min]	# Missed Cleavages
	High	LSLLEELTLAENQLLR	6	1	1	Q62000		0	83.75	1.53302e-08	2	1855.06	1.53784	97.5837	0
	High	LDFTGNLIEDIEDGTFSK	1	1	1	Q62000		0	82.52	5.34569e-08	2	2013.97	1.40215	86.7187	0
	High	RLDFTGNLIEDIEDGTFSK	4	1	1	Q62000		0	74.64	3.86503e-07	2	2170.07	1.95521	83.6627	1
	High	LEGNPIALGK	2	1	1	Q62000		0	55.74	1.14675e-05	2	1011.58	-0.744511	45.442	0
	High	DFADMPNLR	2	1	1	Q62000		0	27.75	0.00906554	2	1078.5	-0.308471	13.6894	0
P10853	Histone H2B type 1-F/J/L OS=Mus musculus GN=Hist1h2bf PE=1 SV=2 - [H2B1F_MOUSE]	321.31	47.62	12	7	7	16	126	13.9276	10.3159
	A6	Sequence	# PSMs	# Proteins	# Protein Groups	Protein Group Accessions	Modifications	ΔCn	IonScore	Exp Value	Charge	MH+ [Da]	ΔM [ppm]	RT [min]	# Missed Cleavages
	High	AMGIMNSFVNDIFER	3	11	1	P10853		0	112.38	4.65367e-11	2	1743.82	1.95559	83.4969	0
	High	AmGIMNSFVNDIFER	4	11	1	P10853	M2(Oxidation)	0	77	1.48647e-07	2	1759.82	1.84461	78.4273	0
	High	ESYSVYVYK	1	8	1	P10853		0	40.47	0.000933326	2	1137.55	0.0359961	2.31931	0
	High	KESYSVYVYK	2	8	1	P10853		0	37.24	0.00227503	2	1265.64	1.09385	40.8991	1
	High	LLLPGELAK	2	12	1	P10853		0	32.56	0.00201627	2	953.603	-0.039212	57.4279	0
	High	qVHPDTGISSK	1	12	1	P10853	N-Term(Gln->pyro-Glu)	0	32.26	0.00582406	2	1151.57	0.501444	32.8499	0
	High	HAVSEGTK	2	12	1	P10853		0	31.02	0.00308365	2	828.422	0.990152	3.68086	0
	High	EIQTAVR	1	9	1	P10853		0	29.79	0.0109677	2	816.457	-0.282171	27.2599	0
Q5SX40	Myosin-1 OS=Mus musculus GN=Myh1 PE=2 SV=1 - [MYH1_MOUSE]	314.49	3.96	2	1	6	6	1942	223.203	5.75732
	A6	Sequence	# PSMs	# Proteins	# Protein Groups	Protein Group Accessions	Modifications	ΔCn	IonScore	Exp Value	Charge	MH+ [Da]	ΔM [ppm]	RT [min]	# Missed Cleavages
	High	NLTEEMAGLDETIAK	1	1	1	Q5SX40		0	86.48	2.44022e-08	2	1634.8	2.29382	63.2274	0
	High	NLQQEISDLTEQIAEGGK	1	3	2	Q5SX40;P13542		0	78.66	1.47717e-07	2	1972.99	1.9515	81.0577	0
	High	EQDTSAHLER	1	7	2	Q5SX40;P13542		0	44.91	0.000175953	2	1185.55	-0.630633	23.3638	0
	High	AITDAAMMAEELKK	1	7	2	Q5SX40;P13542		0	42.67	0.00061646	2	1521.77	1.73388	55.1951	1
	High	DTQLHLDDALR	1	4	2	Q5SX40;P13542		0	36.76	0.00193994	2	1296.65	0.496296	50.3751	0
	High	IQLELNQVK	1	3	2	Q5SX40;P13542		0	25.01	0.0140398	2	1084.64	0.02277	10.5185	0
P48036	Annexin A5 OS=Mus musculus GN=Anxa5 PE=1 SV=1 - [ANXA5_MOUSE]	314.11	18.5	1	5	5	8	319	35.7302	4.95752
	A6	Sequence	# PSMs	# Proteins	# Protein Groups	Protein Group Accessions	Modifications	ΔCn	IonScore	Exp Value	Charge	MH+ [Da]	ΔM [ppm]	RT [min]	# Missed Cleavages
	High	GLGTDEDSILNLLTSR	2	1	1	P48036		0	98.62	1.65572e-09	2	1703.88	1.24716	25.0459	0
	High	DLVDDLKSELTGK	1	1	1	P48036		0	61.7	8.51865e-06	2	1432.76	1.40372	72.9615	1
	High	VLTEIIASR	1	1	1	P48036		0	55.67	1.89713e-05	2	1001.6	-0.218469	49.4548	0
	High	GTVTDFPGFDGR	2	1	1	P48036		0	52.05	4.64682e-05	2	1268.59	0.932667	13.4771	0
	High	SEIDLFNIR	2	1	1	P48036		0	46.07	0.000299079	2	1106.58	0.599227	65.7769	0
P27773	Protein disulfide-isomerase A3 OS=Mus musculus GN=Pdia3 PE=1 SV=2 - [PDIA3_MOUSE]	311.32	15.25	1	6	6	6	505	56.6427	6.21436
	A6	Sequence	# PSMs	# Proteins	# Protein Groups	Protein Group Accessions	Modifications	ΔCn	IonScore	Exp Value	Charge	MH+ [Da]	ΔM [ppm]	RT [min]	# Missed Cleavages
	High	ELNDFISYLQR	1	1	1	P27773		0	77.27	1.80937e-07	2	1397.71	1.81897	70.2338	0
	High	DLLTAYYDVDYEK	1	1	1	P27773		0	65.17	2.20464e-06	2	1607.75	1.98956	64.9203	0
	High	DLFSDGHSEFLK	1	1	1	P27773		0	55.38	2.49172e-05	2	1394.66	1.40595	58.4638	0
	High	FISDKDASVVGFFR	1	1	1	P27773		0	41.81	0.000876701	2	1587.82	1.95138	65.3684	1
	High	GFPTIYFSPANK	1	1	1	P27773		0	41.49	0.000677647	2	1341.69	1.51102	63.6884	0
	High	ALEQFLQEYFDGNLK	1	1	1	P27773		0	30.2	0.0104094	2	1814.89	-0.587494	82.2205	0
P07214	SPARC OS=Mus musculus GN=Sparc PE=1 SV=1 - [SPRC_MOUSE]	295.4	14.24	1	6	6	11	302	34.4276	4.85596
	A6	Sequence	# PSMs	# Proteins	# Protein Groups	Protein Group Accessions	Modifications	ΔCn	IonScore	Exp Value	Charge	MH+ [Da]	ΔM [ppm]	RT [min]	# Missed Cleavages
	High	LEAGDHPVELLAR	4	1	1	P07214		0	79.07	1.38745e-07	2	1419.76	1.42608	3.44488	0
	High	NVLVTLYERDEGNNLLTEK	3	1	1	P07214		0	66.8	2.31912e-06	2	2220.15	1.40301	65.7369	1
	High	DEGNNLLTEK	1	1	1	P07214		0	47.02	0.000167825	2	1132.55	0.351608	37.165	0
	High	NVLVTLYER	1	1	1	P07214		0	35.83	0.00161954	2	1106.62	-0.0563636	55.7577	0
	High	RLEAGDHPVELLAR	1	1	1	P07214		0	33.6	0.00412507	2	1575.86	1.02338	50.4636	1
	High	EQDINKDLVI	1	1	1	P07214		0	33.08	0.00543704	2	1186.63	1.08435	13.0112	1
P28654	Decorin OS=Mus musculus GN=Dcn PE=1 SV=1 - [PGS2_MOUSE]	278.04	20.06	1	6	7	10	354	39.7839	8.67529
	A6	Sequence	# PSMs	# Proteins	# Protein Groups	Protein Group Accessions	Modifications	ΔCn	IonScore	Exp Value	Charge	MH+ [Da]	ΔM [ppm]	RT [min]	# Missed Cleavages
	High	ASYSAVSLYGNPVR	2	1	1	P28654		0	62.49	6.03092e-06	2	1483.76	1.11308	11.9563	0
	High	DLHTLILVNNK	1	1	1	P28654		0	47.77	6.09948e-05	2	1279.74	1.58462	56.0344	0
	High	VPAGLAQHK	1	1	1	P28654		0	47.7	0.000114631	2	920.532	0.492699	25.6868	0
	High	YWEIFPNTFR	1	1	1	P28654		0	32.55	0.0051977	2	1372.67	0.987931	22.1028	0
	High	ELHLDNNK	1	2	2	P28654;P28653		0	31.9	0.00474556	2	982.495	-0.232657	26.6228	0
	High	ISPEAFKPLVK	3	1	1	P28654		0	31.49	0.00404459	2	1228.73	0.279132	53.0875	0
	High	VHENEITK	1	1	1	P28654		0	24.14	0.0250561	2	969.499	-0.98016	20.9647	0
Q922R8	Protein disulfide-isomerase A6 OS=Mus musculus GN=Pdia6 PE=1 SV=3 - [PDIA6_MOUSE]	268.49	19.09	1	4	4	4	440	48.0703	5.13525
	A6	Sequence	# PSMs	# Proteins	# Protein Groups	Protein Group Accessions	Modifications	ΔCn	IonScore	Exp Value	Charge	MH+ [Da]	ΔM [ppm]	RT [min]	# Missed Cleavages
	High	LAAVDATVNQVLASR	1	1	1	Q922R8		0	94.32	2.49634e-09	2	1527.85	1.54116	61.945	0
	High	TGEAIVDAALSALR	1	1	1	Q922R8		0	85.48	2.74645e-08	2	1386.76	1.25786	76.8092	0
	High	ALDLFSDNAPPPELLEIINEDIAK	1	1	1	Q922R8		0	55.47	2.12844e-05	3	2637.37	0.720682	31.6598	0
	High	EPWDGKDGELPVEDDIDLSDVELDDLEKDEL	1	1	1	Q922R8		0	33.22	0.00297769	3	3542.61	1.65608	82.7477	2
P06151	L-lactate dehydrogenase A chain OS=Mus musculus GN=Ldha PE=1 SV=3 - [LDHA_MOUSE]	263.44	25	2	6	6	9	332	36.4752	7.73779
	A6	Sequence	# PSMs	# Proteins	# Protein Groups	Protein Group Accessions	Modifications	ΔCn	IonScore	Exp Value	Charge	MH+ [Da]	ΔM [ppm]	RT [min]	# Missed Cleavages
	High	LLIVSNPVDILTYVAWK	1	1	1	P06151		0	79.5	4.07895e-08	2	1944.12	1.12491	98.0244	0
	High	SLNPELGTDADKEQWK	1	1	1	P06151		0	65.58	2.62859e-06	2	1830.89	1.7822	46.8882	1
	High	QVVDSAYEVIK	3	1	1	P06151		0	34.44	0.00361548	2	1250.66	0.899249	6.33843	0
	High	GYTSWAIGLSVADLAESIMK	2	1	1	P06151		0	32.75	0.00581318	2	2112.07	0.295424	41.4763	0
	High	VTLTPEEEAR	1	1	1	P06151		0	29.5	0.00819073	2	1144.58	-0.30339	36.6484	0
	High	LVIITAGAR	1	2	1	P06151		0	21.67	0.0247485	2	913.583	0.281547	3.95411	0
Q8VDD5	Myosin-9 OS=Mus musculus GN=Myh9 PE=1 SV=4 - [MYH9_MOUSE]	257.78	3.88	2	4	4	4	1960	226.232	5.65576
	A6	Sequence	# PSMs	# Proteins	# Protein Groups	Protein Group Accessions	Modifications	ΔCn	IonScore	Exp Value	Charge	MH+ [Da]	ΔM [ppm]	RT [min]	# Missed Cleavages
	High	DFSALESQLQDTQELLQEENR	1	1	1	Q8VDD5		0	76.12	2.24796e-07	2	2493.18	1.97795	78.1917	0
	High	TQLEELEDELQATEDAK	1	2	1	Q8VDD5		0	66.2	2.53077e-06	2	1961.92	1.71432	66.6153	0
	High	SMEAEMIQLQEELAAAER	1	1	1	Q8VDD5		0	61.07	7.26914e-06	2	2048.97	1.59629	78.5242	0
	High	IIGLDQVAGMSETALPGAFK	1	1	1	Q8VDD5		0	54.39	3.23884e-05	2	2018.07	1.56302	78.5797	0
P17742	Peptidyl-prolyl cis-trans isomerase A OS=Mus musculus GN=Ppia PE=1 SV=2 - [PPIA_MOUSE]	252.66	35.37	1	5	5	8	164	17.9599	7.89893
	A6	Sequence	# PSMs	# Proteins	# Protein Groups	Protein Group Accessions	Modifications	ΔCn	IonScore	Exp Value	Charge	MH+ [Da]	ΔM [ppm]	RT [min]	# Missed Cleavages
	High	VNPTVFFDITADDEPLGR	2	1	1	P17742		0	74.03	4.09204e-07	2	2005.99	2.05333	77.9571	0
	High	SIYGEKFEDENFILK	1	1	1	P17742		0	62.75	6.05208e-06	2	1831.92	2.04996	62.3998	1
	High	VKEGMNIVEAMER	1	1	1	P17742		0	43.02	0.000468951	2	1505.75	0.245524	53.7619	1
	High	FEDENFILK	2	1	1	P17742		0	41.05	0.000655672	2	1154.57	0.36246	56.397	0
	High	VSFELFADKVPK	2	1	1	P17742		0	31.81	0.00388913	3	1379.76	0.258793	17.4135	1
O89017	Legumain OS=Mus musculus GN=Lgmn PE=1 SV=1 - [LGMN_MOUSE]	251.55	17.01	1	4	4	6	435	49.3413	6.39209
	A6	Sequence	# PSMs	# Proteins	# Protein Groups	Protein Group Accessions	Modifications	ΔCn	IonScore	Exp Value	Charge	MH+ [Da]	ΔM [ppm]	RT [min]	# Missed Cleavages
	High	IVSLLAGFGETAER	1	1	1	O89017		0	79.2	1.20828e-07	2	1462.79	1.90935	69.3907	0
	High	ESQNLIGQIQQFLDAR	2	1	1	O89017		0	62.45	5.88763e-06	2	1859.97	2.31097	28.0523	0
	High	DYTGEDVTPENFLAVLR	2	1	1	O89017		0	56.15	2.66927e-05	2	1938.95	1.86408	25.7363	0
	High	ASSPISLPPVTHLDLTPSPDVPLTILK	1	1	1	O89017		0	53.75	1.53302e-05	3	2808.58	1.75618	26.2407	0
P63017	Heat shock cognate 71 kDa protein OS=Mus musculus GN=Hspa8 PE=1 SV=1 - [HSP7C_MOUSE]	245.26	12.07	5	5	6	6	646	70.8272	5.51611
	A6	Sequence	# PSMs	# Proteins	# Protein Groups	Protein Group Accessions	Modifications	ΔCn	IonScore	Exp Value	Charge	MH+ [Da]	ΔM [ppm]	RT [min]	# Missed Cleavages
	High	NQVAMNPTNTVFDAK	1	1	1	P63017		0	55.61	2.40441e-05	2	1649.8	2.26482	51.2727	0
	High	DAGTIAGLNVLR	1	1	1	P63017		0	48.66	0.000148397	2	1199.67	0.129014	60.6066	0
	High	LSKEDIER	1	1	1	P63017		0	37.69	0.00185535	2	989.526	-0.0815081	28.2891	1
	High	TTPSYVAFTDTER	1	5	1	P63017		0	36.52	0.00160447	2	1487.7	0.840858	8.16579	0
	High	IINEPTAAAIAYGLDK	1	4	2	P20029;P63017		0	33.96	0.00363621	2	1659.9	1.99763	62.4538	0
	High	SFYPEEVSSMVLTK	1	1	1	P63017		0	32.82	0.00517172	2	1616.79	1.85288	66.5885	0
P09535	Insulin-like growth factor II OS=Mus musculus OX=10090 GN=Igf2 PE=1 SV=1 - [IGF2_MOUSE]	239.79	27.22	1	4	4	8	180	20.0172	9.15869
	A6	Sequence	# PSMs	# Proteins	# Protein Groups	Protein Group Accessions	Modifications	ΔCn	IonScore	Exp Value	Charge	MH+ [Da]	ΔM [ppm]	RT [min]	# Missed Cleavages
	High	DVSTSQAVLPDDFPR	2	1	1	P09535		0	95.76	3.13243e-09	2	1646.81	1.80957	15.7446	0
	High	HRPLIVLPPKDPAHGGASSEMSSNHQ	3	1	1	P09535		0	55.38	2.85388e-05	3	2762.38	1.13202	1.21846	1
	High	DPAHGGASSEMSSNHQ	1	1	1	P09535		0	52.88	1.87305e-05	2	1611.65	1.52724	23.3232	0
	High	FFQYDTWR	2	1	1	P09535		0	35.77	0.00128452	2	1162.53	0.220768	14.7802	0
Q9QZF2	Glypican-1 OS=Mus musculus GN=Gpc1 PE=1 SV=1 - [GPC1_MOUSE]	238.48	11.31	1	3	3	3	557	61.3207	7.04932
	A6	Sequence	# PSMs	# Proteins	# Protein Groups	Protein Group Accessions	Modifications	ΔCn	IonScore	Exp Value	Charge	MH+ [Da]	ΔM [ppm]	RT [min]	# Missed Cleavages
	High	GFSLSDVPQAEISGEHLR	1	1	1	Q9QZF2		0	92.97	5.82884e-09	2	1941.97	1.52357	61.4927	0
	High	SFVQGLGVASDVVR	1	1	1	Q9QZF2		0	75.64	3.11103e-07	2	1433.78	1.8204	61.6805	0
	High	YLPEVMGDGLANQINNPEVEVDITKPDMTIR	1	1	1	Q9QZF2		0	69.87	8.8098e-07	3	3471.72	0.874674	76.2005	0
Q8CGP6	Histone H2A type 1-H OS=Mus musculus GN=Hist1h2ah PE=1 SV=3 - [H2A1H_MOUSE]	235.02	50	8	0	4	11	128	13.9418	11.0337
	A6	Sequence	# PSMs	# Proteins	# Protein Groups	Protein Group Accessions	Modifications	ΔCn	IonScore	Exp Value	Charge	MH+ [Da]	ΔM [ppm]	RT [min]	# Missed Cleavages
	High	VTIAQGGVLPNIQAVLLPK	5	8	2	Q8CGP6;Q64523		0	80.57	3.18822e-08	2	1931.18	5.16229	81.7803	0
	High	VGAGAPVYLAAVLEYLTAEILELAGNAAR	1	7	2	Q8CGP6;P27661		0	64.31	1.53832e-06	3	2915.59	1.37184	50.2875	0
	High	AGLQFPVGR	2	12	3	Q8CGP6;Q64523;P27661		0	58.61	1.56313e-05	2	944.531	-0.176603	51.5262	0
	High	HLQLAIR	3	11	3	Q8CGP6;Q64523;P27661		0	31.53	0.00255593	2	850.526	0.170724	42.2653	0
Q64523	Histone H2A type 2-C OS=Mus musculus GN=Hist2h2ac PE=1 SV=3 - [H2A2C_MOUSE]	234.28	49.61	4	1	4	12	129	13.9798	10.9019
	A6	Sequence	# PSMs	# Proteins	# Protein Groups	Protein Group Accessions	Modifications	ΔCn	IonScore	Exp Value	Charge	MH+ [Da]	ΔM [ppm]	RT [min]	# Missed Cleavages
	High	VTIAQGGVLPNIQAVLLPK	5	8	2	Q8CGP6;Q64523		0	80.57	3.18822e-08	2	1931.18	5.16229	81.7803	0
	High	VGAGAPVYMAAVLEYLTAEILELAGNAAR	2	3	1	Q64523		0	63.57	2.85702e-06	3	2933.54	-1.88539	50.1787	0
	High	AGLQFPVGR	2	12	3	Q8CGP6;Q64523;P27661		0	58.61	1.56313e-05	2	944.531	-0.176603	51.5262	0
	High	HLQLAIR	3	11	3	Q8CGP6;Q64523;P27661		0	31.53	0.00255593	2	850.526	0.170724	42.2653	0
P10605	Cathepsin B OS=Mus musculus GN=Ctsb PE=1 SV=2 - [CATB_MOUSE]	226.31	17.4	1	4	4	7	339	37.2557	5.90967
	A6	Sequence	# PSMs	# Proteins	# Protein Groups	Protein Group Accessions	Modifications	ΔCn	IonScore	Exp Value	Charge	MH+ [Da]	ΔM [ppm]	RT [min]	# Missed Cleavages
	High	NGPVEGAFTVFSDFLTYK	2	1	1	P10605		0	80.42	1.01676e-07	2	1991.98	0.685077	30.2242	0
	High	VAFGEDIDLPETFDAR	2	1	1	P10605		0	75.66	2.70286e-07	2	1794.86	1.95476	20.6251	0
	High	NFYNVDISYLK	2	1	1	P10605		0	42.83	0.000495135	2	1375.69	0.521705	18.32	0
	High	HFGYTSYSVSNSVK	1	1	1	P10605		0	27.4	0.0157404	2	1575.75	1.85969	43.5856	0
Q9R0E2	Procollagen-lysine,2-oxoglutarate 5-dioxygenase 1 OS=Mus musculus GN=Plod1 PE=1 SV=1 - [PLOD1_MOUSE]	226.18	9.07	1	5	5	5	728	83.5423	6.53662
	A6	Sequence	# PSMs	# Proteins	# Protein Groups	Protein Group Accessions	Modifications	ΔCn	IonScore	Exp Value	Charge	MH+ [Da]	ΔM [ppm]	RT [min]	# Missed Cleavages
	High	FLGSGGFIGYAPSLSK	1	1	1	Q9R0E2		0	61.33	9.01854e-06	2	1600.84	2.31412	67.7904	0
	High	IFQNLDGALDEVVLK	1	1	1	Q9R0E2		0	51.15	6.75278e-05	2	1673.91	1.52245	74.9324	0
	High	FLVEYIAPMTEK	1	1	1	Q9R0E2		0	41.58	0.000691549	2	1440.75	2.15362	69.2851	0
	High	LQLNYLGNYIPR	1	1	1	Q9R0E2		0	39.77	0.00092786	2	1463.8	1.35027	69.0669	0
	High	SEDYVDIVQGR	1	1	1	Q9R0E2		0	32.35	0.00468593	2	1280.61	0.0723912	8.18558	0
P01027	Complement C3 OS=Mus musculus GN=C3 PE=1 SV=3 - [CO3_MOUSE]	225.46	5.05	1	4	4	7	1663	186.366	6.72705
	A6	Sequence	# PSMs	# Proteins	# Protein Groups	Protein Group Accessions	Modifications	ΔCn	IonScore	Exp Value	Charge	MH+ [Da]	ΔM [ppm]	RT [min]	# Missed Cleavages
	High	VVIEDGVGDAVLTR	1	1	1	P01027		0	70.56	9.22974e-07	2	1442.79	2.41092	55.2085	0
	High	IILQGSPVVQMAEDAVDGER	1	1	1	P01027		0	63.39	5.33735e-06	2	2127.08	2.9031	77.5146	0
	High	EPGQDLVVLSLPITPEFIPSFR	4	1	1	P01027		0	53.29	2.2503e-05	2	2454.33	1.65729	94.8965	0
	High	DILSSNNQHGILPLSWNIPELVNMGQWK	1	1	1	P01027		0	38.22	0.00122035	3	3203.63	1.0479	30.5026	0
P27661	Histone H2AX OS=Mus musculus GN=H2afx PE=1 SV=2 - [H2AX_MOUSE]	222.54	47.55	3	1	4	9	143	15.1334	10.7407
	A6	Sequence	# PSMs	# Proteins	# Protein Groups	Protein Group Accessions	Modifications	ΔCn	IonScore	Exp Value	Charge	MH+ [Da]	ΔM [ppm]	RT [min]	# Missed Cleavages
	High	LLGGVTIAQGGVLPNIQAVLLPK	3	2	1	P27661		0	68.09	5.6435e-07	2	2271.38	0.618106	28.5224	0
	High	VGAGAPVYLAAVLEYLTAEILELAGNAAR	1	7	2	Q8CGP6;P27661		0	64.31	1.53832e-06	3	2915.59	1.37184	50.2875	0
	High	AGLQFPVGR	2	12	3	Q8CGP6;Q64523;P27661		0	58.61	1.56313e-05	2	944.531	-0.176603	51.5262	0
	High	HLQLAIR	3	11	3	Q8CGP6;Q64523;P27661		0	31.53	0.00255593	2	850.526	0.170724	42.2653	0
P21460	Cystatin-C OS=Mus musculus GN=Cst3 PE=2 SV=2 - [CYTC_MOUSE]	220.91	37.86	1	4	4	5	140	15.5208	8.99756
	A6	Sequence	# PSMs	# Proteins	# Protein Groups	Protein Group Accessions	Modifications	ΔCn	IonScore	Exp Value	Charge	MH+ [Da]	ΔM [ppm]	RT [min]	# Missed Cleavages
	High	ALDFAVSEYNK	2	1	1	P21460		0	65.9	1.9792e-06	2	1256.62	0.468963	51.9774	0
	High	qLVAGVNYFLDVEMGR	1	1	1	P21460	N-Term(Gln->pyro-Glu)	0	62.06	7.74764e-06	2	1793.89	1.31267	30.7674	0
	High	MLGAPEEADANEEGVRR	1	1	1	P21460		0	53.84	3.26308e-05	2	1843.86	1.24586	39.6478	1
	High	GSNDAYHSR	1	1	1	P21460		0	39.11	0.000446219	2	1006.43	-0.0187952	8.97812	0
Q80X19	Collagen alpha-1(XIV) chain OS=Mus musculus GN=Col14a1 PE=2 SV=2 - [COEA1_MOUSE]	218.22	3.06	1	4	4	5	1797	192.892	5.09717
	A6	Sequence	# PSMs	# Proteins	# Protein Groups	Protein Group Accessions	Modifications	ΔCn	IonScore	Exp Value	Charge	MH+ [Da]	ΔM [ppm]	RT [min]	# Missed Cleavages
	High	IINFLYSTVGALDK	1	1	1	Q80X19		0	88.08	9.0246e-09	2	1553.86	1.67431	77.9021	0
	High	ILPDTPQEPFALWEILNK	2	1	1	Q80X19		0	64.2	3.2126e-06	2	2124.14	1.41295	28.5567	0
	High	LQELEGPSVSIMQK	1	1	1	Q80X19		0	33.92	0.00468362	2	1558.82	1.34505	55.3379	0
	High	VEEQDKEIK	1	1	1	Q80X19		0	32.02	0.0064062	2	1117.57	-0.715654	21.5661	1
Q8VHY0	Chondroitin sulfate proteoglycan 4 OS=Mus musculus GN=Cspg4 PE=1 SV=3 - [CSPG4_MOUSE]	216.64	4.08	1	4	4	7	2327	252.153	5.43994
	A6	Sequence	# PSMs	# Proteins	# Protein Groups	Protein Group Accessions	Modifications	ΔCn	IonScore	Exp Value	Charge	MH+ [Da]	ΔM [ppm]	RT [min]	# Missed Cleavages
	High	DQLEVVQEAVLPADIMFSLR	2	1	1	Q8VHY0		0	92.56	5.49079e-09	2	2273.19	0.81372	30.5975	0
	High	GVPPAVALLDFATEPYHAAK	3	1	1	Q8VHY0		0	58.88	9.9006e-06	2	2067.09	1.44669	85.8736	0
	High	ITVAALDAANLLASVPASQR	1	1	1	Q8VHY0		0	40.97	0.00033593	2	1981.11	1.88101	76.698	0
	High	TLAPPLVQITGPYFPTLPGLVLQVLEPPQHGALQK	1	1	1	Q8VHY0		0	24.23	0.0137261	3	3733.11	0.573787	109.149	0
P16045	Galectin-1 OS=Mus musculus GN=Lgals1 PE=1 SV=3 - [LEG1_MOUSE]	214.36	31.11	1	4	4	8	135	14.8562	5.49072
	A6	Sequence	# PSMs	# Proteins	# Protein Groups	Protein Group Accessions	Modifications	ΔCn	IonScore	Exp Value	Charge	MH+ [Da]	ΔM [ppm]	RT [min]	# Missed Cleavages
	High	LNMEAINYMAADGDFK	3	1	1	P16045		0	104.2	2.22411e-10	2	1802.81	1.01799	66.287	0
	High	VRGEVASDAK	2	1	1	P16045		0	44.01	0.000417051	2	1031.55	-0.512191	19.0431	1
	High	SFVLNLGK	2	1	1	P16045		0	35.37	0.00110353	2	877.514	-0.0849903	56.3586	0
	High	LPDGHEFK	1	1	1	P16045		0	30.78	0.0046376	2	942.468	-0.32079	33.315	0
P14733	Lamin-B1 OS=Mus musculus GN=Lmnb1 PE=1 SV=3 - [LMNB1_MOUSE]	210.24	10.03	2	3	4	4	588	66.7448	5.16064
	A6	Sequence	# PSMs	# Proteins	# Protein Groups	Protein Group Accessions	Modifications	ΔCn	IonScore	Exp Value	Charge	MH+ [Da]	ΔM [ppm]	RT [min]	# Missed Cleavages
	High	DQMQQQLSDYEQLLDVK	1	1	1	P14733		0	79.22	1.17879e-07	2	2080.99	2.11271	73.5814	0
	High	SLEGDLEDLKDQIAQLEASLSAAK	1	1	1	P14733		0	55.46	3.21424e-05	3	2544.31	0.887183	32.0108	1
	High	LLEGEEER	1	3	2	P48678;P14733		0	38.09	0.0012031	2	974.478	-0.982467	29.5631	0
	High	NSQGEEVAQR	1	1	1	P14733		0	37.47	0.000769961	2	1117.52	-0.0450477	20.4296	0
Q8BND5	Sulfhydryl oxidase 1 OS=Mus musculus GN=Qsox1 PE=1 SV=1 - [QSOX1_MOUSE]	209.29	6.55	1	5	5	5	748	82.733	7.1665
	A6	Sequence	# PSMs	# Proteins	# Protein Groups	Protein Group Accessions	Modifications	ΔCn	IonScore	Exp Value	Charge	MH+ [Da]	ΔM [ppm]	RT [min]	# Missed Cleavages
	High	LNDIDGFFTR	1	1	1	Q8BND5		0	52.16	4.34817e-05	2	1197.59	1.30008	61.0012	0
	High	KEDAVLTEK	1	1	1	Q8BND5		0	47.81	0.000197865	2	1032.56	-0.161604	26.4118	1
	High	VLNTESDLVNK	1	1	1	Q8BND5		0	43.36	0.000532822	2	1231.65	-0.0257134	39.4952	0
	High	VPVLVESR	1	1	1	Q8BND5		0	39.12	0.000445193	2	898.535	-0.270786	41.3554	0
	High	EFNIAGFPTVR	1	1	1	Q8BND5		0	26.84	0.0204944	2	1250.65	1.08831	65.314	0
P02469	Laminin subunit beta-1 OS=Mus musculus GN=Lamb1 PE=1 SV=3 - [LAMB1_MOUSE]	207.77	3.47	1	3	3	4	1786	196.961	4.94482
	A6	Sequence	# PSMs	# Proteins	# Protein Groups	Protein Group Accessions	Modifications	ΔCn	IonScore	Exp Value	Charge	MH+ [Da]	ΔM [ppm]	RT [min]	# Missed Cleavages
	High	NFLTEDSADLDSIEAVANEVLK	2	1	1	P02469		0	85.35	3.31128e-08	2	2393.17	1.00398	30.2445	0
	High	VETLSQVEVILQQSAADIAR	1	1	1	P02469		0	81.94	4.0943e-08	2	2170.18	2.2237	85.3744	0
	High	AMDFDRDVLSALAEVEQLSK	1	1	1	P02469		0	40.48	0.00102072	3	2237.11	1.29183	29.8697	1
O88322	Nidogen-2 OS=Mus musculus GN=Nid2 PE=1 SV=2 - [NID2_MOUSE]	204.83	5.49	1	4	4	4	1403	153.816	5.37646
	A6	Sequence	# PSMs	# Proteins	# Protein Groups	Protein Group Accessions	Modifications	ΔCn	IonScore	Exp Value	Charge	MH+ [Da]	ΔM [ppm]	RT [min]	# Missed Cleavages
	High	ETQYVDDDFPTDFPAIAPFLADIDTSHSR	1	1	1	O88322		0	85.19	2.60315e-08	3	3283.51	0.506979	28.6319	0
	High	ITQTAEGLDPENYLSIK	1	1	1	O88322		0	40.45	0.00107287	2	1891.97	2.10167	65.5736	0
	High	FALDNVRPATVGGDPSTAR	1	1	1	O88322		0	40.27	0.00107128	3	1943.99	0.142095	10.1509	0
	High	ESYNVQLQLPAR	1	1	1	O88322		0	38.92	0.00156444	2	1417.75	1.63911	54.4007	0
O70370	Cathepsin S OS=Mus musculus GN=Ctss PE=1 SV=2 - [CATS_MOUSE]	204.21	13.24	1	4	4	4	340	38.4495	6.96143
	A6	Sequence	# PSMs	# Proteins	# Protein Groups	Protein Group Accessions	Modifications	ΔCn	IonScore	Exp Value	Charge	MH+ [Da]	ΔM [ppm]	RT [min]	# Missed Cleavages
	High	YIQLPFGDEDALKEAVATK	1	1	1	O70370		0	64.97	3.2638e-06	2	2108.1	2.43239	70.9643	1
	High	DPTLDYHWDLWK	1	1	1	O70370		0	54.03	3.10363e-05	2	1588.75	1.74723	69.7674	0
	High	NSWGLNFGDQGYIR	1	1	1	O70370		0	45.4	0.000282635	2	1626.77	1.45494	65.5321	0
	High	YIQLPFGDEDALK	1	1	1	O70370		0	39.81	0.0013059	2	1508.77	1.47615	68.5639	0
P08226	Apolipoprotein E OS=Mus musculus GN=Apoe PE=1 SV=2 - [APOE_MOUSE]	201.6	22.51	1	4	4	6	311	35.8444	5.68115
	A6	Sequence	# PSMs	# Proteins	# Protein Groups	Protein Group Accessions	Modifications	ΔCn	IonScore	Exp Value	Charge	MH+ [Da]	ΔM [ppm]	RT [min]	# Missed Cleavages
	High	ELEEQLGPVAEETR	2	1	1	P08226		0	65.11	2.82112e-06	2	1599.79	1.39792	3.57233	0
	High	LGPLVEQGR	1	1	1	P08226		0	53.03	2.21493e-05	2	968.552	-0.499528	40.0711	0
	High	WVQTLSDQVQEELQSSQVTQELTALMEDTMTEVK	2	1	1	P08226		0	50.53	7.70051e-05	4	3924.88	1.39608	44.4644	0
	High	TANLGAGAAQPLR	1	1	1	P08226		0	32.93	0.00407465	2	1239.68	-0.0111153	39.3064	0
P17182	Alpha-enolase OS=Mus musculus GN=Eno1 PE=1 SV=3 - [ENOA_MOUSE]	194.75	16.59	3	4	4	4	434	47.1112	6.80029
	A6	Sequence	# PSMs	# Proteins	# Protein Groups	Protein Group Accessions	Modifications	ΔCn	IonScore	Exp Value	Charge	MH+ [Da]	ΔM [ppm]	RT [min]	# Missed Cleavages
	High	AAVPSGASTGIYEALELR	1	3	1	P17182		0	60.5	9.62551e-06	2	1804.95	3.50352	67.3546	0
	High	SFVQNYPVVSIEDPFDQDDWGAWQK	1	1	1	P17182		0	59.8	8.06289e-06	3	2970.36	1.82445	26.1859	0
	High	LAMQEFMILPVGASSFR	1	1	1	P17182		0	42.65	0.000532385	2	1896.97	-0.854668	84.2302	0
	High	YITPDQLADLYK	1	1	1	P17182		0	31.8	0.00687121	2	1439.75	2.31389	65.4095	0
Q06890	Clusterin OS=Mus musculus GN=Clu PE=1 SV=1 - [CLUS_MOUSE]	193.06	10.94	1	4	4	5	448	51.6226	5.66846
	A6	Sequence	# PSMs	# Proteins	# Protein Groups	Protein Group Accessions	Modifications	ΔCn	IonScore	Exp Value	Charge	MH+ [Da]	ΔM [ppm]	RT [min]	# Missed Cleavages
	High	LFDSDPITVVLPEEVSK	1	1	1	Q06890		0	71.1	7.5296e-07	2	1888	3.66495	75.4978	0
	High	VSTVTTHSSDSEVPSR	1	1	1	Q06890		0	52.79	5.33908e-05	2	1688.81	2.0962	30.0924	0
	High	ASGIIDTLFQDR	2	1	1	Q06890		0	35.58	0.00340334	2	1335.69	1.26743	20.3534	0
	High	LFDSDPITVVLPEEVSKDNPK	1	1	1	Q06890		0	33.59	0.00413458	2	2342.22	1.03927	71.8773	1
P15864	Histone H1.2 OS=Mus musculus GN=Hist1h1c PE=1 SV=2 - [H12_MOUSE]	183.06	18.4	4	2	4	4	212	21.2537	11.0044
	A6	Sequence	# PSMs	# Proteins	# Protein Groups	Protein Group Accessions	Modifications	ΔCn	IonScore	Exp Value	Charge	MH+ [Da]	ΔM [ppm]	RT [min]	# Missed Cleavages
	High	SGVSLAALK	1	4	2	P15864;P43274		0	64.17	3.27315e-06	2	845.509	0.0728226	3.64575	0
	High	ASGPPVSELITK	1	2	1	P15864		0	49.45	9.02334e-05	2	1198.67	1.16442	50.4772	0
	High	GTGASGSFK	1	5	3	P15864;P43274;P43276		0	35.21	0.00109534	2	811.394	-0.355761	20.765	0
	High	KATGAATPK	1	2	1	P15864		0	34.23	0.00417217	2	844.489	0.884815	5.86073	1
P70186	Epiphycan OS=Mus musculus GN=Epyc PE=2 SV=1 - [EPYC_MOUSE]	180.37	10.87	1	2	2	5	322	36.7395	4.97021
	A6	Sequence	# PSMs	# Proteins	# Protein Groups	Protein Group Accessions	Modifications	ΔCn	IonScore	Exp Value	Charge	MH+ [Da]	ΔM [ppm]	RT [min]	# Missed Cleavages
	High	IDLTSNLISEIDEDAFR	2	1	1	P70186		0	119.4	1.42945e-11	2	1950.97	1.90397	26.3358	0
	High	QLPELPNTLTFIDISNNR	1	1	1	P70186		0	60.97	7.31848e-06	2	2085.1	2.51762	79.3536	0
	High	qLPELPNTLTFIDISNNR	2	1	1	P70186	N-Term(Gln->pyro-Glu)	0	49.64	0.000109186	2	2068.07	1.20964	87.3704	0
P62962	Profilin-1 OS=Mus musculus GN=Pfn1 PE=1 SV=2 - [PROF1_MOUSE]	175.72	30	1	3	3	5	140	14.9475	8.27979
	A6	Sequence	# PSMs	# Proteins	# Protein Groups	Protein Group Accessions	Modifications	ΔCn	IonScore	Exp Value	Charge	MH+ [Da]	ΔM [ppm]	RT [min]	# Missed Cleavages
	High	DSLLQDGEFTMDLR	2	1	1	P62962		0	69.17	1.03506e-06	2	1639.77	1.74389	69.4958	0
	High	TFVSITPAEVGVLVGK	2	1	1	P62962		0	61.2	3.11017e-06	2	1616.93	1.71013	22.8503	0
	High	DSPSVWAAVPGK	1	1	1	P62962		0	45.35	0.000262568	2	1213.62	0.831133	12.3415	0
P52480	Pyruvate kinase PKM OS=Mus musculus GN=Pkm PE=1 SV=4 - [KPYM_MOUSE]	172.8	11.11	1	3	3	3	531	57.808	7.47412
	A6	Sequence	# PSMs	# Proteins	# Protein Groups	Protein Group Accessions	Modifications	ΔCn	IonScore	Exp Value	Charge	MH+ [Da]	ΔM [ppm]	RT [min]	# Missed Cleavages
	High	DAVLNAWAEDVDLR	1	1	1	P52480		0	81.4	7.35302e-08	2	1586.78	2.49461	68.9589	0
	High	LAPITSDPTEAAAVGAVEASFK	1	1	1	P52480		0	55.11	3.36067e-05	2	2145.11	2.14294	72.4257	0
	High	EATESFASDPILYRPVAVALDTK	1	1	1	P52480		0	36.29	0.00211467	3	2493.29	1.98458	21.3529	0
P06797	Cathepsin L1 OS=Mus musculus GN=Ctsl PE=1 SV=2 - [CATL1_MOUSE]	169.72	10.78	1	3	3	6	334	37.523	6.82959
	A6	Sequence	# PSMs	# Proteins	# Protein Groups	Protein Group Accessions	Modifications	ΔCn	IonScore	Exp Value	Charge	MH+ [Da]	ΔM [ppm]	RT [min]	# Missed Cleavages
	High	NSWGSEWGMEGYIK	2	1	1	P06797		0	74.27	1.81444e-07	2	1643.72	2.03476	64.2832	0
	High	FDQTFSAEWHQWK	2	1	1	P06797		0	54.19	2.81989e-05	2	1709.77	2.31873	58.6848	0
	High	LFQEPLMLK	2	1	1	P06797		0	41.26	0.000680834	2	1118.63	0.513368	17.4857	0
Q7TPR4	Alpha-actinin-1 OS=Mus musculus GN=Actn1 PE=1 SV=1 - [ACTN1_MOUSE]	169.08	4.26	2	3	3	4	892	103.004	5.37646
	A6	Sequence	# PSMs	# Proteins	# Protein Groups	Protein Group Accessions	Modifications	ΔCn	IonScore	Exp Value	Charge	MH+ [Da]	ΔM [ppm]	RT [min]	# Missed Cleavages
	High	VGWEQLLTTIAR	2	2	1	Q7TPR4		0	77.68	1.4587e-07	2	1386.77	0.65522	25.588	0
	High	TINEVENQILTR	1	2	1	Q7TPR4		0	50.93	7.9109e-05	2	1429.77	2.12232	52.4997	0
	High	LLETIDQLYLEYAK	1	1	1	Q7TPR4		0	40.47	0.000695507	2	1711.92	1.85367	78.649	0
P62259	14-3-3 protein epsilon OS=Mus musculus GN=Ywhae PE=1 SV=1 - [1433E_MOUSE]	166.75	14.12	6	2	4	4	255	29.1554	4.7417
	A6	Sequence	# PSMs	# Proteins	# Protein Groups	Protein Group Accessions	Modifications	ΔCn	IonScore	Exp Value	Charge	MH+ [Da]	ΔM [ppm]	RT [min]	# Missed Cleavages
	High	AAFDDAIAELDTLSEESYK	1	1	1	P62259		0	60.58	7.52486e-06	2	2087.97	2.68572	80.0184	0
	High	DSTLIMQLLR	1	7	2	P62259;P63101		0	46.48	0.000197917	2	1189.66	1.19346	77.308	0
	High	AAFDDAIAELDTLSEESYKDSTLIMQLLR	1	1	1	P62259		0	31.78	0.00600687	3	3258.62	3.4361	47.635	1
	High	LAEQAER	1	7	2	P62259;P63101		0	27.91	0.00889944	2	816.421	-0.353212	20.4026	0
P10107	Annexin A1 OS=Mus musculus GN=Anxa1 PE=1 SV=2 - [ANXA1_MOUSE]	161.9	10.12	1	3	3	4	346	38.71	7.37158
	A6	Sequence	# PSMs	# Proteins	# Protein Groups	Protein Group Accessions	Modifications	ΔCn	IonScore	Exp Value	Charge	MH+ [Da]	ΔM [ppm]	RT [min]	# Missed Cleavages
	High	GVDEATIIDILTK	2	1	1	P10107		0	73.37	3.59e-07	2	1387.77	1.69334	24.2226	0
	High	GTDVNVFTTILTSR	1	1	1	P10107		0	66.76	2.02428e-06	2	1523.81	1.91131	73.9229	0
	High	YSQHDMNK	1	1	1	P10107		0	21.77	0.0241851	2	1022.44	-0.307849	19.3366	0
O88968	Transcobalamin-2 OS=Mus musculus GN=Tcn2 PE=1 SV=1 - [TCO2_MOUSE]	161.34	17.67	1	3	3	4	430	47.5555	6.32861
	A6	Sequence	# PSMs	# Proteins	# Protein Groups	Protein Group Accessions	Modifications	ΔCn	IonScore	Exp Value	Charge	MH+ [Da]	ΔM [ppm]	RT [min]	# Missed Cleavages
	High	LAQDGGGFTYGTQASLSGPYLTSVLGK	1	1	1	O88968		0	60.52	8.56106e-06	3	2688.35	0.778016	73.7047	0
	High	APDTPLLQGIADYKPQDGETIELR	2	1	1	O88968		0	59.08	1.16797e-05	3	2640.36	2.10221	20.6649	0
	High	VASALSPYEQTFFVFAGSSLEDVLK	1	1	1	O88968		0	41.74	0.000643089	3	2705.37	1.29133	41.7885	0
P50608	Fibromodulin OS=Mus musculus GN=Fmod PE=2 SV=1 - [FMOD_MOUSE]	155.44	14.36	1	3	3	6	376	43.0275	6.03662
	A6	Sequence	# PSMs	# Proteins	# Protein Groups	Protein Group Accessions	Modifications	ΔCn	IonScore	Exp Value	Charge	MH+ [Da]	ΔM [ppm]	RT [min]	# Missed Cleavages
	High	IPPVNTNLENLYLQGNR	4	1	1	P50608		0	85.78	2.43102e-08	2	1955.04	1.32257	64.0667	0
	High	LDGNEIKR	1	1	1	P50608		0	41.26	0.000744429	2	944.516	0.147779	25.5857	1
	High	RVPDGLPSALEQLYLEHNNVYTVPDSYFR	1	1	1	P50608		0	27.89	0.0151176	4	3392.7	2.00589	24.3916	1
P62204	Calmodulin OS=Mus musculus GN=Calm1 PE=1 SV=2 - [CALM_MOUSE]	155.35	26.17	1	2	2	2	149	16.8268	4.22119
	A6	Sequence	# PSMs	# Proteins	# Protein Groups	Protein Group Accessions	Modifications	ΔCn	IonScore	Exp Value	Charge	MH+ [Da]	ΔM [ppm]	RT [min]	# Missed Cleavages
	High	EADIDGDGQVNYEEFVQMMTAK	1	1	1	P62204		0	86.85	9.19094e-09	2	2490.09	2.18286	77.3627	0
	High	EAFSLFDKDGDGTITTK	1	1	1	P62204		0	68.5	1.48316e-06	2	1844.89	1.55637	58.4501	1
Q00493	Carboxypeptidase E OS=Mus musculus GN=Cpe PE=1 SV=2 - [CBPE_MOUSE]	147.91	10.08	1	3	3	4	476	53.2223	5.18604
	A6	Sequence	# PSMs	# Proteins	# Protein Groups	Protein Group Accessions	Modifications	ΔCn	IonScore	Exp Value	Charge	MH+ [Da]	ΔM [ppm]	RT [min]	# Missed Cleavages
	High	LTASAPGYLAITK	2	1	1	Q00493		0	66.16	1.44051e-06	2	1305.74	0.972634	13.296	0
	High	IHIMPSLNPDGFEK	1	1	1	Q00493		0	42.59	0.000605888	2	1597.81	1.22087	60.9658	0
	High	VAVPFSPAVGVDFELESFSER	1	1	1	Q00493		0	39.16	0.00135293	2	2282.14	2.2551	83.7735	0
P08249	Malate dehydrogenase, mitochondrial OS=Mus musculus GN=Mdh2 PE=1 SV=3 - [MDHM_MOUSE]	145.41	8.88	1	2	2	5	338	35.5888	8.67529
	A6	Sequence	# PSMs	# Proteins	# Protein Groups	Protein Group Accessions	Modifications	ΔCn	IonScore	Exp Value	Charge	MH+ [Da]	ΔM [ppm]	RT [min]	# Missed Cleavages
	High	VAVLGASGGIGQPLSLLLK	3	1	1	P08249		0	93.13	1.76827e-09	2	1793.09	1.93179	83.635	0
	High	IFGVTTLDIVR	2	1	1	P08249		0	52.28	2.39582e-05	2	1233.72	0.931957	71.0061	0
Q8BTM8	Filamin-A OS=Mus musculus GN=Flna PE=1 SV=5 - [FLNA_MOUSE]	144.41	1.96	1	3	3	3	2647	281.046	6.03662
	A6	Sequence	# PSMs	# Proteins	# Protein Groups	Protein Group Accessions	Modifications	ΔCn	IonScore	Exp Value	Charge	MH+ [Da]	ΔM [ppm]	RT [min]	# Missed Cleavages
	High	ASGPGLNTTGVPASLPVEFTIDAK	1	1	1	Q8BTM8		0	50.72	7.03199e-05	2	2342.23	1.6606	73.896	0
	High	VTYTPMAPGSYLISIK	1	1	1	Q8BTM8		0	47.2	0.00018483	2	1740.93	1.8165	70.301	0
	High	VTVLFAGQHIAK	1	1	1	Q8BTM8		0	46.49	0.000123414	2	1283.75	0.305996	50.4266	0
P29621	Serine protease inhibitor A3C OS=Mus musculus GN=Serpina3c PE=2 SV=1 - [SPA3C_MOUSE]	143.44	9.35	4	1	2	10	417	46.7366	7.88428
	A6	Sequence	# PSMs	# Proteins	# Protein Groups	Protein Group Accessions	Modifications	ΔCn	IonScore	Exp Value	Charge	MH+ [Da]	ΔM [ppm]	RT [min]	# Missed Cleavages
	High	NPDTNIVFSPLSISAALAIVSLGAK	7	2	1	P29621		0	73.92	1.47417e-07	2	2498.39	0.754099	7.48546	0
	High	MQQVEASLQPETLR	3	6	2	P29621;Q91WP6		0	69.52	1.22855e-06	2	1629.83	1.66271	10.0367	0
P02088	Hemoglobin subunit beta-1 OS=Mus musculus GN=Hbb-b1 PE=1 SV=2 - [HBB1_MOUSE]	138.48	19.73	3	2	2	2	147	15.8301	7.6499
	A6	Sequence	# PSMs	# Proteins	# Protein Groups	Protein Group Accessions	Modifications	ΔCn	IonScore	Exp Value	Charge	MH+ [Da]	ΔM [ppm]	RT [min]	# Missed Cleavages
	High	YFDSFGDLSSASAIMGNAK	1	1	1	P02088		0	95.24	2.28908e-09	2	1980.91	2.8676	71.2355	0
	High	LLVVYPWTQR	1	3	1	P02088		0	43.24	0.000327227	2	1274.73	0.975063	67.4082	0
Q8VED5	Keratin, type II cytoskeletal 79 OS=Mus musculus GN=Krt79 PE=2 SV=2 - [K2C79_MOUSE]	137.81	5.65	7	1	3	3	531	57.5168	7.69385
	A6	Sequence	# PSMs	# Proteins	# Protein Groups	Protein Group Accessions	Modifications	ΔCn	IonScore	Exp Value	Charge	MH+ [Da]	ΔM [ppm]	RT [min]	# Missed Cleavages
	High	NLDLDSIIAEVK	1	1	1	Q8VED5		0	55.26	2.90405e-05	2	1329.73	1.39996	76.352	0
	High	FLEQQNK	1	16	4	P20152;Q8BGZ7;Q3UV17;Q8VED5		0	47.48	0.000207233	2	906.468	0.216166	27.0558	0
	High	LALDMEIATYR	1	2	2	P04104;Q8VED5		0.5625	35.07	0.00290945	2	1295.67	1.48283	18.6018	0
P51942	Cartilage matrix protein OS=Mus musculus GN=Matn1 PE=2 SV=2 - [MATN1_MOUSE]	136.48	7	1	2	2	2	500	54.3872	7.53271
	A6	Sequence	# PSMs	# Proteins	# Protein Groups	Protein Group Accessions	Modifications	ΔCn	IonScore	Exp Value	Charge	MH+ [Da]	ΔM [ppm]	RT [min]	# Missed Cleavages
	High	GGGSGSATDLVFLIDGSK	1	1	1	P51942		0	79.44	1.6325e-07	2	1680.85	1.98491	70.3686	0
	High	VGLVNYASTVKPEFPLR	1	1	1	P51942		0	57.04	1.22572e-05	2	1890.05	1.84449	67.0016	0
Q9QUN9	Dickkopf-related protein 3 OS=Mus musculus GN=Dkk3 PE=2 SV=1 - [DKK3_MOUSE]	136.07	10.6	1	2	2	2	349	38.3628	4.53857
	A6	Sequence	# PSMs	# Proteins	# Protein Groups	Protein Group Accessions	Modifications	ΔCn	IonScore	Exp Value	Charge	MH+ [Da]	ΔM [ppm]	RT [min]	# Missed Cleavages
	High	SAVEEMEAEEAAAK	1	1	1	Q9QUN9		0	74.71	1.28465e-07	2	1464.65	1.43737	43.3183	0
	High	SLAQEMAFEGPAPVESLGGEEEI	1	1	1	Q9QUN9		0	61.36	5.5201e-06	2	2390.11	1.75318	75.4705	0
Q62356	Follistatin-related protein 1 OS=Mus musculus GN=Fstl1 PE=1 SV=2 - [FSTL1_MOUSE]	135.07	14.38	1	4	4	5	306	34.5316	5.84619
	A6	Sequence	# PSMs	# Proteins	# Protein Groups	Protein Group Accessions	Modifications	ΔCn	IonScore	Exp Value	Charge	MH+ [Da]	ΔM [ppm]	RT [min]	# Missed Cleavages
	High	LSFQEFLK	2	1	1	Q62356		0	41.04	0.000460422	2	1011.55	0.0105326	19.575	0
	High	TGYVQELQK	1	1	1	Q62356		0	38.82	0.00115474	2	1065.56	-0.447527	36.598	0
	High	LIQWLEAEIIPDGWFSK	1	1	1	Q62356		0	28.38	0.0140129	2	2045.08	1.75404	91.6356	0
	High	GVQTHTEEEK	1	1	1	Q62356		0	26.83	0.0140057	2	1157.54	0.554287	17.6516	0
P43274	Histone H1.4 OS=Mus musculus GN=Hist1h1e PE=1 SV=2 - [H14_MOUSE]	132.6	13.7	3	1	3	3	219	21.964	11.1069
	A6	Sequence	# PSMs	# Proteins	# Protein Groups	Protein Group Accessions	Modifications	ΔCn	IonScore	Exp Value	Charge	MH+ [Da]	ΔM [ppm]	RT [min]	# Missed Cleavages
	High	SGVSLAALK	1	4	2	P15864;P43274		0	64.17	3.27315e-06	2	845.509	0.0728226	3.64575	0
	High	GTGASGSFK	1	5	3	P15864;P43274;P43276		0	35.21	0.00109534	2	811.394	-0.355761	20.765	0
	High	TSGPPVSELITK	1	1	1	P43274		0	33.22	0.00459756	2	1228.68	0.588801	50.7554	0
Q99PL5	Ribosome-binding protein 1 OS=Mus musculus GN=Rrbp1 PE=1 SV=2 - [RRBP1_MOUSE]	131.07	2.43	1	3	3	3	1605	172.776	9.33447
	A6	Sequence	# PSMs	# Proteins	# Protein Groups	Protein Group Accessions	Modifications	ΔCn	IonScore	Exp Value	Charge	MH+ [Da]	ΔM [ppm]	RT [min]	# Missed Cleavages
	High	EQEIAAVQAR	1	1	1	Q99PL5		0	55.98	2.22066e-05	2	1114.59	0.292053	33.5487	0
	High	AENSQLTER	1	1	1	Q99PL5		0	49.68	7.31996e-05	2	1047.51	0.647678	23.377	0
	High	KGEGPQNQGK	1	1	1	Q99PL5		0	25.41	0.0208611	2	1042.53	0.921559	2.64608	1
P11672	Neutrophil gelatinase-associated lipocalin OS=Mus musculus GN=Lcn2 PE=1 SV=1 - [NGAL_MOUSE]	128.01	16.5	1	3	3	4	200	22.8605	8.80713
	A6	Sequence	# PSMs	# Proteins	# Protein Groups	Protein Group Accessions	Modifications	ΔCn	IonScore	Exp Value	Charge	MH+ [Da]	ΔM [ppm]	RT [min]	# Missed Cleavages
	High	WYVVGLAGNAVQK	2	1	1	P11672		0	69.23	8.05942e-07	2	1404.77	1.74082	17.0042	0
	High	TKELSPELK	1	1	1	P11672		0	30.02	0.00856049	2	1044.59	-0.162659	33.0314	1
	High	AGQFTLGNMHR	1	1	1	P11672		0	28.76	0.0112423	2	1231.6	1.41518	42.5866	0
P40124	Adenylyl cyclase-associated protein 1 OS=Mus musculus GN=Cap1 PE=1 SV=4 - [CAP1_MOUSE]	126.77	8.65	1	2	2	3	474	51.5324	7.51807
	A6	Sequence	# PSMs	# Proteins	# Protein Groups	Protein Group Accessions	Modifications	ΔCn	IonScore	Exp Value	Charge	MH+ [Da]	ΔM [ppm]	RT [min]	# Missed Cleavages
	High	LSDLLAPISEQIQEVITFR	2	1	1	P40124		0	65.66	1.42613e-06	2	2172.19	0.47186	32.1806	0
	High	GAVPYVQAFDSLLANPVAEYLK	1	1	1	P40124		0	61.11	6.46676e-06	2	2365.25	0.628952	94.6898	0
Q8BGZ7	Keratin, type II cytoskeletal 75 OS=Mus musculus GN=Krt75 PE=1 SV=1 - [K2C75_MOUSE]	125.92	3.45	10	1	2	3	551	59.7039	8.30908
	A6	Sequence	# PSMs	# Proteins	# Protein Groups	Protein Group Accessions	Modifications	ΔCn	IonScore	Exp Value	Charge	MH+ [Da]	ΔM [ppm]	RT [min]	# Missed Cleavages
	High	SLDLDSIIAEVK	2	4	1	Q8BGZ7		0	78.44	1.35342e-07	2	1302.72	1.08161	76.4205	0
	High	FLEQQNK	1	16	4	P20152;Q8BGZ7;Q3UV17;Q8VED5		0	47.48	0.000207233	2	906.468	0.216166	27.0558	0
P06745	Glucose-6-phosphate isomerase OS=Mus musculus GN=Gpi PE=1 SV=4 - [G6PI_MOUSE]	125.51	7.89	1	2	2	4	558	62.7272	8.1333
	A6	Sequence	# PSMs	# Proteins	# Protein Groups	Protein Group Accessions	Modifications	ΔCn	IonScore	Exp Value	Charge	MH+ [Da]	ΔM [ppm]	RT [min]	# Missed Cleavages
	High	ILLANFLAQTEALMK	3	1	1	P06745		0	87.44	7.66283e-09	2	1675.95	1.24224	29.9041	0
	High	SITDIINIGIGGSDLGPLMVTEALKPYSK	1	1	1	P06745		0	38.07	0.000709596	3	3002.61	0.844199	30.6521	0
Q91W90	Thioredoxin domain-containing protein 5 OS=Mus musculus GN=Txndc5 PE=1 SV=2 - [TXND5_MOUSE]	122.98	11.27	1	2	2	3	417	46.3859	5.78271
	A6	Sequence	# PSMs	# Proteins	# Protein Groups	Protein Group Accessions	Modifications	ΔCn	IonScore	Exp Value	Charge	MH+ [Da]	ΔM [ppm]	RT [min]	# Missed Cleavages
	High	DFETLENWMLQTLNEEPATPEPEAEPPRAPELK	2	1	1	Q91W90		0	90.76	8.05882e-09	3	3821.83	1.81199	29.0458	1
	High	SFEDTIAQGITFVK	1	1	1	Q91W90		0	32.22	0.00566803	2	1555.8	1.73853	71.6721	0
P02535	Keratin, type I cytoskeletal 10 OS=Mus musculus GN=Krt10 PE=1 SV=3 - [K1C10_MOUSE]	121.36	3.68	6	2	2	2	570	57.7351	5.10986
	A6	Sequence	# PSMs	# Proteins	# Protein Groups	Protein Group Accessions	Modifications	ΔCn	IonScore	Exp Value	Charge	MH+ [Da]	ΔM [ppm]	RT [min]	# Missed Cleavages
	High	ALEESNYELEGK	1	1	1	P02535		0	79.97	8.65961e-08	2	1381.65	1.16279	39.8149	0
	High	VTMQNLNDR	1	6	1	P02535		0	41.39	0.000588146	2	1090.53	0.0294885	33.7302	0
P30412	Peptidyl-prolyl cis-trans isomerase C OS=Mus musculus GN=Ppic PE=1 SV=1 - [PPIC_MOUSE]	121.21	14.62	1	2	2	2	212	22.7797	7.50342
	A6	Sequence	# PSMs	# Proteins	# Protein Groups	Protein Group Accessions	Modifications	ΔCn	IonScore	Exp Value	Charge	MH+ [Da]	ΔM [ppm]	RT [min]	# Missed Cleavages
	High	IVIGLFGNVVPK	1	1	1	P30412		0	62.64	1.97947e-06	2	1255.78	1.01192	73.8411	0
	High	DGTGGMSIYGETFPDENFK	1	1	1	P30412		0	58.57	5.42082e-06	2	2064.89	1.50525	63.2409	0
P04104	Keratin, type II cytoskeletal 1 OS=Mus musculus GN=Krt1 PE=1 SV=4 - [K2C1_MOUSE]	120.23	3.61	5	2	2	2	637	65.5653	8.14795
	A6	Sequence	# PSMs	# Proteins	# Protein Groups	Protein Group Accessions	Modifications	ΔCn	IonScore	Exp Value	Charge	MH+ [Da]	ΔM [ppm]	RT [min]	# Missed Cleavages
	High	TNAENEFVTIK	1	1	1	P04104		0	61.87	7.60652e-06	2	1265.64	0.669877	2.99771	0
	High	FLEQQNQVLQTK	1	5	1	P04104		0	58.36	1.64117e-05	2	1475.79	1.74015	45.0339	0
O88200	C-type lectin domain family 11 member A OS=Mus musculus GN=Clec11a PE=2 SV=1 - [CLC11_MOUSE]	118.43	11.59	1	3	3	3	328	36.4289	4.99561
	A6	Sequence	# PSMs	# Proteins	# Protein Groups	Protein Group Accessions	Modifications	ΔCn	IonScore	Exp Value	Charge	MH+ [Da]	ΔM [ppm]	RT [min]	# Missed Cleavages
	High	DFETQAAAQAR	1	1	1	O88200		0	51.13	6.24432e-05	2	1207.57	1.20206	35.9007	0
	High	AALAPYNWPVWLGVHDR	1	1	1	O88200		0	38.96	0.00127057	2	1965.02	1.95011	77.5284	0
	High	GGSLAQPADR	1	1	1	O88200		0	28.34	0.0101856	2	971.491	0.110021	25.3352	0
Q14BU0	Unique cartilage matrix-associated protein OS=Mus musculus OX=10090 GN=Ucma PE=1 SV=1 - [UCMA_MOUSE]	115.82	18.12	1	2	2	3	138	16.5692	5.71924
	A6	Sequence	# PSMs	# Proteins	# Protein Groups	Protein Group Accessions	Modifications	ΔCn	IonScore	Exp Value	Charge	MH+ [Da]	ΔM [ppm]	RT [min]	# Missed Cleavages
	High	IFMQESDASNFLK	2	1	1	Q14BU0		0	76.03	2.18277e-07	2	1529.73	0.86801	17.085	0
	High	QAAAEGVQEGVK	1	1	1	Q14BU0		0	39.79	0.000745175	2	1186.61	-0.669937	27.6091	0
Q03265	ATP synthase subunit alpha, mitochondrial OS=Mus musculus GN=Atp5a1 PE=1 SV=1 - [ATPA_MOUSE]	115.51	5.24	1	2	2	2	553	59.7156	9.18799
	A6	Sequence	# PSMs	# Proteins	# Protein Groups	Protein Group Accessions	Modifications	ΔCn	IonScore	Exp Value	Charge	MH+ [Da]	ΔM [ppm]	RT [min]	# Missed Cleavages
	High	TGTAEMSSILEER	1	1	1	Q03265		0	63.03	4.18099e-06	2	1423.68	1.52662	52.2287	0
	High	TGAIVDVPVGEELLGR	1	1	1	Q03265		0	52.48	4.35001e-05	2	1624.9	2.84812	69.9317	0
P56480	ATP synthase subunit beta, mitochondrial OS=Mus musculus GN=Atp5b PE=1 SV=2 - [ATPB_MOUSE]	114.42	13.61	1	3	3	3	529	56.2655	5.33838
	A6	Sequence	# PSMs	# Proteins	# Protein Groups	Protein Group Accessions	Modifications	ΔCn	IonScore	Exp Value	Charge	MH+ [Da]	ΔM [ppm]	RT [min]	# Missed Cleavages
	High	AIAELGIYPAVDPLDSTSR	1	1	1	P56480		0	54.6	3.88345e-05	2	1988.04	1.24094	72.1634	0
	High	SLQDIIAILGMDELSEEDKLTVSR	1	1	1	P56480		0	37.01	0.001921	3	2675.39	1.62846	30.0944	1
	High	IVAVIGAVVDVQFDEGLPPILNALEVQGR	1	1	1	P56480		0	22.81	0.0190348	3	3031.69	1.35321	6.9255	0
Q01768	Nucleoside diphosphate kinase B OS=Mus musculus GN=Nme2 PE=1 SV=1 - [NDKB_MOUSE]	112.14	23.68	1	1	2	2	152	17.3519	7.50342
	A6	Sequence	# PSMs	# Proteins	# Protein Groups	Protein Group Accessions	Modifications	ΔCn	IonScore	Exp Value	Charge	MH+ [Da]	ΔM [ppm]	RT [min]	# Missed Cleavages
	High	VMLGETNPADSKPGTIR	1	2	2	P15532;Q01768		0	78.07	1.77009e-07	2	1785.92	2.37446	43.9408	0
	High	YMNSGPVVAMVWEGLNVVK	1	1	1	Q01768		0	34.07	0.00428957	2	2093.06	1.17336	89.7976	0
P98063	Bone morphogenetic protein 1 OS=Mus musculus GN=Bmp1 PE=1 SV=2 - [BMP1_MOUSE]	112.07	1.61	1	1	1	1	991	111.595	6.94678
	A6	Sequence	# PSMs	# Proteins	# Protein Groups	Protein Group Accessions	Modifications	ΔCn	IonScore	Exp Value	Charge	MH+ [Da]	ΔM [ppm]	RT [min]	# Missed Cleavages
	High	AAAFLGDIALDEEDLR	1	1	1	P98063		0	112.07	6.45704e-11	2	1718.86	1.99167	71.6447	0
P02468	Laminin subunit gamma-1 OS=Mus musculus GN=Lamc1 PE=1 SV=2 - [LAMC1_MOUSE]	110.51	1.62	1	2	2	2	1607	177.185	5.21143
	A6	Sequence	# PSMs	# Proteins	# Protein Groups	Protein Group Accessions	Modifications	ΔCn	IonScore	Exp Value	Charge	MH+ [Da]	ΔM [ppm]	RT [min]	# Missed Cleavages
	High	LSAEDLVLEGAGLR	1	1	1	P02468		0	71.66	7.26691e-07	2	1442.79	1.56485	70.7722	0
	High	NTIEETGILAER	1	1	1	P02468		0	38.85	0.00153774	2	1345.7	0.179253	7.77906	0
P15532	Nucleoside diphosphate kinase A OS=Mus musculus GN=Nme1 PE=1 SV=1 - [NDKA_MOUSE]	109.99	21.05	1	1	2	2	152	17.1969	7.37158
	A6	Sequence	# PSMs	# Proteins	# Protein Groups	Protein Group Accessions	Modifications	ΔCn	IonScore	Exp Value	Charge	MH+ [Da]	ΔM [ppm]	RT [min]	# Missed Cleavages
	High	VMLGETNPADSKPGTIR	1	2	2	P15532;Q01768		0	78.07	1.77009e-07	2	1785.92	2.37446	43.9408	0
	High	EISLWFQPEELVEYK	1	1	1	P15532		0	31.92	0.00777652	2	1909.96	2.24649	83.2329	0
Q9QXS1	Plectin OS=Mus musculus GN=Plec PE=1 SV=3 - [PLEC_MOUSE]	107.84	1.17	1	2	2	3	4691	533.861	5.96045
	A6	Sequence	# PSMs	# Proteins	# Protein Groups	Protein Group Accessions	Modifications	ΔCn	IonScore	Exp Value	Charge	MH+ [Da]	ΔM [ppm]	RT [min]	# Missed Cleavages
	High	DLLQPEVAVALLEAQAGTGHIIDPATSAR	1	1	1	Q9QXS1		0	71.89	3.26807e-07	3	2956.58	0.917618	28.1265	0
	High	QLLSPGTALILLEAQAASGFLLDPVR	2	1	1	Q9QXS1		0	35.95	0.000923737	3	2693.52	-0.632427	47.6004	0
Q61576	Peptidyl-prolyl cis-trans isomerase FKBP10 OS=Mus musculus GN=Fkbp10 PE=1 SV=2 - [FKB10_MOUSE]	106.47	6.88	1	3	3	4	581	64.6564	5.64307
	A6	Sequence	# PSMs	# Proteins	# Protein Groups	Protein Group Accessions	Modifications	ΔCn	IonScore	Exp Value	Charge	MH+ [Da]	ΔM [ppm]	RT [min]	# Missed Cleavages
	High	LFSSHDYEAPQEITLGANK	2	1	1	Q61576		0	52.86	6.10776e-05	2	2120.04	2.78141	56.2555	0
	High	IIIPPFLAYGEK	1	1	1	Q61576		0	26.9	0.00877947	2	1360.79	1.22787	78.7591	0
	High	LKSDEDQER	1	1	1	Q61576		0	26.71	0.012585	2	1119.53	-0.612904	16.6038	1
Q07235	Glia-derived nexin OS=Mus musculus GN=Serpine2 PE=1 SV=2 - [GDN_MOUSE]	106.05	8.06	1	2	2	2	397	44.1794	9.84717
	A6	Sequence	# PSMs	# Proteins	# Protein Groups	Protein Group Accessions	Modifications	ΔCn	IonScore	Exp Value	Charge	MH+ [Da]	ΔM [ppm]	RT [min]	# Missed Cleavages
	High	SYQVPMLAQLSVFR	1	1	1	Q07235		0	54.31	3.29906e-05	2	1638.87	1.30643	80.6135	0
	High	GMIDNLLSPNLIDGALTR	1	1	1	Q07235		0	51.74	6.19643e-05	2	1913.02	1.77601	84.5199	0
O89023	Tripeptidyl-peptidase 1 OS=Mus musculus GN=Tpp1 PE=1 SV=2 - [TPP1_MOUSE]	105.39	7.3	1	2	2	4	562	61.3038	6.56592
	A6	Sequence	# PSMs	# Proteins	# Protein Groups	Protein Group Accessions	Modifications	ΔCn	IonScore	Exp Value	Charge	MH+ [Da]	ΔM [ppm]	RT [min]	# Missed Cleavages
	High	LSELVQAVSDPSSPQYGK	1	1	1	O89023		0	55.94	2.80151e-05	2	1904.96	1.69722	53.3029	0
	High	YLTLEDVAELVQPSPLTLLTVQK	3	1	1	O89023		0	49.45	4.12618e-05	2	2570.43	-0.0725612	99.1817	0
P13020	Gelsolin OS=Mus musculus GN=Gsn PE=1 SV=3 - [GELS_MOUSE]	100.56	5.77	1	2	2	3	780	85.8881	6.17627
	A6	Sequence	# PSMs	# Proteins	# Protein Groups	Protein Group Accessions	Modifications	ΔCn	IonScore	Exp Value	Charge	MH+ [Da]	ΔM [ppm]	RT [min]	# Missed Cleavages
	High	QTQVSVLPEGGETPLFK	1	1	1	P13020		0	57.46	1.6691e-05	2	1829.97	2.11371	64.176	0
	High	VPFDAATLHTSTAMAAQHGMDDDGTGQK	1	1	1	P13020		0	43.1	0.000301214	4	2873.29	1.7239	12.1944	0
	High	qTQVSVLPEGGETPLFK	1	1	1	P13020	N-Term(Gln->pyro-Glu)	0	29.45	0.0134499	2	1812.94	2.16651	70.0831	0
Q61207	Prosaposin OS=Mus musculus GN=Psap PE=1 SV=2 - [SAP_MOUSE]	99.34	6.1	1	2	2	4	557	61.3814	5.18604
	A6	Sequence	# PSMs	# Proteins	# Protein Groups	Protein Group Accessions	Modifications	ΔCn	IonScore	Exp Value	Charge	MH+ [Da]	ΔM [ppm]	RT [min]	# Missed Cleavages
	High	qLESNKIPEVDMAR	1	1	1	Q61207	N-Term(Gln->pyro-Glu)	0	50.31	0.000109405	2	1612.8	1.78679	55.2989	1
	High	VVAPFMSNIPLLLYPQDHPR	3	1	1	Q61207		0	49.03	9.62699e-05	2	2307.23	1.08411	84.9361	0
Q9EPW4	C-type lectin domain family 3 member A OS=Mus musculus GN=Clec3a PE=3 SV=1 - [CLC3A_MOUSE]	99.03	10.2	1	1	1	1	196	22.1773	8.95361
	A6	Sequence	# PSMs	# Proteins	# Protein Groups	Protein Group Accessions	Modifications	ΔCn	IonScore	Exp Value	Charge	MH+ [Da]	ΔM [ppm]	RT [min]	# Missed Cleavages
	High	SLPGVNDFWLGINDMVTEGK	1	1	1	Q9EPW4		0	99.03	1.4378e-09	2	2192.07	0.794327	87.3421	0
P02301	Histone H3.3C OS=Mus musculus GN=H3f3c PE=3 SV=3 - [H3C_MOUSE]	94.52	16.91	4	3	3	3	136	15.3055	11.1362
	A6	Sequence	# PSMs	# Proteins	# Protein Groups	Protein Group Accessions	Modifications	ΔCn	IonScore	Exp Value	Charge	MH+ [Da]	ΔM [ppm]	RT [min]	# Missed Cleavages
	High	STELLIR	1	4	1	P02301		0	43.44	0.000380434	2	831.493	-1.05833	2.84136	0
	High	EIAQDFK	1	4	1	P02301		0	25.56	0.0215428	2	850.431	-0.0267444	33.3937	0
	High	YRPGTVALR	1	4	1	P02301		0	25.52	0.0187964	2	1032.59	-0.625047	35.1319	0
Q8BFR4	N-acetylglucosamine-6-sulfatase OS=Mus musculus GN=Gns PE=1 SV=1 - [GNS_MOUSE]	93.53	4.6	1	2	2	2	544	61.1357	8.23584
	A6	Sequence	# PSMs	# Proteins	# Protein Groups	Protein Group Accessions	Modifications	ΔCn	IonScore	Exp Value	Charge	MH+ [Da]	ΔM [ppm]	RT [min]	# Missed Cleavages
	High	WQTLLSVDDLVEK	1	1	1	Q8BFR4		0	60.47	9.96146e-06	2	1545.82	1.81256	72.8802	0
	High	IQEPYTFPAILK	1	1	1	Q8BFR4		0	33.06	0.00328717	2	1419.79	1.27157	68.4004	0
Q60605	Myosin light polypeptide 6 OS=Mus musculus GN=Myl6 PE=1 SV=3 - [MYL6_MOUSE]	93.11	19.21	2	2	2	5	151	16.9191	4.65283
	A6	Sequence	# PSMs	# Proteins	# Protein Groups	Protein Group Accessions	Modifications	ΔCn	IonScore	Exp Value	Charge	MH+ [Da]	ΔM [ppm]	RT [min]	# Missed Cleavages
	High	VLDFEHFLPMLQTVAK	4	1	1	Q60605		0	52.98	4.68256e-05	2	1888.01	2.66173	88.9675	0
	High	ALGQNPTNAEVLK	1	2	1	Q60605		0	40.13	0.000752145	2	1354.73	-0.0751634	42.1129	0
Q99PT1	Rho GDP-dissociation inhibitor 1 OS=Mus musculus GN=Arhgdia PE=1 SV=3 - [GDIR1_MOUSE]	92.29	15.2	1	2	2	2	204	23.3928	5.19873
	A6	Sequence	# PSMs	# Proteins	# Protein Groups	Protein Group Accessions	Modifications	ΔCn	IonScore	Exp Value	Charge	MH+ [Da]	ΔM [ppm]	RT [min]	# Missed Cleavages
	High	VAVSADPNVPNVIVTR	1	1	1	Q99PT1		0	53.73	2.56304e-05	2	1650.92	1.38955	55.5462	0
	High	AEEYEFLTPMEEAPK	1	1	1	Q99PT1		0	38.56	0.000821963	2	1783.81	2.00506	62.9603	0
P25785	Metalloproteinase inhibitor 2 OS=Mus musculus GN=Timp2 PE=1 SV=2 - [TIMP2_MOUSE]	92.28	13.64	1	2	2	3	220	24.3121	7.48877
	A6	Sequence	# PSMs	# Proteins	# Protein Groups	Protein Group Accessions	Modifications	ΔCn	IonScore	Exp Value	Charge	MH+ [Da]	ΔM [ppm]	RT [min]	# Missed Cleavages
	High	EVDSGNDIYGNPIKR	1	1	1	P25785		0	48.46	0.000138284	2	1676.83	1.9589	41.0774	1
	High	GAAPPKQEFLDIEDP	2	1	1	P25785		0	43.82	0.000435702	2	1626.8	1.50178	57.7052	1
Q9WVJ9	EGF-containing fibulin-like extracellular matrix protein 2 OS=Mus musculus GN=Efemp2 PE=1 SV=1 - [FBLN4_MOUSE]	91.78	7.67	1	2	2	3	443	49.3923	4.89404
	A6	Sequence	# PSMs	# Proteins	# Protein Groups	Protein Group Accessions	Modifications	ΔCn	IonScore	Exp Value	Charge	MH+ [Da]	ΔM [ppm]	RT [min]	# Missed Cleavages
	High	SVPADVFQIQATSVYPGAYNAFQIR	2	1	1	Q9WVJ9		0	63.14	4.73156e-06	3	2742.39	1.34074	24.8961	0
	High	EQPSSIVHR	1	1	1	Q9WVJ9		0	28.64	0.0153186	2	1052.55	-1.37638	28.4841	0
P05977	Myosin light chain 1/3, skeletal muscle isoform OS=Mus musculus GN=Myl1 PE=1 SV=2 - [MYL1_MOUSE]	86.55	12.23	1	2	2	3	188	20.5814	5.03369
	A6	Sequence	# PSMs	# Proteins	# Protein Groups	Protein Group Accessions	Modifications	ΔCn	IonScore	Exp Value	Charge	MH+ [Da]	ΔM [ppm]	RT [min]	# Missed Cleavages
	High	ITLSQVGDVLR	2	1	1	P05977		0	59.45	1.11231e-05	2	1200.69	0.125359	62.7432	0
	High	ALGTNPTNAEVK	1	1	1	P05977		0	27.1	0.019011	2	1214.64	0.116587	33.5731	0
Q9R1Q9	V-type proton ATPase subunit S1 OS=Mus musculus GN=Atp6ap1 PE=1 SV=1 - [VAS1_MOUSE]	85.01	3.89	1	1	1	1	463	50.9751	5.92236
	A6	Sequence	# PSMs	# Proteins	# Protein Groups	Protein Group Accessions	Modifications	ΔCn	IonScore	Exp Value	Charge	MH+ [Da]	ΔM [ppm]	RT [min]	# Missed Cleavages
	High	EVLTGNDEVIGQVLSTLK	1	1	1	Q9R1Q9		0	85.01	2.30315e-08	2	1915.04	1.86754	79.9765	0
P37889	Fibulin-2 OS=Mus musculus GN=Fbln2 PE=1 SV=2 - [FBLN2_MOUSE]	82.64	2.29	1	2	2	2	1221	131.746	4.67822
	A6	Sequence	# PSMs	# Proteins	# Protein Groups	Protein Group Accessions	Modifications	ΔCn	IonScore	Exp Value	Charge	MH+ [Da]	ΔM [ppm]	RT [min]	# Missed Cleavages
	High	IGPAPAFAGDTISLTITK	1	1	1	P37889		0	45.72	0.000155392	2	1772.98	0.852384	69.9591	0
	High	RPPEPEAAPR	1	1	1	P37889		0	36.92	0.00223559	2	1119.59	-1.6154	26.0637	0
P07141	Macrophage colony-stimulating factor 1 OS=Mus musculus GN=Csf1 PE=1 SV=2 - [CSF1_MOUSE]	82.59	2.54	1	1	1	3	552	60.611	5.23682
	A6	Sequence	# PSMs	# Proteins	# Protein Groups	Protein Group Accessions	Modifications	ΔCn	IonScore	Exp Value	Charge	MH+ [Da]	ΔM [ppm]	RT [min]	# Missed Cleavages
	High	AFFLVQDIIDETMR	3	1	1	P07141		0	82.59	6.52707e-08	2	1697.86	1.4661	92.978	0
P0CG49	Polyubiquitin-B OS=Mus musculus GN=Ubb PE=2 SV=1 - [UBB_MOUSE]	82.07	32.79	4	2	2	2	305	34.3475	7.53271
	A6	Sequence	# PSMs	# Proteins	# Protein Groups	Protein Group Accessions	Modifications	ΔCn	IonScore	Exp Value	Charge	MH+ [Da]	ΔM [ppm]	RT [min]	# Missed Cleavages
	High	TITLEVEPSDTIENVK	1	4	1	P0CG49		0	50.48	0.000117293	2	1787.93	1.38477	16.3901	0
	High	TLSDYNIQK	1	4	1	P0CG49		0	31.59	0.00703827	2	1081.55	-0.362209	36.7652	0
P08113	Endoplasmin OS=Mus musculus GN=Hsp90b1 PE=1 SV=2 - [ENPL_MOUSE]	81.52	1.75	1	1	1	1	802	92.4183	4.81787
	A6	Sequence	# PSMs	# Proteins	# Protein Groups	Protein Group Accessions	Modifications	ΔCn	IonScore	Exp Value	Charge	MH+ [Da]	ΔM [ppm]	RT [min]	# Missed Cleavages
	High	GVVDSDDLPLNVSR	1	1	1	P08113		0	81.52	6.65935e-08	2	1485.76	1.72593	55.6657	0
P08905	Lysozyme C-2 OS=Mus musculus GN=Lyz2 PE=1 SV=2 - [LYZ2_MOUSE]	81.44	10.14	1	1	1	2	148	16.6782	8.80713
	A6	Sequence	# PSMs	# Proteins	# Protein Groups	Protein Group Accessions	Modifications	ΔCn	IonScore	Exp Value	Charge	MH+ [Da]	ΔM [ppm]	RT [min]	# Missed Cleavages
	High	GDQSTDYGIFQINSR	2	1	1	P08905		0	81.44	4.70155e-08	2	1700.79	1.51421	15.3443	0
P05064	Fructose-bisphosphate aldolase A OS=Mus musculus GN=Aldoa PE=1 SV=2 - [ALDOA_MOUSE]	80.31	4.12	1	1	1	1	364	39.3313	8.08936
	A6	Sequence	# PSMs	# Proteins	# Protein Groups	Protein Group Accessions	Modifications	ΔCn	IonScore	Exp Value	Charge	MH+ [Da]	ΔM [ppm]	RT [min]	# Missed Cleavages
	High	FSNEEIAMATVTALR	1	1	1	P05064		0	80.31	1.14061e-07	2	1652.83	0.82761	68.3331	0
Q9ES30	Complement C1q tumor necrosis factor-related protein 3 OS=Mus musculus GN=C1qtnf3 PE=2 SV=1 - [C1QT3_MOUSE]	78.08	7.32	1	2	2	2	246	26.8108	6.7417
	A6	Sequence	# PSMs	# Proteins	# Protein Groups	Protein Group Accessions	Modifications	ΔCn	IonScore	Exp Value	Charge	MH+ [Da]	ΔM [ppm]	RT [min]	# Missed Cleavages
	High	GDEVWLR	1	1	1	Q9ES30		0	41.58	0.000469141	2	874.442	-0.246307	3.37278	0
	High	SDTSSNHAVLK	1	1	1	Q9ES30		0	36.5	0.00177978	2	1158.57	-0.301008	23.0026	0
P55065	Phospholipid transfer protein OS=Mus musculus GN=Pltp PE=1 SV=1 - [PLTP_MOUSE]	77.79	6.49	1	2	2	2	493	54.4185	6.62451
	A6	Sequence	# PSMs	# Proteins	# Protein Groups	Protein Group Accessions	Modifications	ΔCn	IonScore	Exp Value	Charge	MH+ [Da]	ΔM [ppm]	RT [min]	# Missed Cleavages
	High	GVQIPLPEGINFVR	1	1	1	P55065		0	44.91	0.000154968	2	1538.87	2.09158	74.7038	0
	High	FLEQELETITIPDVYGAK	1	1	1	P55065		0	32.88	0.00517805	2	2066.07	2.04863	78.0811	0
P01887	Beta-2-microglobulin OS=Mus musculus GN=B2m PE=1 SV=2 - [B2MG_MOUSE]	77.54	15.97	1	2	2	2	119	13.7699	8.44092
	A6	Sequence	# PSMs	# Proteins	# Protein Groups	Protein Group Accessions	Modifications	ΔCn	IonScore	Exp Value	Charge	MH+ [Da]	ΔM [ppm]	RT [min]	# Missed Cleavages
	High	TPQIQVYSR	1	1	1	P01887		0	53.95	5.13464e-05	2	1091.58	0.323471	39.6107	0
	High	VEMSDMSFSK	1	1	1	P01887		0	23.59	0.0159055	2	1160.5	-0.024025	45.4915	0
O70251	Elongation factor 1-beta OS=Mus musculus GN=Eef1b PE=1 SV=5 - [EF1B_MOUSE]	75.72	6.67	1	1	1	1	225	24.6782	4.69092
	A6	Sequence	# PSMs	# Proteins	# Protein Groups	Protein Group Accessions	Modifications	ΔCn	IonScore	Exp Value	Charge	MH+ [Da]	ΔM [ppm]	RT [min]	# Missed Cleavages
	High	TPAGLQVLNDYLADK	1	1	1	O70251		0	75.72	2.86671e-07	2	1617.85	1.42302	70.2876	0
P97927	Laminin subunit alpha-4 OS=Mus musculus GN=Lama4 PE=1 SV=2 - [LAMA4_MOUSE]	75.01	0.88	1	1	1	1	1816	201.692	6.21436
	A6	Sequence	# PSMs	# Proteins	# Protein Groups	Protein Group Accessions	Modifications	ΔCn	IonScore	Exp Value	Charge	MH+ [Da]	ΔM [ppm]	RT [min]	# Missed Cleavages
	High	SLFPVVLEQLDDYNAK	1	1	1	P97927		0	75.01	2.87105e-07	2	1850.96	2.51015	80.807	0
P55288	Cadherin-11 OS=Mus musculus GN=Cdh11 PE=1 SV=1 - [CAD11_MOUSE]	74.16	5.65	1	2	2	2	796	88.0579	4.89404
	A6	Sequence	# PSMs	# Proteins	# Protein Groups	Protein Group Accessions	Modifications	ΔCn	IonScore	Exp Value	Charge	MH+ [Da]	ΔM [ppm]	RT [min]	# Missed Cleavages
	High	ISVEDADEPPMFLAPSYIHEVQENAAAGTVVGR	1	1	1	P55288		0	40.58	0.000857484	3	3512.71	3.44356	79.7553	0
	High	FFTINPEDGFIK	1	1	1	P55288		0	33.58	0.00407834	2	1427.72	0.610655	21.1533	0
P16675	Lysosomal protective protein OS=Mus musculus GN=Ctsa PE=1 SV=1 - [PPGB_MOUSE]	73.61	3.38	1	1	1	2	474	53.8095	5.85889
	A6	Sequence	# PSMs	# Proteins	# Protein Groups	Protein Group Accessions	Modifications	ΔCn	IonScore	Exp Value	Charge	MH+ [Da]	ΔM [ppm]	RT [min]	# Missed Cleavages
	High	YEDTLVVQDFGNIFTR	2	1	1	P16675		0	73.61	4.50755e-07	2	1916.94	1.50175	24.4871	0
P50543	Protein S100-A11 OS=Mus musculus GN=S100a11 PE=1 SV=1 - [S10AB_MOUSE]	72.75	16.33	1	1	1	2	98	11.0755	5.45264
	A6	Sequence	# PSMs	# Proteins	# Protein Groups	Protein Group Accessions	Modifications	ΔCn	IonScore	Exp Value	Charge	MH+ [Da]	ΔM [ppm]	RT [min]	# Missed Cleavages
	High	TEFLSFMNTELAAFTK	2	1	1	P50543		0	72.75	5.89282e-07	2	1849.91	2.34799	27.957	0
Q3UV17	Keratin, type II cytoskeletal 2 oral OS=Mus musculus GN=Krt76 PE=2 SV=1 - [K22O_MOUSE]	72.73	2.69	7	1	2	2	594	62.806	8.42627
	A6	Sequence	# PSMs	# Proteins	# Protein Groups	Protein Group Accessions	Modifications	ΔCn	IonScore	Exp Value	Charge	MH+ [Da]	ΔM [ppm]	RT [min]	# Missed Cleavages
	High	FLEQQNK	1	16	4	P20152;Q8BGZ7;Q3UV17;Q8VED5		0	47.48	0.000207233	2	906.468	0.216166	27.0558	0
	High	AQYEDIAQK	1	1	1	Q3UV17		0	25.25	0.0250772	2	1065.52	0.81552	30.977	0
Q64727	Vinculin OS=Mus musculus GN=Vcl PE=1 SV=4 - [VINC_MOUSE]	72.03	1.97	1	1	1	1	1066	116.644	5.99854
	A6	Sequence	# PSMs	# Proteins	# Protein Groups	Protein Group Accessions	Modifications	ΔCn	IonScore	Exp Value	Charge	MH+ [Da]	ΔM [ppm]	RT [min]	# Missed Cleavages
	High	AIPDLTAPVAAVQAAVSNLVR	1	1	1	Q64727		0	72.03	2.27797e-07	2	2076.18	1.13672	98.6314	0
O88839	Disintegrin and metalloproteinase domain-containing protein 15 OS=Mus musculus GN=Adam15 PE=1 SV=2 - [ADA15_MOUSE]	71.85	2.66	1	1	1	1	864	92.6035	6.53662
	A6	Sequence	# PSMs	# Proteins	# Protein Groups	Protein Group Accessions	Modifications	ΔCn	IonScore	Exp Value	Charge	MH+ [Da]	ΔM [ppm]	RT [min]	# Missed Cleavages
	High	VVQDSPPMSLADVLQTGLPEALR	1	1	1	O88839		0	71.85	4.83317e-07	2	2436.28	0.960949	86.884	0
O35701	Matrilin-3 OS=Mus musculus GN=Matn3 PE=1 SV=2 - [MATN3_MOUSE]	71.23	6.03	1	1	1	1	481	51.8116	7.47412
	A6	Sequence	# PSMs	# Proteins	# Protein Groups	Protein Group Accessions	Modifications	ΔCn	IonScore	Exp Value	Charge	MH+ [Da]	ΔM [ppm]	RT [min]	# Missed Cleavages
	High	ITPLSTGTMSGLAIQTAMEEAFTVEAGAR	1	1	1	O35701		0	71.23	8.66359e-07	3	2953.46	-0.0228675	30.5229	0
Q3THE2	Myosin regulatory light chain 12B OS=Mus musculus GN=Myl12b PE=1 SV=2 - [ML12B_MOUSE]	70.44	10.47	2	1	1	1	172	19.7665	4.84326
	A6	Sequence	# PSMs	# Proteins	# Protein Groups	Protein Group Accessions	Modifications	ΔCn	IonScore	Exp Value	Charge	MH+ [Da]	ΔM [ppm]	RT [min]	# Missed Cleavages
	High	ATSNVFAMFDQSQIQEFK	1	2	1	Q3THE2		0	70.44	8.94613e-07	2	2090.99	1.23352	75.6613	0
P63028	Translationally-controlled tumor protein OS=Mus musculus GN=Tpt1 PE=1 SV=1 - [TCTP_MOUSE]	69.42	8.14	1	1	1	1	172	19.4496	4.85596
	A6	Sequence	# PSMs	# Proteins	# Protein Groups	Protein Group Accessions	Modifications	ΔCn	IonScore	Exp Value	Charge	MH+ [Da]	ΔM [ppm]	RT [min]	# Missed Cleavages
	High	DLISHDELFSDIYK	1	1	1	P63028		0	69.42	1.20002e-06	2	1694.83	0.471569	68.0749	0
Q62443	Neuronal pentraxin-1 OS=Mus musculus GN=Nptx1 PE=2 SV=1 - [NPTX1_MOUSE]	68.33	5.09	1	1	1	1	432	47.0878	6.44287
	A6	Sequence	# PSMs	# Proteins	# Protein Groups	Protein Group Accessions	Modifications	ΔCn	IonScore	Exp Value	Charge	MH+ [Da]	ΔM [ppm]	RT [min]	# Missed Cleavages
	High	ALSGNVIAWAESQIEIFGGATK	1	1	1	Q62443		0	68.33	1.7113e-06	2	2262.18	0.202571	31.9176	0
Q61598	Rab GDP dissociation inhibitor beta OS=Mus musculus GN=Gdi2 PE=1 SV=1 - [GDIB_MOUSE]	68.02	4.27	1	1	1	1	445	50.5047	6.25244
	A6	Sequence	# PSMs	# Proteins	# Protein Groups	Protein Group Accessions	Modifications	ΔCn	IonScore	Exp Value	Charge	MH+ [Da]	ΔM [ppm]	RT [min]	# Missed Cleavages
	High	VPSTEAEALASSLMGLFEK	1	1	1	Q61598		0	68.02	2.08245e-06	2	1980	1.37049	94.9102	0
P14211	Calreticulin OS=Mus musculus GN=Calr PE=1 SV=1 - [CALR_MOUSE]	67.38	8.65	1	2	2	3	416	47.9649	4.48779
	A6	Sequence	# PSMs	# Proteins	# Protein Groups	Protein Group Accessions	Modifications	ΔCn	IonScore	Exp Value	Charge	MH+ [Da]	ΔM [ppm]	RT [min]	# Missed Cleavages
	High	EQFLDGDAWTNR	2	1	1	P14211		0	38.77	0.000703519	2	1451.66	0.942626	54.0912	0
	High	KPEDWDEEMDGEWEPPVIQNPEYK	1	1	1	P14211		0	28.61	0.00654174	3	2960.3	1.96064	66.9322	0
P99027	60S acidic ribosomal protein P2 OS=Mus musculus GN=Rplp2 PE=1 SV=3 - [RLA2_MOUSE]	66.73	16.52	1	1	1	1	115	11.6438	4.53857
	A6	Sequence	# PSMs	# Proteins	# Protein Groups	Protein Group Accessions	Modifications	ΔCn	IonScore	Exp Value	Charge	MH+ [Da]	ΔM [ppm]	RT [min]	# Missed Cleavages
	High	YVASYLLAALGGNSSPSAK	1	1	1	P99027		0	66.73	1.87907e-06	2	1868.98	2.97556	73.6509	0
P63242	Eukaryotic translation initiation factor 5A-1 OS=Mus musculus GN=Eif5a PE=1 SV=2 - [IF5A1_MOUSE]	66.66	14.94	1	1	1	1	154	16.8214	5.23682
	A6	Sequence	# PSMs	# Proteins	# Protein Groups	Protein Group Accessions	Modifications	ΔCn	IonScore	Exp Value	Charge	MH+ [Da]	ΔM [ppm]	RT [min]	# Missed Cleavages
	High	NDFQLIGIQDGYLSLLQDSGEVR	1	1	1	P63242		0	66.66	2.42746e-06	2	2580.3	1.83871	85.9567	0
Q64433	10 kDa heat shock protein, mitochondrial OS=Mus musculus GN=Hspe1 PE=1 SV=2 - [CH10_MOUSE]	66.47	13.73	1	1	1	1	102	10.9559	8.35303
	A6	Sequence	# PSMs	# Proteins	# Protein Groups	Protein Group Accessions	Modifications	ΔCn	IonScore	Exp Value	Charge	MH+ [Da]	ΔM [ppm]	RT [min]	# Missed Cleavages
	High	VLQATVVAVGSGGK	1	1	1	Q64433		0	66.47	1.51034e-06	2	1285.75	1.12593	45.7727	0
P43276	Histone H1.5 OS=Mus musculus GN=Hist1h1b PE=1 SV=2 - [H15_MOUSE]	65.55	9.87	2	1	2	2	223	22.5624	10.9165
	A6	Sequence	# PSMs	# Proteins	# Protein Groups	Protein Group Accessions	Modifications	ΔCn	IonScore	Exp Value	Charge	MH+ [Da]	ΔM [ppm]	RT [min]	# Missed Cleavages
	High	GTGASGSFK	1	5	3	P15864;P43274;P43276		0	35.21	0.00109534	2	811.394	-0.355761	20.765	0
	High	KATGPPVSELITK	1	1	1	P43276		0	30.34	0.00480843	2	1340.78	0.931834	46.6992	1
Q9WVH9	Fibulin-5 OS=Mus musculus GN=Fbln5 PE=1 SV=1 - [FBLN5_MOUSE]	65.3	6.7	1	2	2	2	448	50.1596	4.70361
	A6	Sequence	# PSMs	# Proteins	# Protein Groups	Protein Group Accessions	Modifications	ΔCn	IonScore	Exp Value	Charge	MH+ [Da]	ΔM [ppm]	RT [min]	# Missed Cleavages
	High	qTGPISATLVMTRPIK	1	1	1	Q9WVH9	N-Term(Gln->pyro-Glu)	0	34.39	0.00200153	2	1695.95	0.961866	66.7532	0
	High	SVPADIFQMQATTR	1	1	1	Q9WVH9		0	30.91	0.00806906	2	1564.78	1.85622	60.861	0
Q9DBJ1	Phosphoglycerate mutase 1 OS=Mus musculus GN=Pgam1 PE=1 SV=3 - [PGAM1_MOUSE]	64.14	5.51	1	1	1	1	254	28.8139	7.18115
	A6	Sequence	# PSMs	# Proteins	# Protein Groups	Protein Group Accessions	Modifications	ΔCn	IonScore	Exp Value	Charge	MH+ [Da]	ΔM [ppm]	RT [min]	# Missed Cleavages
	High	ALPFWNEEIVPQIK	1	1	1	Q9DBJ1		0	64.14	2.92964e-06	2	1683.91	2.04092	77.7916	0
P12388	Plasminogen activator inhibitor 2, macrophage OS=Mus musculus GN=Serpinb2 PE=2 SV=1 - [PAI2_MOUSE]	64.13	3.37	1	1	1	1	415	46.2622	5.13525
	A6	Sequence	# PSMs	# Proteins	# Protein Groups	Protein Group Accessions	Modifications	ΔCn	IonScore	Exp Value	Charge	MH+ [Da]	ΔM [ppm]	RT [min]	# Missed Cleavages
	High	SILQSMGMEDAFNK	1	1	1	P12388		0	64.13	2.60798e-06	2	1570.73	1.68767	64.8255	0
Q9CQ60	6-phosphogluconolactonase OS=Mus musculus GN=Pgls PE=2 SV=1 - [6PGL_MOUSE]	63.17	8.95	1	1	1	1	257	27.2374	5.84619
	A6	Sequence	# PSMs	# Proteins	# Protein Groups	Protein Group Accessions	Modifications	ΔCn	IonScore	Exp Value	Charge	MH+ [Da]	ΔM [ppm]	RT [min]	# Missed Cleavages
	High	VTLTLPVLNAAQSIIFVATGEGK	1	1	1	Q9CQ60		0	63.17	1.75206e-06	2	2342.34	1.75658	104.262	0
P29416	Beta-hexosaminidase subunit alpha OS=Mus musculus GN=Hexa PE=1 SV=2 - [HEXA_MOUSE]	62.09	3.03	1	1	1	1	528	60.5743	6.53662
	A6	Sequence	# PSMs	# Proteins	# Protein Groups	Protein Group Accessions	Modifications	ΔCn	IonScore	Exp Value	Charge	MH+ [Da]	ΔM [ppm]	RT [min]	# Missed Cleavages
	High	EEMPVEYMLEMQDITR	1	1	1	P29416		0	62.09	3.8626e-06	2	2013.9	1.78502	78.0394	0
O35887	Calumenin OS=Mus musculus GN=Calu PE=1 SV=1 - [CALU_MOUSE]	61.66	4.76	1	1	1	1	315	37.0405	4.66553
	A6	Sequence	# PSMs	# Proteins	# Protein Groups	Protein Group Accessions	Modifications	ΔCn	IonScore	Exp Value	Charge	MH+ [Da]	ΔM [ppm]	RT [min]	# Missed Cleavages
	High	IDDDKDGFVTVDELK	1	1	1	O35887		0	61.66	7.02809e-06	2	1708.83	1.07329	53.7484	1
P17751	Triosephosphate isomerase OS=Mus musculus GN=Tpi1 PE=1 SV=4 - [TPIS_MOUSE]	61.49	5.02	1	1	1	1	299	32.1713	5.74463
	A6	Sequence	# PSMs	# Proteins	# Protein Groups	Protein Group Accessions	Modifications	ΔCn	IonScore	Exp Value	Charge	MH+ [Da]	ΔM [ppm]	RT [min]	# Missed Cleavages
	High	VVLAYEPVWAIGTGK	1	1	1	P17751		0	61.49	5.60566e-06	2	1602.89	1.75433	71.8225	0
O09114	Prostaglandin-H2 D-isomerase OS=Mus musculus OX=10090 GN=Ptgds PE=1 SV=1 - [PTGDS_MOUSE]	60.81	8.99	1	1	1	1	189	21.0526	8.25049
	A6	Sequence	# PSMs	# Proteins	# Protein Groups	Protein Group Accessions	Modifications	ΔCn	IonScore	Exp Value	Charge	MH+ [Da]	ΔM [ppm]	RT [min]	# Missed Cleavages
	High	AQGLTEEDIVFLPQPDK	1	1	1	O09114		0	60.81	9.37731e-06	2	1899.97	0.174288	67.5426	0
Q61865	Melanoma-derived growth regulatory protein OS=Mus musculus GN=Mia PE=2 SV=2 - [MIA_MOUSE]	60.65	13.85	1	2	2	3	130	14.5834	8.14795
	A6	Sequence	# PSMs	# Proteins	# Protein Groups	Protein Group Accessions	Modifications	ΔCn	IonScore	Exp Value	Charge	MH+ [Da]	ΔM [ppm]	RT [min]	# Missed Cleavages
	High	EDLTLKPGK	1	1	1	Q61865		0	30.56	0.0060213	2	1000.57	0.283091	34.0549	0
	High	GQVVYVFSK	2	1	1	Q61865		0	30.09	0.00739515	2	1026.56	-0.0741535	5.46319	0
E9Q7T7	Chondroadherin-like protein OS=Mus musculus GN=Chadl PE=1 SV=1 - [CHADL_MOUSE]	60.42	4.01	1	2	2	2	748	81.3098	8.86572
	A6	Sequence	# PSMs	# Proteins	# Protein Groups	Protein Group Accessions	Modifications	ΔCn	IonScore	Exp Value	Charge	MH+ [Da]	ΔM [ppm]	RT [min]	# Missed Cleavages
	High	EVPTGALEGLPALK	1	1	1	E9Q7T7		0	31.22	0.0036622	2	1394.79	1.62466	63.8378	0
	High	LSTLPQEALDGLGSLR	1	1	1	E9Q7T7		0	29.2	0.0100389	2	1669.92	1.91473	71.3317	0
P09242	Alkaline phosphatase, tissue-nonspecific isozyme OS=Mus musculus GN=Alpl PE=1 SV=2 - [PPBT_MOUSE]	60.26	2.1	1	1	1	1	524	57.4778	7.00537
	A6	Sequence	# PSMs	# Proteins	# Protein Groups	Protein Group Accessions	Modifications	ΔCn	IonScore	Exp Value	Charge	MH+ [Da]	ΔM [ppm]	RT [min]	# Missed Cleavages
	High	LDGLDLISIWK	1	1	1	P09242		0	60.26	7.86478e-06	2	1272.72	0.395384	84.0783	0
Q61581	Insulin-like growth factor-binding protein 7 OS=Mus musculus GN=Igfbp7 PE=1 SV=3 - [IBP7_MOUSE]	59.65	4.63	1	1	1	1	281	28.9506	8.30908
	A6	Sequence	# PSMs	# Proteins	# Protein Groups	Protein Group Accessions	Modifications	ΔCn	IonScore	Exp Value	Charge	MH+ [Da]	ΔM [ppm]	RT [min]	# Missed Cleavages
	High	ITVVDALHEIPLK	1	1	1	Q61581		0	59.65	3.94047e-06	2	1447.85	1.0221	72.2055	0
Q62165	Dystroglycan OS=Mus musculus GN=Dag1 PE=1 SV=4 - [DAG1_MOUSE]	57.62	1.79	1	1	1	1	893	96.8444	8.44092
	A6	Sequence	# PSMs	# Proteins	# Protein Groups	Protein Group Accessions	Modifications	ΔCn	IonScore	Exp Value	Charge	MH+ [Da]	ΔM [ppm]	RT [min]	# Missed Cleavages
	High	VSIPTDLIASSGEIIK	1	1	1	Q62165		0	57.62	8.82206e-06	2	1642.93	2.41159	72.2464	0
Q921I1	Serotransferrin OS=Mus musculus GN=Tf PE=1 SV=1 - [TRFE_MOUSE]	56.69	2.01	1	1	1	1	697	76.6737	7.18115
	A6	Sequence	# PSMs	# Proteins	# Protein Groups	Protein Group Accessions	Modifications	ΔCn	IonScore	Exp Value	Charge	MH+ [Da]	ΔM [ppm]	RT [min]	# Missed Cleavages
	High	TAGWNIPMGMLYNR	1	1	1	Q921I1		0	56.69	1.9286e-05	2	1623.78	2.65329	73.0858	0
Q9JKF1	Ras GTPase-activating-like protein IQGAP1 OS=Mus musculus GN=Iqgap1 PE=1 SV=2 - [IQGA1_MOUSE]	56.65	1.09	1	1	1	1	1657	188.624	6.48096
	A6	Sequence	# PSMs	# Proteins	# Protein Groups	Protein Group Accessions	Modifications	ΔCn	IonScore	Exp Value	Charge	MH+ [Da]	ΔM [ppm]	RT [min]	# Missed Cleavages
	High	ILAIGLINEALDEGDAQK	1	1	1	Q9JKF1		0	56.65	1.64367e-05	2	1883.01	1.48638	79.1315	0
P12032	Metalloproteinase inhibitor 1 OS=Mus musculus GN=Timp1 PE=1 SV=2 - [TIMP1_MOUSE]	55.93	4.39	1	1	1	1	205	22.6133	8.82178
	A6	Sequence	# PSMs	# Proteins	# Protein Groups	Protein Group Accessions	Modifications	ΔCn	IonScore	Exp Value	Charge	MH+ [Da]	ΔM [ppm]	RT [min]	# Missed Cleavages
	High	SEEFLITGR	1	1	1	P12032		0	55.93	2.15703e-05	2	1051.54	-0.216563	9.76498	0
P10126	Elongation factor 1-alpha 1 OS=Mus musculus GN=Eef1a1 PE=1 SV=3 - [EF1A1_MOUSE]	55.55	2.38	2	1	1	1	462	50.0821	9.01221
	A6	Sequence	# PSMs	# Proteins	# Protein Groups	Protein Group Accessions	Modifications	ΔCn	IonScore	Exp Value	Charge	MH+ [Da]	ΔM [ppm]	RT [min]	# Missed Cleavages
	High	IGGIGTVPVGR	1	2	1	P10126		0	55.55	1.01286e-05	2	1025.61	-0.470442	46.5861	0
P68373	Tubulin alpha-1C chain OS=Mus musculus GN=Tuba1c PE=1 SV=1 - [TBA1C_MOUSE]	54.09	3.34	3	1	1	1	449	49.8775	5.09717
	A6	Sequence	# PSMs	# Proteins	# Protein Groups	Protein Group Accessions	Modifications	ΔCn	IonScore	Exp Value	Charge	MH+ [Da]	ΔM [ppm]	RT [min]	# Missed Cleavages
	High	AVFVDLEPTVIDEVR	1	3	1	P68373		0	54.09	3.62646e-05	2	1701.91	1.75672	73.2648	0
Q07079	Insulin-like growth factor-binding protein 5 OS=Mus musculus GN=Igfbp5 PE=1 SV=1 - [IBP5_MOUSE]	53.78	4.43	1	1	1	1	271	30.3518	8.11865
	A6	Sequence	# PSMs	# Proteins	# Protein Groups	Protein Group Accessions	Modifications	ΔCn	IonScore	Exp Value	Charge	MH+ [Da]	ΔM [ppm]	RT [min]	# Missed Cleavages
	High	FVGGAENTAHPR	1	1	1	Q07079		0	53.78	3.28753e-05	2	1255.62	-0.798342	27.7247	0
Q3TEA8	Heterochromatin protein 1-binding protein 3 OS=Mus musculus GN=Hp1bp3 PE=1 SV=1 - [HP1B3_MOUSE]	53.3	2.71	1	1	1	1	554	60.8291	9.70068
	A6	Sequence	# PSMs	# Proteins	# Protein Groups	Protein Group Accessions	Modifications	ΔCn	IonScore	Exp Value	Charge	MH+ [Da]	ΔM [ppm]	RT [min]	# Missed Cleavages
	High	ALPLIVGAQLIHADK	1	1	1	Q3TEA8		0	53.3	1.70039e-05	2	1558.93	1.29579	71.1545	0
P27005	Protein S100-A8 OS=Mus musculus GN=S100a8 PE=1 SV=3 - [S10A8_MOUSE]	53.02	23.6	1	1	1	1	89	10.2881	5.68115
	A6	Sequence	# PSMs	# Proteins	# Protein Groups	Protein Group Accessions	Modifications	ΔCn	IonScore	Exp Value	Charge	MH+ [Da]	ΔM [ppm]	RT [min]	# Missed Cleavages
	High	ELDINSDNAINFEEFLAMVIK	1	1	1	P27005		0	53.02	6.21111e-05	2	2425.2	0.169562	7.19963	0
P34884	Macrophage migration inhibitory factor OS=Mus musculus GN=Mif PE=1 SV=2 - [MIF_MOUSE]	52.92	9.57	1	1	1	1	115	12.4962	7.34229
	A6	Sequence	# PSMs	# Proteins	# Protein Groups	Protein Group Accessions	Modifications	ΔCn	IonScore	Exp Value	Charge	MH+ [Da]	ΔM [ppm]	RT [min]	# Missed Cleavages
	High	PMFIVNTNVPR	1	1	1	P34884		0	52.92	6.10053e-05	2	1287.69	0.980992	57.8431	0
Q62059	Versican core protein OS=Mus musculus GN=Vcan PE=1 SV=2 - [CSPG2_MOUSE]	51.7	0.57	1	1	1	1	3357	366.56	4.64014
	A6	Sequence	# PSMs	# Proteins	# Protein Groups	Protein Group Accessions	Modifications	ΔCn	IonScore	Exp Value	Charge	MH+ [Da]	ΔM [ppm]	RT [min]	# Missed Cleavages
	High	VSVPTHPDDVGDASLTMVK	1	1	1	Q62059		0	51.7	8.1806e-05	2	1967.98	2.19209	54.5817	0
P10493	Nidogen-1 OS=Mus musculus GN=Nid1 PE=1 SV=2 - [NID1_MOUSE]	51.49	1.29	1	1	1	1	1245	136.45	5.43994
	A6	Sequence	# PSMs	# Proteins	# Protein Groups	Protein Group Accessions	Modifications	ΔCn	IonScore	Exp Value	Charge	MH+ [Da]	ΔM [ppm]	RT [min]	# Missed Cleavages
	High	VLEGLQYPFAVTSYGK	1	1	1	P10493		0	51.49	8.97616e-05	2	1771.93	-0.419008	70.3145	0
P62858	40S ribosomal protein S28 OS=Mus musculus GN=Rps28 PE=2 SV=1 - [RS28_MOUSE]	51.48	17.39	1	1	1	1	69	7.8362	10.6968
	A6	Sequence	# PSMs	# Proteins	# Protein Groups	Protein Group Accessions	Modifications	ΔCn	IonScore	Exp Value	Charge	MH+ [Da]	ΔM [ppm]	RT [min]	# Missed Cleavages
	High	EGDVLTLLESER	1	1	1	P62858		0	51.48	8.39232e-05	2	1360.7	1.67576	67.8718	0
P97449	Aminopeptidase N OS=Mus musculus GN=Anpep PE=1 SV=4 - [AMPN_MOUSE]	51.43	1.66	1	1	1	1	966	109.582	5.89697
	A6	Sequence	# PSMs	# Proteins	# Protein Groups	Protein Group Accessions	Modifications	ΔCn	IonScore	Exp Value	Charge	MH+ [Da]	ΔM [ppm]	RT [min]	# Missed Cleavages
	High	MIPITLALDNTLFLVK	1	1	1	P97449		0	51.43	2.61546e-05	2	1802.05	2.18371	95.9326	0
Q9WV54	Acid ceramidase OS=Mus musculus GN=Asah1 PE=1 SV=1 - [ASAH1_MOUSE]	51.28	4.31	1	1	1	1	394	44.6408	8.45557
	A6	Sequence	# PSMs	# Proteins	# Protein Groups	Protein Group Accessions	Modifications	ΔCn	IonScore	Exp Value	Charge	MH+ [Da]	ΔM [ppm]	RT [min]	# Missed Cleavages
	High	LPGMIGSLPDPFGEEMR	1	1	1	Q9WV54		0	51.28	7.2239e-05	2	1845.89	2.31863	79.6444	0
P70296	Phosphatidylethanolamine-binding protein 1 OS=Mus musculus GN=Pebp1 PE=1 SV=3 - [PEBP1_MOUSE]	49.85	7.49	1	1	1	1	187	20.8173	5.40186
	A6	Sequence	# PSMs	# Proteins	# Protein Groups	Protein Group Accessions	Modifications	ΔCn	IonScore	Exp Value	Charge	MH+ [Da]	ΔM [ppm]	RT [min]	# Missed Cleavages
	High	LYTLVLTDPDAPSR	1	1	1	P70296		0	49.85	0.000124735	2	1560.83	1.07476	61.7475	0
O08709	Peroxiredoxin-6 OS=Mus musculus GN=Prdx6 PE=1 SV=3 - [PRDX6_MOUSE]	48.95	6.25	1	1	1	2	224	24.855	6.01123
	A6	Sequence	# PSMs	# Proteins	# Protein Groups	Protein Group Accessions	Modifications	ΔCn	IonScore	Exp Value	Charge	MH+ [Da]	ΔM [ppm]	RT [min]	# Missed Cleavages
	High	DLAILLGMLDPVEK	2	1	1	O08709		0	48.95	0.000105701	2	1526.85	0.373426	31.0983	0
P97807	Fumarate hydratase, mitochondrial OS=Mus musculus GN=Fh PE=1 SV=3 - [FUMH_MOUSE]	48.9	2.56	1	1	1	1	507	54.3221	9.0415
	A6	Sequence	# PSMs	# Proteins	# Protein Groups	Protein Group Accessions	Modifications	ΔCn	IonScore	Exp Value	Charge	MH+ [Da]	ΔM [ppm]	RT [min]	# Missed Cleavages
	High	MPIPVIQAFGILK	1	1	1	P97807		0	48.9	5.08859e-05	2	1426.85	1.38803	86.7325	0
P12265	Beta-glucuronidase OS=Mus musculus GN=Gusb PE=1 SV=2 - [BGLR_MOUSE]	48.47	3.7	1	1	1	1	648	74.1483	6.69775
	A6	Sequence	# PSMs	# Proteins	# Protein Groups	Protein Group Accessions	Modifications	ΔCn	IonScore	Exp Value	Charge	MH+ [Da]	ΔM [ppm]	RT [min]	# Missed Cleavages
	High	ESGPVLDMPVPSSFNDITQEAALR	1	1	1	P12265		0	48.47	0.00015859	2	2573.26	1.26735	77.6947	0
O09061	Proteasome subunit beta type-1 OS=Mus musculus GN=Psmb1 PE=1 SV=1 - [PSB1_MOUSE]	48.26	7.5	1	1	1	1	240	26.3553	7.81104
	A6	Sequence	# PSMs	# Proteins	# Protein Groups	Protein Group Accessions	Modifications	ΔCn	IonScore	Exp Value	Charge	MH+ [Da]	ΔM [ppm]	RT [min]	# Missed Cleavages
	High	AMTTGAIAAMLSTILYSR	1	1	1	O09061		0	48.26	0.000135844	2	1870.98	1.239	98.0933	0
P61979	Heterogeneous nuclear ribonucleoprotein K OS=Mus musculus GN=Hnrnpk PE=1 SV=1 - [HNRPK_MOUSE]	47.48	4.1	1	1	1	1	463	50.9444	5.5415
	A6	Sequence	# PSMs	# Proteins	# Protein Groups	Protein Group Accessions	Modifications	ΔCn	IonScore	Exp Value	Charge	MH+ [Da]	ΔM [ppm]	RT [min]	# Missed Cleavages
	High	GSYGDLGGPIITTQVTIPK	1	1	1	P61979		0	47.48	0.000152745	2	1917.04	1.80027	66.4385	0
Q9Z2X1	Heterogeneous nuclear ribonucleoprotein F OS=Mus musculus GN=Hnrnpf PE=1 SV=3 - [HNRPF_MOUSE]	47.09	4.1	2	1	1	1	415	45.7009	5.49072
	A6	Sequence	# PSMs	# Proteins	# Protein Groups	Protein Group Accessions	Modifications	ΔCn	IonScore	Exp Value	Charge	MH+ [Da]	ΔM [ppm]	RT [min]	# Missed Cleavages
	High	ATENDIYNFFSPLNPVR	1	2	1	Q9Z2X1		0	47.09	0.000235498	2	1996.98	2.49353	79.2284	0
Q08879	Fibulin-1 OS=Mus musculus GN=Fbln1 PE=1 SV=2 - [FBLN1_MOUSE]	47.09	3.26	1	1	1	2	705	77.9806	5.16064
	A6	Sequence	# PSMs	# Proteins	# Protein Groups	Protein Group Accessions	Modifications	ΔCn	IonScore	Exp Value	Charge	MH+ [Da]	ΔM [ppm]	RT [min]	# Missed Cleavages
	High	AVTPLYPANQADIIFDITEGNLR	2	1	1	Q08879		0	47.09	0.000174913	2	2531.32	0.913576	86.6078	0
P16546	Spectrin alpha chain, non-erythrocytic 1 OS=Mus musculus GN=Sptan1 PE=1 SV=4 - [SPTN1_MOUSE]	46.92	0.89	1	1	1	1	2472	284.422	5.32568
	A6	Sequence	# PSMs	# Proteins	# Protein Groups	Protein Group Accessions	Modifications	ΔCn	IonScore	Exp Value	Charge	MH+ [Da]	ΔM [ppm]	RT [min]	# Missed Cleavages
	High	QEAFLLNEDLGDSLDSVEALLK	1	1	1	P16546		0	46.92	0.000210349	2	2419.22	0.17011	93.2541	0
P34960	Macrophage metalloelastase OS=Mus musculus GN=Mmp12 PE=1 SV=3 - [MMP12_MOUSE]	46.86	2.54	1	1	1	1	473	54.9357	9.01221
	A6	Sequence	# PSMs	# Proteins	# Protein Groups	Protein Group Accessions	Modifications	ΔCn	IonScore	Exp Value	Charge	MH+ [Da]	ΔM [ppm]	RT [min]	# Missed Cleavages
	High	AFQVWSDVTPLR	1	1	1	P34960		0	46.86	0.000221518	2	1418.75	2.05235	66.6565	0
P08207	Protein S100-A10 OS=Mus musculus GN=S100a10 PE=1 SV=2 - [S10AA_MOUSE]	46.83	17.53	1	1	1	1	97	11.1785	6.771
	A6	Sequence	# PSMs	# Proteins	# Protein Groups	Protein Group Accessions	Modifications	ΔCn	IonScore	Exp Value	Charge	MH+ [Da]	ΔM [ppm]	RT [min]	# Missed Cleavages
	High	EFPGFLENQKDPLAVDK	1	1	1	P08207		0	46.83	0.00023239	2	1946.99	2.11431	65.0811	1
Q01405	Protein transport protein Sec23A OS=Mus musculus GN=Sec23a PE=1 SV=2 - [SC23A_MOUSE]	46.78	1.7	1	1	1	1	765	86.1064	7.07861
	A6	Sequence	# PSMs	# Proteins	# Protein Groups	Protein Group Accessions	Modifications	ΔCn	IonScore	Exp Value	Charge	MH+ [Da]	ΔM [ppm]	RT [min]	# Missed Cleavages
	High	MVVPVAALFTPLK	1	1	1	Q01405		0	46.78	7.63042e-05	2	1385.82	1.03253	84.7841	0
P14069	Protein S100-A6 OS=Mus musculus GN=S100a6 PE=1 SV=3 - [S10A6_MOUSE]	46.38	8.99	1	1	1	1	89	10.0443	5.47803
	A6	Sequence	# PSMs	# Proteins	# Protein Groups	Protein Group Accessions	Modifications	ΔCn	IonScore	Exp Value	Charge	MH+ [Da]	ΔM [ppm]	RT [min]	# Missed Cleavages
	High	LQDAEIAR	1	1	1	P14069		0	46.38	0.000181814	2	915.49	0.485492	30.7232	0
Q6GQT1	Alpha-2-macroglobulin-P OS=Mus musculus GN=A2mp PE=2 SV=2 - [A2MP_MOUSE]	44.8	1.49	1	1	1	1	1474	164.248	6.60986
	A6	Sequence	# PSMs	# Proteins	# Protein Groups	Protein Group Accessions	Modifications	ΔCn	IonScore	Exp Value	Charge	MH+ [Da]	ΔM [ppm]	RT [min]	# Missed Cleavages
	High	ASVTVLGDILGSAMQNTQDLLK	1	1	1	Q6GQT1		0	44.8	0.000307952	2	2274.2	1.12988	95.3247	0
Q60574	Haptoglobin OS=Mus caroli GN=Hp PE=2 SV=1 - [HPT_MUSCR]	44.72	4.03	3	1	1	2	347	38.8225	6.13818
	A6	Sequence	# PSMs	# Proteins	# Protein Groups	Protein Group Accessions	Modifications	ΔCn	IonScore	Exp Value	Charge	MH+ [Da]	ΔM [ppm]	RT [min]	# Missed Cleavages
	High	ATDLKDWVQETMAK	2	3	1	Q60574		0	44.72	0.000389567	2	1635.81	2.5897	65.0403	1
Q8CFG9	Complement C1r-B subcomponent OS=Mus musculus GN=C1rb PE=2 SV=1 - [C1RB_MOUSE]	44.21	2.55	2	1	1	1	706	79.8846	5.80811
	A6	Sequence	# PSMs	# Proteins	# Protein Groups	Protein Group Accessions	Modifications	ΔCn	IonScore	Exp Value	Charge	MH+ [Da]	ΔM [ppm]	RT [min]	# Missed Cleavages
	High	ALDEFTIIQDPQPQYQFR	1	2	1	Q8CFG9		0	44.21	0.000449488	2	2209.09	0.480812	70.4489	0
Q9JKR6	Hypoxia up-regulated protein 1 OS=Mus musculus GN=Hyou1 PE=1 SV=1 - [HYOU1_MOUSE]	44.14	1.9	1	1	1	1	999	111.112	5.18604
	A6	Sequence	# PSMs	# Proteins	# Protein Groups	Protein Group Accessions	Modifications	ΔCn	IonScore	Exp Value	Charge	MH+ [Da]	ΔM [ppm]	RT [min]	# Missed Cleavages
	High	LIPEMDQVFTEVEMTTLEK	1	1	1	Q9JKR6		0	44.14	0.000491485	2	2253.11	1.43245	88.2814	0
Q8CD91	SPARC-related modular calcium-binding protein 2 OS=Mus musculus GN=Smoc2 PE=1 SV=1 - [SMOC2_MOUSE]	43.8	1.79	1	1	1	1	447	49.8596	8.51416
	A6	Sequence	# PSMs	# Proteins	# Protein Groups	Protein Group Accessions	Modifications	ΔCn	IonScore	Exp Value	Charge	MH+ [Da]	ΔM [ppm]	RT [min]	# Missed Cleavages
	High	FSALTFLR	1	1	1	Q8CD91		0	43.8	0.000252206	2	954.541	-0.0138831	19.7744	0
P05201	Aspartate aminotransferase, cytoplasmic OS=Mus musculus GN=Got1 PE=1 SV=3 - [AATC_MOUSE]	43.54	4.6	1	1	1	1	413	46.2185	7.13721
	A6	Sequence	# PSMs	# Proteins	# Protein Groups	Protein Group Accessions	Modifications	ΔCn	IonScore	Exp Value	Charge	MH+ [Da]	ΔM [ppm]	RT [min]	# Missed Cleavages
	High	APPSVFAQVPQAPPVLVFK	1	1	1	P05201		0	43.54	0.000160897	2	1992.14	2.5536	78.704	0
Q60648	Ganglioside GM2 activator OS=Mus musculus GN=Gm2a PE=1 SV=2 - [SAP3_MOUSE]	41.27	11.4	1	1	1	1	193	20.8108	5.89697
	A6	Sequence	# PSMs	# Proteins	# Protein Groups	Protein Group Accessions	Modifications	ΔCn	IonScore	Exp Value	Charge	MH+ [Da]	ΔM [ppm]	RT [min]	# Missed Cleavages
	High	SLTIQPDPIVVPGDVVVSLEGK	1	1	1	Q60648		0	41.27	0.000271362	2	2262.26	1.32316	81.5724	0
Q9EQU5	Protein SET OS=Mus musculus GN=Set PE=1 SV=1 - [SET_MOUSE]	40.17	4.84	1	1	1	1	289	33.3577	4.32275
	A6	Sequence	# PSMs	# Proteins	# Protein Groups	Protein Group Accessions	Modifications	ΔCn	IonScore	Exp Value	Charge	MH+ [Da]	ΔM [ppm]	RT [min]	# Missed Cleavages
	High	IDFYFDENPYFENK	1	1	1	Q9EQU5		0	40.17	0.000456766	2	1840.81	2.28445	70.8962	0
Q61599	Rho GDP-dissociation inhibitor 2 OS=Mus musculus GN=Arhgdib PE=1 SV=3 - [GDIR2_MOUSE]	39.05	10.5	1	1	1	1	200	22.8365	5.10986
	A6	Sequence	# PSMs	# Proteins	# Protein Groups	Protein Group Accessions	Modifications	ΔCn	IonScore	Exp Value	Charge	MH+ [Da]	ΔM [ppm]	RT [min]	# Missed Cleavages
	High	TLLGDVPVVADPTVPNVTVTR	1	1	1	Q61599		0	39.05	0.000566254	2	2163.21	2.65345	72.4811	0
Q8BK62	Olfactomedin-like protein 3 OS=Mus musculus GN=Olfml3 PE=2 SV=2 - [OLFL3_MOUSE]	37.22	2.46	1	1	1	1	406	45.7172	6.22705
	A6	Sequence	# PSMs	# Proteins	# Protein Groups	Protein Group Accessions	Modifications	ΔCn	IonScore	Exp Value	Charge	MH+ [Da]	ΔM [ppm]	RT [min]	# Missed Cleavages
	High	MLPLLEVAEK	1	1	1	Q8BK62		0	37.22	0.00179239	2	1142.65	0.376635	68.6868	0
Q7TPC1	Corneodesmosin OS=Mus musculus GN=Cdsn PE=2 SV=2 - [CDSN_MOUSE]	36.81	3.21	1	1	1	1	561	54.2796	9.27588
	A6	Sequence	# PSMs	# Proteins	# Protein Groups	Protein Group Accessions	Modifications	ΔCn	IonScore	Exp Value	Charge	MH+ [Da]	ΔM [ppm]	RT [min]	# Missed Cleavages
	High	GSPGAPSFAAGPPVSEGK	1	1	1	Q7TPC1		0	36.81	0.0023659	2	1612.8	1.75147	46.6488	0
Q60963	Platelet-activating factor acetylhydrolase OS=Mus musculus GN=Pla2g7 PE=2 SV=2 - [PAFA_MOUSE]	36.52	2.73	1	1	1	1	440	49.227	7.12256
	A6	Sequence	# PSMs	# Proteins	# Protein Groups	Protein Group Accessions	Modifications	ΔCn	IonScore	Exp Value	Charge	MH+ [Da]	ΔM [ppm]	RT [min]	# Missed Cleavages
	High	TLQPLLFINSAK	1	1	1	Q60963		0	36.52	0.000991654	2	1344.79	1.63429	70.504	0
P63038	60 kDa heat shock protein, mitochondrial OS=Mus musculus GN=Hspd1 PE=1 SV=1 - [CH60_MOUSE]	36.01	3.66	1	1	1	1	573	60.9174	6.17627
	A6	Sequence	# PSMs	# Proteins	# Protein Groups	Protein Group Accessions	Modifications	ΔCn	IonScore	Exp Value	Charge	MH+ [Da]	ΔM [ppm]	RT [min]	# Missed Cleavages
	High	ALMLQGVDLLADAVAVTMGPK	1	1	1	P63038		0	36.01	0.00182946	2	2113.14	1.96159	42.2025	0
P19091	Androgen receptor OS=Mus musculus GN=Ar PE=1 SV=1 - [ANDR_MOUSE]	33.93	1.45	1	1	1	1	899	98.131	6.78564
	A6	Sequence	# PSMs	# Proteins	# Protein Groups	Protein Group Accessions	Modifications	ΔCn	IonScore	Exp Value	Charge	MH+ [Da]	ΔM [ppm]	RT [min]	# Missed Cleavages
	High	KCYEAGmTLGARK	1	1	1	P19091	M7(Oxidation)	0	33.93	0.00331752	2	1443.7	-6.63451	36.2127	2
Q8BKG3	Inactive tyrosine-protein kinase 7 OS=Mus musculus GN=Ptk7 PE=1 SV=1 - [PTK7_MOUSE]	33.74	1.13	1	1	1	1	1062	117.457	6.84424
	A6	Sequence	# PSMs	# Proteins	# Protein Groups	Protein Group Accessions	Modifications	ΔCn	IonScore	Exp Value	Charge	MH+ [Da]	ΔM [ppm]	RT [min]	# Missed Cleavages
	High	VVLAPQDVVVAR	1	1	1	Q8BKG3		0	33.74	0.00153656	2	1265.76	0.824242	54.9862	0
Q3TCN2	Putative phospholipase B-like 2 OS=Mus musculus GN=Plbd2 PE=1 SV=2 - [PLBL2_MOUSE]	32.45	2.86	1	1	1	1	594	66.2472	6.12549
	A6	Sequence	# PSMs	# Proteins	# Protein Groups	Protein Group Accessions	Modifications	ΔCn	IonScore	Exp Value	Charge	MH+ [Da]	ΔM [ppm]	RT [min]	# Missed Cleavages
	High	VLTILEQIPGMVVVADK	1	1	1	Q3TCN2		0	32.45	0.00206799	2	1825.05	1.75072	84.5063	0
Q61805	Lipopolysaccharide-binding protein OS=Mus musculus GN=Lbp PE=1 SV=2 - [LBP_MOUSE]	32.44	7.48	1	1	1	1	481	53.0218	8.49951
	A6	Sequence	# PSMs	# Proteins	# Protein Groups	Protein Group Accessions	Modifications	ΔCn	IonScore	Exp Value	Charge	MH+ [Da]	ΔM [ppm]	RT [min]	# Missed Cleavages
	High	SVTSDLQPYLQTLPVTAEIDNVLGIDYSLVAAPQAK	1	1	1	Q61805		0	32.44	0.00296485	3	3830	-1.98907	43.6118	0
P28301	Protein-lysine 6-oxidase OS=Mus musculus GN=Lox PE=1 SV=1 - [LYOX_MOUSE]	32.4	2.68	1	1	1	1	411	46.6715	8.42627
	A6	Sequence	# PSMs	# Proteins	# Protein Groups	Protein Group Accessions	Modifications	ΔCn	IonScore	Exp Value	Charge	MH+ [Da]	ΔM [ppm]	RT [min]	# Missed Cleavages
	High	RPDGDAASQPR	1	1	1	P28301		0	32.4	0.00348141	2	1169.57	0.628112	19.1089	0
Q9QUR8	Semaphorin-7A OS=Mus musculus OX=10090 GN=Sema7a PE=1 SV=1 - [SEM7A_MOUSE]	32.36	2.26	1	1	1	1	664	74.9461	7.73779
	A6	Sequence	# PSMs	# Proteins	# Protein Groups	Protein Group Accessions	Modifications	ΔCn	IonScore	Exp Value	Charge	MH+ [Da]	ΔM [ppm]	RT [min]	# Missed Cleavages
	High	LQDVFLLPDPSGQWR	1	1	1	Q9QUR8		0	32.36	0.00557534	2	1770.92	1.84683	75.9798	0
P60843	Eukaryotic initiation factor 4A-I OS=Mus musculus GN=Eif4a1 PE=1 SV=1 - [IF4A1_MOUSE]	32.17	5.17	1	1	1	1	406	46.1246	5.47803
	A6	Sequence	# PSMs	# Proteins	# Protein Groups	Protein Group Accessions	Modifications	ΔCn	IonScore	Exp Value	Charge	MH+ [Da]	ΔM [ppm]	RT [min]	# Missed Cleavages
	High	DIETFYNTSIEEMPLNVADLI	1	1	1	P60843		0	32.17	0.00661343	2	2427.17	0.776067	42.5515	0
Q60817	Nascent polypeptide-associated complex subunit alpha OS=Mus musculus GN=Naca PE=1 SV=1 - [NACA_MOUSE]	31.86	6.98	2	1	1	1	215	23.3697	4.56396
	A6	Sequence	# PSMs	# Proteins	# Protein Groups	Protein Group Accessions	Modifications	ΔCn	IonScore	Exp Value	Charge	MH+ [Da]	ΔM [ppm]	RT [min]	# Missed Cleavages
	High	NNSNDIVNAIMELTM	1	2	1	Q60817		0	31.86	0.00570175	2	1678.78	0.547232	31.9379	0
A6H584	Collagen alpha-5(VI) chain OS=Mus musculus GN=Col6a5 PE=1 SV=4 - [CO6A5_MOUSE]	31.78	0.45	1	1	1	2	2640	289.394	6.56592
	A6	Sequence	# PSMs	# Proteins	# Protein Groups	Protein Group Accessions	Modifications	ΔCn	IonScore	Exp Value	Charge	MH+ [Da]	ΔM [ppm]	RT [min]	# Missed Cleavages
	High	SGLQGSQGPPGR	2	1	1	A6H584		0	31.78	0.00577456	2	1140.58	0.0525108	1.09292	0
P04202	Transforming growth factor beta-1 OS=Mus musculus GN=Tgfb1 PE=1 SV=1 - [TGFB1_MOUSE]	31.51	5.13	1	1	1	1	390	44.2817	8.6167
	A6	Sequence	# PSMs	# Proteins	# Protein Groups	Protein Group Accessions	Modifications	ΔCn	IonScore	Exp Value	Charge	MH+ [Da]	ΔM [ppm]	RT [min]	# Missed Cleavages
	High	LLTPTDTPEWLSFDVTGVVR	1	1	1	P04202		0	31.51	0.00709849	2	2246.17	-0.531682	85.048	0
P62315	Small nuclear ribonucleoprotein Sm D1 OS=Mus musculus GN=Snrpd1 PE=2 SV=1 - [SMD1_MOUSE]	31.06	16.81	1	1	1	1	119	13.2734	11.561
	A6	Sequence	# PSMs	# Proteins	# Protein Groups	Protein Group Accessions	Modifications	ΔCn	IonScore	Exp Value	Charge	MH+ [Da]	ΔM [ppm]	RT [min]	# Missed Cleavages
	High	YFILPDSLPLDTLLVDVEPK	1	1	1	P62315		0	31.06	0.00407383	2	2287.25	1.1027	100.358	0
P04918	Serum amyloid A-3 protein OS=Mus musculus GN=Saa3 PE=1 SV=1 - [SAA3_MOUSE]	31.04	8.2	1	1	1	1	122	13.7649	9.87646
	A6	Sequence	# PSMs	# Proteins	# Protein Groups	Protein Group Accessions	Modifications	ΔCn	IonScore	Exp Value	Charge	MH+ [Da]	ΔM [ppm]	RT [min]	# Missed Cleavages
	High	FTGHGAEDSR	1	1	1	P04918		0	31.04	0.00299077	2	1076.48	0.360851	19.2171	0
Q9D5V2	Kelch-like protein 10 OS=Mus musculus GN=Klhl10 PE=1 SV=1 - [KLH10_MOUSE]	30.95	1.81	1	1	1	1	608	68.9316	5.77002
	A6	Sequence	# PSMs	# Proteins	# Protein Groups	Protein Group Accessions	Modifications	ΔCn	IonScore	Exp Value	Charge	MH+ [Da]	ΔM [ppm]	RT [min]	# Missed Cleavages
	High	QEDAVFEAILK	1	1	1	Q9D5V2		0	30.95	0.00903967	2	1262.67	9.28567	4.17223	0
Q64191	N(4)-(beta-N-acetylglucosaminyl)-L-asparaginase OS=Mus musculus GN=Aga PE=1 SV=1 - [ASPG_MOUSE]	29.74	3.47	1	1	1	1	346	36.9983	6.44287
	A6	Sequence	# PSMs	# Proteins	# Protein Groups	Protein Group Accessions	Modifications	ΔCn	IonScore	Exp Value	Charge	MH+ [Da]	ΔM [ppm]	RT [min]	# Missed Cleavages
	High	FLPSYQAVEYMR	1	1	1	Q64191		0	29.74	0.00982068	2	1503.73	0.675254	61.4793	0
P61089	Ubiquitin-conjugating enzyme E2 N OS=Mus musculus GN=Ube2n PE=1 SV=1 - [UBE2N_MOUSE]	29.42	9.87	1	1	1	1	152	17.127	6.56592
	A6	Sequence	# PSMs	# Proteins	# Protein Groups	Protein Group Accessions	Modifications	ΔCn	IonScore	Exp Value	Charge	MH+ [Da]	ΔM [ppm]	RT [min]	# Missed Cleavages
	High	LELFLPEEYPMAAPK	1	1	1	P61089		0	29.42	0.0137717	2	1747.9	1.82684	75.4428	0
Q61233	Plastin-2 OS=Mus musculus GN=Lcp1 PE=1 SV=4 - [PLSL_MOUSE]	29.24	3.99	1	1	1	1	627	70.1048	5.32568
	A6	Sequence	# PSMs	# Proteins	# Protein Groups	Protein Group Accessions	Modifications	ΔCn	IonScore	Exp Value	Charge	MH+ [Da]	ΔM [ppm]	RT [min]	# Missed Cleavages
	High	ISTSLPVLDLIDAIQPGSINYDLLK	1	1	1	Q61233		0	29.24	0.0043306	3	2698.5	2.61885	43.632	0
P16110	Galectin-3 OS=Mus musculus GN=Lgals3 PE=1 SV=3 - [LEG3_MOUSE]	29.12	7.95	1	1	1	1	264	27.4975	8.38232
	A6	Sequence	# PSMs	# Proteins	# Protein Groups	Protein Group Accessions	Modifications	ΔCn	IonScore	Exp Value	Charge	MH+ [Da]	ΔM [ppm]	RT [min]	# Missed Cleavages
	High	EISQLGISGDITLTSANHAMI	1	1	1	P16110		0	29.12	0.0133483	2	2171.1	1.57644	5.75908	0
P26041	Moesin OS=Mus musculus GN=Msn PE=1 SV=3 - [MOES_MOUSE]	28.59	1.56	3	1	1	1	577	67.7249	6.59521
	A6	Sequence	# PSMs	# Proteins	# Protein Groups	Protein Group Accessions	Modifications	ΔCn	IonScore	Exp Value	Charge	MH+ [Da]	ΔM [ppm]	RT [min]	# Missed Cleavages
	High	IGFPWSEIR	1	3	1	P26041		0	28.59	0.0154959	2	1104.58	0.179799	68.9048	0
P15535	Beta-1,4-galactosyltransferase 1 OS=Mus musculus GN=B4galt1 PE=1 SV=1 - [B4GT1_MOUSE]	27.64	4.76	1	1	1	1	399	44.3829	9.37842
	A6	Sequence	# PSMs	# Proteins	# Protein Groups	Protein Group Accessions	Modifications	ΔCn	IonScore	Exp Value	Charge	MH+ [Da]	ΔM [ppm]	RT [min]	# Missed Cleavages
	High	FGFSLPYVQYFGGVSALSK	1	1	1	P15535		0	27.64	0.0201459	2	2067.06	0.226568	87.7697	0
P47955	60S acidic ribosomal protein P1 OS=Mus musculus GN=Rplp1 PE=2 SV=1 - [RLA1_MOUSE]	27.28	14.04	1	1	1	1	114	11.4677	4.32275
	A6	Sequence	# PSMs	# Proteins	# Protein Groups	Protein Group Accessions	Modifications	ΔCn	IonScore	Exp Value	Charge	MH+ [Da]	ΔM [ppm]	RT [min]	# Missed Cleavages
	High	AAGVSVEPFWPGLFAK	1	1	1	P47955		0	27.28	0.0187068	2	1675.89	2.02377	80.7935	0
Q80X90	Filamin-B OS=Mus musculus GN=Flnb PE=1 SV=3 - [FLNB_MOUSE]	27.19	1	1	1	1	1	2602	277.651	5.70654
	A6	Sequence	# PSMs	# Proteins	# Protein Groups	Protein Group Accessions	Modifications	ΔCn	IonScore	Exp Value	Charge	MH+ [Da]	ΔM [ppm]	RT [min]	# Missed Cleavages
	High	VTASGPGLSAYGVPASLPVEFAIDAR	1	1	1	Q80X90		0	27.19	0.0132735	2	2545.33	0.603115	81.4613	0
P07724	Serum albumin OS=Mus musculus GN=Alb PE=1 SV=3 - [ALBU_MOUSE]	24.92	2.3	1	1	1	1	608	68.6477	6.07471
	A6	Sequence	# PSMs	# Proteins	# Protein Groups	Protein Group Accessions	Modifications	ΔCn	IonScore	Exp Value	Charge	MH+ [Da]	ΔM [ppm]	RT [min]	# Missed Cleavages
	High	APQVSTPTLVEAAR	1	1	1	P07724		0	24.92	0.0207759	2	1439.79	0.328452	7.85305	0
Q80VC9	Calmodulin-regulated spectrin-associated protein 3 OS=Mus musculus GN=Camsap3 PE=1 SV=1 - [CAMP3_MOUSE]	22.06	0.56	1	1	1	1	1252	135.091	8.42627
	A6	Sequence	# PSMs	# Proteins	# Protein Groups	Protein Group Accessions	Modifications	ΔCn	IonScore	Exp Value	Charge	MH+ [Da]	ΔM [ppm]	RT [min]	# Missed Cleavages
	High	LPGSRER	1	1	1	Q80VC9		0	22.06	0.022714	2	814.457	4.90697	40.1591	1
Q8C0F9	Inactive serine protease 35 OS=Mus musculus GN=Prss35 PE=2 SV=1 - [PRS35_MOUSE]	21.93	2.44	1	1	1	1	409	45.7586	9.65674
	A6	Sequence	# PSMs	# Proteins	# Protein Groups	Protein Group Accessions	Modifications	ΔCn	IonScore	Exp Value	Charge	MH+ [Da]	ΔM [ppm]	RT [min]	# Missed Cleavages
	High	VQGLVLEPTR	1	1	1	Q8C0F9		0	21.93	0.0237248	2	1111.65	0.0908789	5.55568	0
P47879	Insulin-like growth factor-binding protein 4 OS=Mus musculus GN=Igfbp4 PE=2 SV=2 - [IBP4_MOUSE]	20.82	3.15	1	1	1	1	254	27.7884	7.1665
	A6	Sequence	# PSMs	# Proteins	# Protein Groups	Protein Group Accessions	Modifications	ΔCn	IonScore	Exp Value	Charge	MH+ [Da]	ΔM [ppm]	RT [min]	# Missed Cleavages
	High	LPGGLEPK	1	1	1	P47879		0	20.82	0.0300987	2	810.468	-4.66769	38.581	0
Q8CIE6	Coatomer subunit alpha OS=Mus musculus GN=Copa PE=1 SV=2 - [COPA_MOUSE]	20.79	1.8	1	1	1	1	1224	138.344	7.6499
	A6	Sequence	# PSMs	# Proteins	# Protein Groups	Protein Group Accessions	Modifications	ΔCn	IonScore	Exp Value	Charge	MH+ [Da]	ΔM [ppm]	RT [min]	# Missed Cleavages
	High	LLQPPAPIMPLDTNWPLLTVSK	1	1	1	Q8CIE6		0	20.79	0.0303074	2	2444.37	2.12241	91.2341	0

## Sheet: summary
082113Calv-CM2_merge-mus.msf
File Name(s):	injection	run method
J:\EliteBackup\2013Q3\Aug 2013\082013Calv-CM2.raw	1 ml/100ml	normal - 1 hr
J:\EliteBackup\2013Q3\Aug 2013\082013Calv-CM2blank.raw
J:\EliteBackup\2013Q3\Aug 2013\082013Calv-CM2blank2.raw
J:\EliteBackup\2013Q3\Aug 2013\082013Calv-CM2blank3.raw
J:\EliteBackup\2013Q3\Aug 2013\082113Calv-CM2.raw	5ml/100ml	long - 2 hr
J:\EliteBackup\2013Q3\Aug 2013\082113Calv-CM2blank.raw
J:\EliteBackup\2013Q3\Aug 2013\082113Calv-CM2blank2.raw
J:\EliteBackup\2013Q3\Aug 2013\082113Calv-CM2blank3.raw
1. Input Data:
Protein Database: SwissProt
Enzyme Name: Trypsin
Maximum Missed Cleavage Sites: 2
Instrument: ESI TRAP
Taxonomy: . . . . . . . . . . . . . . . . Mus.
1.1 Peptide Scoring Options:
Peptide Cut Off Score: 10
Peptide Without Protein Cut Off Score: 5
1.2 Protein Scoring Options:
Use MudPIT Scoring: False
Protein Relevance Threshold: 20
Protein Relevance Factor: 1
2. Tolerances:
Precursor Mass Tolerance: 10 ppm
Fragment Mass Tolerance: 0.8 Da
Use Average Precursor Mass: False
4. Dynamic Modifications:
1. Dynamic Modification: Oxidation (M)
2. Dynamic Modification: Gln>pyroGlu (N term Q)
3. Dynamic Modification: Trioxidation (C)
Processing node 7: Target Decoy PSM Validator
1. Decoy Database Search:
Target FDR (Strict): 0.01
Mascot result on server (filename=../data/20180611/F013779.dat)
