# Supplementary material for: Bone secreted factors induce cellular quiescence in prostate cancer cells
Source: Sci Rep. 2019 Dec 9;9:18635. doi: 10.1038/s41598-019-54566-4 (PMC6901558; doi:10.1038/s41598-019-54566-4)
Supplement: Supplementary file 4 — Supplemental Table S3 [file 41598_2019_54566_MOESM4_ESM.xlsx]

## Sheet: protein
Bone secreted factors induce cellular quiescence in prostate cancer cells
Li-Yuan Yu-Lee, Yu-Chen Lee, Jing Pan, Song-Chang Lin, Tianhong Pan, Guoyu Yu, David H. Hawke, Bih-Fang Pan, Sue-Hwa Lin
Supplemental Table S3. Proteins in bone-conditioned media that are also found in osteoblast exosomes (osteosomes).
Protein Accession	Gene Name	Protein Description
Secreted Factors
Cytokines
[MIF_MOUSE]	Mif	Macrophage migration inhibitory factor
Chemokines
[S10A9_MOUSE]	S100a9	Protein S100-A9
[S10AB_MOUSE]	S100a11	Protein S100-A11
[S10A6_MOUSE]	S100a6	Protein S100-A6
Others
[NUCB1_MOUSE]	Nucb1	Nucleobindin-1
[PPBT_MOUSE]	Alpl	Alkaline phosphatase
[SAP_MOUSE]	Psap	Prosaposin
Matrisome Core Proteins
ECM-Glycoproteins
[TENN_MOUSE]	Tnn	Tenascin-N
[AEBP1_MOUSE]	Aebp1	Adipocyte enhancer-binding protein 1
[LAMB1_MOUSE]	Lamb1	Laminin subunit beta-1
Collagens
[COCA1_MOUSE]	Col12a1	Collagen alpha-1(XII) chain
[CO5A1_MOUSE]	Col5a1	Collagen alpha-1(V) chain
[CO5A2_MOUSE]	Col5a2	Collagen alpha-2(V) chain
[CO3A1_MOUSE]	Col3a1	Collagen alpha-1(III) chain
[CO6A5_MOUSE]	Col6a5	Collagen alpha-5(VI) chain
Proteoglycans
[LUM_MOUSE]	Lum	Lumican
[FMOD_MOUSE]	Fmod	Fibromodulin
Matrisome-Associated Proteins
ECM-Affiliated
[CSPG4_MOUSE]	Cspg4	Chondroitin sulfate proteoglycan 4
[GPC1_MOUSE]	Gpc1	Glypican-1
[CLC11_MOUSE]	Clec11a	C-type lectin domain family 11 member A
ECM Regulators
[SERPH_MOUSE]	Serpinh1	Serpin H1
[MMP13_MOUSE]	Mmp13	Collagenase 3
[CD109_MOUSE]	Cd109	CD109 antigen
[CATB_MOUSE]	Ctsb	Cathepsin B
[A2MP_MOUSE]	A2mp	Alpha-2-macroglobulin-P
